# Supplementary material for: CircRNA_0075723 protects against pneumonia-induced sepsis through inhibiting macrophage pyroptosis by sponging miR-155-5p and regulating SHIP1 expression
Source: Front Immunol. 2023 Feb 27;14:1095457. doi: 10.3389/fimmu.2023.1095457 (PMC10008927; doi:10.3389/fimmu.2023.1095457)
Supplement: Supplementary file 4 [file Table_4.xlsx]

## Sheet: circRNA Expression Profiling
circRNAs identified by DCC Column A: CircRNAID, the ID of the identified circRNA by DCC. Column B ~ J: junction reads, the junction read number of each sample. Column K ~ S: logCPM by edgeR. Column T ~ W: the coordinates of circRNA. Column X: circBaseID, the identifier of circBase (http://www.circbase.org). Column Y: source, the source of the circRNA, including circBase, Guojunjie2014,... Column …
	junction reads									logCPM by edgeR									Annotations
CircRNAID	Con1	Con2	Con3	Pneumonia1	Pneumonia2	Pneumonia3	Sepsis1	Sepsis2	Sepsis3	Con1	Con2	Con3	Pneumonia1	Pneumonia2	Pneumonia3	Sepsis1	Sepsis2	Sepsis3	chrom	txStart	txEnd	strand	circBaseID	source	best_transcript	GeneName	Catalog	predicted_sequence_length	circRNA-associated diseases
chr1:429697-429934-	2	0	0	0	0	0	0	0	0	4.56502	2.18742	2.18742	2.18742	2.18742	2.18742	2.18742	2.18742	2.18742	chr1	429696	429934	-		novel	ENST00000455207	RP4-669L17.10	antisense	238
chr1:429770-429934-	0	0	0	0	0	0	2	0	0	2.18742	2.18742	2.18742	2.18742	2.18742	2.18742	7.38686	2.18742	2.18742	chr1	429769	429934	-		novel	ENST00000455207	RP4-669L17.10	antisense	165
chr1:435058-435230+	0	0	0	0	0	0	2	0	0	2.18742	2.18742	2.18742	2.18742	2.18742	2.18742	7.38686	2.18742	2.18742	chr1	435057	435230	+		novel	ENST00000455207	RP4-669L17.10	intronic	173
chr1:564933-565918+	0	0	0	0	0	0	1	9	0	2.18742	2.18742	2.18742	2.18742	2.18742	2.18742	6.4256	7.86066	2.18742	chr1	564932	565918	+		novel	T000039	G000012	intronic	986
chr1:565603-565898+	0	39	1	0	0	5	0	4	0	2.18742	8.58238	3.82597	2.18742	2.18742	7.46605	2.18742	6.72565	2.18742	chr1	565602	565898	+		novel	T000039	G000012	intronic	296
chr1:565617-565787+	0	0	0	1	8	10	0	0	0	2.18742	2.18742	2.18742	4.30161	8.064	8.44735	2.18742	2.18742	2.18742	chr1	565616	565787	+		novel	T000039	G000012	intronic	171
chr1:565617-565787-	0	0	0	0	2	0	0	0	0	2.18742	2.18742	2.18742	2.18742	6.13585	2.18742	2.18742	2.18742	2.18742	chr1	565616	565787	-		novel	ENST00000440200	RP5-857K21.4	intronic	171
chr1:565622-565886+	0	0	3	4	0	0	1	1	0	2.18742	2.18742	5.06331	6.02717	2.18742	2.18742	6.4256	4.90085	2.18742	chr1	565621	565886	+		novel	T000039	G000012	intronic	265
chr1:565655-565886+	0	1	4	0	0	0	0	0	0	2.18742	3.83458	5.42836	2.18742	2.18742	2.18742	2.18742	2.18742	2.18742	chr1	565654	565886	+		novel	T000039	G000012	intronic	232
chr1:566428-567371+	0	0	0	1	2	0	0	0	0	2.18742	2.18742	2.18742	4.30161	6.13585	2.18742	2.18742	2.18742	2.18742	chr1	566427	567371	+		novel	T000039	G000012	intronic	944
chr1:566452-567376+	0	0	0	4	0	0	0	0	0	2.18742	2.18742	2.18742	6.02717	2.18742	2.18742	2.18742	2.18742	2.18742	chr1	566451	567376	+		novel	T000039	G000012	intronic	925
chr1:566607-566758+	0	0	0	10	0	0	0	6	0	2.18742	2.18742	2.18742	7.28734	2.18742	2.18742	2.18742	7.28977	2.18742	chr1	566606	566758	+		novel	T000039	G000012	intronic	152
chr1:567801-568026+	0	0	0	0	3	0	0	0	0	2.18742	2.18742	2.18742	2.18742	6.68932	2.18742	2.18742	2.18742	2.18742	chr1	567800	568026	+		novel	T000039	G000012	intronic	226
chr1:568847-569579+	0	0	0	3	0	0	0	0	0	2.18742	2.18742	2.18742	5.64534	2.18742	2.18742	2.18742	2.18742	2.18742	chr1	568846	569579	+		novel	T000039	G000012	intronic	733
chr1:568973-569475-	0	0	0	0	0	0	0	6	0	2.18742	2.18742	2.18742	2.18742	2.18742	2.18742	2.18742	7.28977	2.18742	chr1	568972	569475	-		novel	ENST00000440200	RP5-857K21.4	intronic	503
chr1:569276-569475+	0	0	0	0	0	0	3	0	0	2.18742	2.18742	2.18742	2.18742	2.18742	2.18742	7.95868	2.18742	2.18742	chr1	569275	569475	+		novel	T000039	G000012	intronic	200
chr1:569513-569695+	0	0	0	0	2	0	0	0	0	2.18742	2.18742	2.18742	2.18742	6.13585	2.18742	2.18742	2.18742	2.18742	chr1	569512	569695	+		novel	T000039	G000012	intronic	183
chr1:610265-610440+	0	0	0	0	2	0	0	0	0	2.18742	2.18742	2.18742	2.18742	6.13585	2.18742	2.18742	2.18742	2.18742	chr1	610264	610440	+		novel	T000039	G000012	intronic	176
chr1:741179-745550-	11	7	27	7	8	4	1	8	0	6.7773	6.18065	8.04702	6.79068	8.064	7.15339	6.4256	7.69427	2.18742	chr1	741178	745550	-	hsa_circ_0002333	circBase	T000069	G000018	exonic	247
chr1:863015-863184-	0	0	0	0	0	0	0	2	0	2.18742	2.18742	2.18742	2.18742	2.18742	2.18742	2.18742	5.78645	2.18742	chr1	863014	863184	-		novel	ENST00000598827	AL645608.1	intronic	170
chr1:942873-943059-	0	0	0	0	0	0	0	5	0	2.18742	2.18742	2.18742	2.18742	2.18742	2.18742	2.18742	7.03511	2.18742	chr1	942872	943059	-		novel			intergenic	187
chr1:1002428-1002578+	0	0	0	0	4	0	0	0	0	2.18742	2.18742	2.18742	2.18742	7.08835	2.18742	2.18742	2.18742	2.18742	chr1	1002427	1002578	+		novel	ENST00000412397	RP11-465B22.3	intronic	151
chr1:1028334-1028488-	0	0	0	0	0	2	0	0	0	2.18742	2.18742	2.18742	2.18742	2.18742	6.19883	2.18742	2.18742	2.18742	chr1	1028333	1028488	-		novel	ENST00000294576	C1orf159	intronic	155
chr1:1130020-1130192+	0	0	0	0	0	0	0	0	2	2.18742	2.18742	2.18742	2.18742	2.18742	2.18742	2.18742	2.18742	8.56496	chr1	1130019	1130192	+		novel	ENST00000379290	TTLL10	intronic	173
chr1:1152603-1152773-	0	0	0	0	0	6	0	0	0	2.18742	2.18742	2.18742	2.18742	2.18742	7.72288	2.18742	2.18742	2.18742	chr1	1152602	1152773	-		novel	NM_016176	SDF4	sense overlapping	171
chr1:1158624-1159348+	10	0	0	0	0	0	0	0	0	6.64578	2.18742	2.18742	2.18742	2.18742	2.18742	2.18742	2.18742	2.18742	chr1	1158623	1159348	+		novel	NM_016176	SDF4	antisense	725
chr1:1158624-1159348-	20	0	0	15	1	1	1	10	0	7.61259	2.18742	2.18742	7.85821	5.2264	5.28562	6.4256	8.00984	2.18742	chr1	1158623	1159348	-	hsa_circ_0000002	circBase	NM_016176	SDF4	exonic	251	acute myeloid leukemia (AML), breast cancer, colorectal cancer, epithelial ovarian cancer (EOC), esophageal cancer, head and neck squamous cell carcinoma (HNSCC), malignant melanoma, non-small cell lung cancer (NSCLC), ovarian cancer (OC), testicular germ cell tumor
chr1:1207684-1207841-	0	0	0	0	0	0	0	0	2	2.18742	2.18742	2.18742	2.18742	2.18742	2.18742	2.18742	2.18742	8.56496	chr1	1207683	1207841	-		novel	ENST00000360466	UBE2J2	intronic	158
chr1:1583739-1646968-	0	0	3	0	5	0	1	0	0	2.18742	2.18742	5.06331	2.18742	7.40059	2.18742	6.4256	2.18742	2.18742	chr1	1583738	1646968	-		novel	NM_033487	CDK11B	intronic	63230
chr1:1583974-1647203+	0	1	2	0	0	0	0	0	0	2.18742	3.83458	4.57341	2.18742	2.18742	2.18742	2.18742	2.18742	2.18742	chr1	1583973	1647203	+		novel	NR_002946	MMP23A	sense overlapping	63230
chr1:1586823-1654270-	0	2	9	0	0	0	0	0	0	2.18742	4.58367	6.51091	2.18742	2.18742	2.18742	2.18742	2.18742	2.18742	chr1	1586822	1654270	-		novel	NM_001787	CDK11B	sense overlapping	67448
chr1:1647590-1647917-	100	27	0	0	5	0	0	0	0	9.9074	8.05947	2.18742	2.18742	7.40059	2.18742	2.18742	2.18742	2.18742	chr1	1647589	1647917	-		novel	uc001ahh.4	SLC35E2B	intronic	328
chr1:1686813-1687782-	2	4	8	0	0	0	0	0	0	4.56502	5.43969	6.34996	2.18742	2.18742	2.18742	2.18742	2.18742	2.18742	chr1	1686812	1687782	-	hsa_circ_0009323	circBase	NM_023018	NADK	exonic	189
chr1:1735858-1737977-	0	52	6	3	1	4	1	6	0	2.18742	8.99313	5.96153	5.64534	5.2264	7.15339	6.4256	7.28977	2.18742	chr1	1735857	1737977	-	hsa_circ_0000007	circBase	NM_002074	GNB1	exonic	227
chr1:1735858-1749314+	0	0	0	0	0	0	0	7	0	2.18742	2.18742	2.18742	2.18742	2.18742	2.18742	2.18742	7.50615	2.18742	chr1	1735857	1749314	+		novel	NM_002074	GNB1	antisense	13457
chr1:1735858-1749314-	1	19	14	0	1	2	0	1	0	3.81893	7.56284	7.12237	2.18742	5.2264	6.19883	2.18742	4.90085	2.18742	chr1	1735857	1749314	-	hsa_circ_0009353	circBase	NM_002074	GNB1	exonic	373
chr1:1735858-1756938+	0	0	0	0	2	0	0	0	0	2.18742	2.18742	2.18742	2.18742	6.13585	2.18742	2.18742	2.18742	2.18742	chr1	1735857	1756938	+		novel	NM_002074	GNB1	antisense	21081
chr1:1735858-1756938-	0	1	4	0	5	8	0	6	0	2.18742	3.83458	5.42836	2.18742	7.40059	8.13012	2.18742	7.28977	2.18742	chr1	1735857	1756938	-	hsa_circ_0006869	circBase	NM_002074	GNB1	exonic	476
chr1:1735858-1770677-	2	0	0	8	6	0	2	3	0	4.56502	2.18742	2.18742	6.97589	7.65713	2.18742	7.38686	6.33117	2.18742	chr1	1735857	1770677	-	hsa_circ_0005907	circBase	NM_002074	GNB1	exonic	525
chr1:1737914-1756921-	3	0	0	0	0	0	0	0	0	5.05435	2.18742	2.18742	2.18742	2.18742	2.18742	2.18742	2.18742	2.18742	chr1	1737913	1756921	-		novel	NM_002074	GNB1	sense overlapping	19008
chr1:1737914-1756938-	0	11	19	0	0	1	0	0	0	2.18742	6.79941	7.55048	2.18742	2.18742	5.28562	2.18742	2.18742	2.18742	chr1	1737913	1756938	-	hsa_circ_0004406	circBase	NM_002074	GNB1	exonic	313
chr1:1747195-1749314-	0	2	9	0	0	0	0	0	0	2.18742	4.58367	6.51091	2.18742	2.18742	2.18742	2.18742	2.18742	2.18742	chr1	1747194	1749314	-	hsa_circ_0009360	circBase	NM_002074	GNB1	exonic	146
chr1:1747195-1756938-	276	416	333	152	55	40	2	87	1	11.3677	11.9818	11.6485	11.1735	10.8242	10.4332	7.38686	11.1081	7.5822	chr1	1747194	1756938	-	hsa_circ_0000008	circBase	NM_002074	GNB1	exonic	249
chr1:1747195-1770677+	0	1	8	0	0	1	0	5	0	2.18742	3.83458	6.34996	2.18742	2.18742	5.28562	2.18742	7.03511	2.18742	chr1	1747194	1770677	+		novel	NM_002074	GNB1	antisense	23483
chr1:1747195-1770677-	103	57	79	23	8	7	1	16	0	9.94985	9.12445	9.57946	8.465	8.064	7.94082	6.4256	8.67832	2.18742	chr1	1747194	1770677	-	hsa_circ_0008702	circBase	NM_002074	GNB1	exonic	298
chr1:1747195-1784736-	0	0	7	5	0	0	0	0	0	2.18742	2.18742	6.16878	6.3288	2.18742	2.18742	2.18742	2.18742	2.18742	chr1	1747194	1784736	-		novel	NM_002074	GNB1	sense overlapping	37542
chr1:1749276-1770677-	4	0	0	0	0	0	3	0	0	5.41908	2.18742	2.18742	2.18742	2.18742	2.18742	7.95868	2.18742	2.18742	chr1	1749275	1770677	-	hsa_circ_0009361	circBase	NM_002074	GNB1	exonic	191
chr1:1756836-1770677-	55	74	65	41	11	5	2	12	0	9.05049	9.4983	9.2999	9.2908	8.51672	7.46605	7.38686	8.26862	2.18742	chr1	1756835	1770677	-	hsa_circ_0009362	circBase	NM_002074	GNB1	exonic	152
chr1:1756836-1777611-	0	19	0	0	0	0	0	0	0	2.18742	7.56284	2.18742	2.18742	2.18742	2.18742	2.18742	2.18742	2.18742	chr1	1756835	1777611	-		novel	NM_002074	GNB1	sense overlapping	20776
chr1:1756836-1779968-	0	2	36	0	0	0	0	0	0	2.18742	4.58367	8.45583	2.18742	2.18742	2.18742	2.18742	2.18742	2.18742	chr1	1756835	1779968	-		novel	NM_002074	GNB1	sense overlapping	23133
chr1:1756836-1784736-	2	7	0	0	0	10	0	0	0	4.56502	6.18065	2.18742	2.18742	2.18742	8.44735	2.18742	2.18742	2.18742	chr1	1756835	1784736	-		novel	NM_002074	GNB1	sense overlapping	27901
chr1:1770629-1784736-	0	3	11	0	3	2	0	0	0	2.18742	5.07426	6.78726	2.18742	6.68932	6.19883	2.18742	2.18742	2.18742	chr1	1770628	1784736	-		novel	NM_001282539	GNB1	intronic	14108
chr1:2068863-2069012+	0	0	0	0	0	0	0	0	3	2.18742	2.18742	2.18742	2.18742	2.18742	2.18742	2.18742	2.18742	9.14412	chr1	2068862	2069012	+		novel	ENST00000419838	PRKCZ	intronic	150
chr1:2078618-2078780-	0	0	0	0	0	2	0	0	0	2.18742	2.18742	2.18742	2.18742	2.18742	6.19883	2.18742	2.18742	2.18742	chr1	2078617	2078780	-		novel	T001097	G000133	sense overlapping	163
chr1:2078649-2078873-	0	0	0	0	0	0	0	2	0	2.18742	2.18742	2.18742	2.18742	2.18742	2.18742	2.18742	5.78645	2.18742	chr1	2078648	2078873	-		novel	T001097	G000133	sense overlapping	225
chr1:2079171-2079496-	0	0	0	0	2	0	0	0	0	2.18742	2.18742	2.18742	2.18742	6.13585	2.18742	2.18742	2.18742	2.18742	chr1	2079170	2079496	-		novel	T001097	G000133	sense overlapping	326
chr1:2079171-2079927-	0	0	0	4	0	0	0	0	0	2.18742	2.18742	2.18742	6.02717	2.18742	2.18742	2.18742	2.18742	2.18742	chr1	2079170	2079927	-		novel	T001097	G000133	sense overlapping	757
chr1:2188233-2188525+	0	0	0	0	0	0	2	0	0	2.18742	2.18742	2.18742	2.18742	2.18742	2.18742	7.38686	2.18742	2.18742	chr1	2188232	2188525	+		novel	NM_003036	SKI	intronic	293
chr1:2273884-2274034-	0	0	0	0	0	0	2	0	0	2.18742	2.18742	2.18742	2.18742	2.18742	2.18742	7.38686	2.18742	2.18742	chr1	2273883	2274034	-		novel	ENST00000606372	MORN1	intronic	151
chr1:2336479-2336661-	16	0	0	0	0	0	0	0	0	7.29903	2.18742	2.18742	2.18742	2.18742	2.18742	2.18742	2.18742	2.18742	chr1	2336478	2336661	-		novel	NM_002617	PEX10	sense overlapping	183
chr1:2453338-2453507-	0	0	0	0	0	2	0	0	0	2.18742	2.18742	2.18742	2.18742	2.18742	6.19883	2.18742	2.18742	2.18742	chr1	2453337	2453507	-		novel	ENST00000378466	PANK4	intronic	170
chr1:2585776-2586417+	0	0	0	0	0	0	4	0	0	2.18742	2.18742	2.18742	2.18742	2.18742	2.18742	8.3671	2.18742	2.18742	chr1	2585775	2586417	+		novel	NM_001242672	TTC34	antisense	642
chr1:2619936-2630253-	0	0	0	0	0	0	3	0	0	2.18742	2.18742	2.18742	2.18742	2.18742	2.18742	7.95868	2.18742	2.18742	chr1	2619935	2630253	-		novel	ENST00000401094	TTC34	intronic	10318
chr1:2626397-2630333-	0	0	0	0	2	0	0	0	0	2.18742	2.18742	2.18742	2.18742	6.13585	2.18742	2.18742	2.18742	2.18742	chr1	2626396	2630333	-		novel	ENST00000401094	TTC34	intronic	3937
chr1:2752897-2753095-	0	0	0	0	0	3	0	0	0	2.18742	2.18742	2.18742	2.18742	2.18742	6.75366	2.18742	2.18742	2.18742	chr1	2752896	2753095	-		novel	T001422	G000172	antisense	199
chr1:2952667-2952819-	0	0	0	0	0	2	0	0	0	2.18742	2.18742	2.18742	2.18742	2.18742	6.19883	2.18742	2.18742	2.18742	chr1	2952666	2952819	-		novel			intergenic	153
chr1:3256777-3256950+	2	0	0	0	0	0	0	0	0	4.56502	2.18742	2.18742	2.18742	2.18742	2.18742	2.18742	2.18742	2.18742	chr1	3256776	3256950	+		novel	ENST00000378398	PRDM16	intronic	174
chr1:3264057-3264266-	0	0	0	0	2	0	0	0	0	2.18742	2.18742	2.18742	2.18742	6.13585	2.18742	2.18742	2.18742	2.18742	chr1	3264056	3264266	-		novel	NM_022114	PRDM16	antisense	210
chr1:3468562-3468728+	0	0	0	0	2	0	0	0	0	2.18742	2.18742	2.18742	2.18742	6.13585	2.18742	2.18742	2.18742	2.18742	chr1	3468561	3468728	+		novel	NM_001409	MEGF6	antisense	167
chr1:3661042-3661227-	0	5	0	0	0	0	0	0	0	2.18742	5.73102	2.18742	2.18742	2.18742	2.18742	2.18742	2.18742	2.18742	chr1	3661041	3661227	-		novel	ENST00000544565	TP73-AS1	intronic	186
chr1:3699225-3700675-	0	0	0	0	0	0	0	7	0	2.18742	2.18742	2.18742	2.18742	2.18742	2.18742	2.18742	7.50615	2.18742	chr1	3699224	3700675	-		novel	NM_020710	LRRC47	exonic	219
chr1:3753059-3756340-	0	0	0	0	3	0	0	0	0	2.18742	2.18742	2.18742	2.18742	6.68932	2.18742	2.18742	2.18742	2.18742	chr1	3753058	3756340	-		novel	NM_014704	CEP104	exonic	751
chr1:3753856-3756340-	0	15	0	0	0	0	0	0	0	2.18742	7.23105	2.18742	2.18742	2.18742	2.18742	2.18742	2.18742	2.18742	chr1	3753855	3756340	-		novel	NM_014704	CEP104	exonic	553
chr1:3761471-3761915-	0	0	0	2	0	0	0	2	0	2.18742	2.18742	2.18742	5.12457	2.18742	2.18742	2.18742	5.78645	2.18742	chr1	3761470	3761915	-	hsa_circ_0009434	circBase	NM_014704	CEP104	exonic	140
chr1:3761471-3764177-	0	0	0	0	2	0	0	0	0	2.18742	2.18742	2.18742	2.18742	6.13585	2.18742	2.18742	2.18742	2.18742	chr1	3761470	3764177	-	hsa_circ_0009435	circBase	NM_014704	CEP104	exonic	279
chr1:3761471-3768985-	0	0	0	0	0	5	0	0	0	2.18742	2.18742	2.18742	2.18742	2.18742	7.46605	2.18742	2.18742	2.18742	chr1	3761470	3768985	-	hsa_circ_0113245	circBase	NM_014704	CEP104	exonic	580
chr1:3800071-3800364+	0	0	0	0	4	0	0	0	0	2.18742	2.18742	2.18742	2.18742	7.08835	2.18742	2.18742	2.18742	2.18742	chr1	3800070	3800364	+	hsa_circ_0113248	circBase	ENST00000461150	DFFB	exonic	294
chr1:3823942-3824178+	0	0	0	0	0	5	0	0	0	2.18742	2.18742	2.18742	2.18742	2.18742	7.46605	2.18742	2.18742	2.18742	chr1	3823941	3824178	+		novel	NR_024455	LINC01134	intronic	237
chr1:3844276-3844441+	0	0	0	0	0	0	0	0	2	2.18742	2.18742	2.18742	2.18742	2.18742	2.18742	2.18742	2.18742	8.56496	chr1	3844275	3844441	+		novel			intergenic	166
chr1:4039431-4039595+	0	0	0	0	0	2	0	0	0	2.18742	2.18742	2.18742	2.18742	2.18742	6.19883	2.18742	2.18742	2.18742	chr1	4039430	4039595	+		novel	TCONS_00000822	XLOC_000031	intronic	165
chr1:4150749-4150913-	0	0	0	0	0	3	0	0	0	2.18742	2.18742	2.18742	2.18742	2.18742	6.75366	2.18742	2.18742	2.18742	chr1	4150748	4150913	-		novel			intergenic	165
chr1:4263737-4263889+	0	0	0	0	0	0	0	0	2	2.18742	2.18742	2.18742	2.18742	2.18742	2.18742	2.18742	2.18742	8.56496	chr1	4263736	4263889	+		novel			intergenic	153
chr1:4366617-4366780+	0	0	0	0	0	2	0	0	0	2.18742	2.18742	2.18742	2.18742	2.18742	6.19883	2.18742	2.18742	2.18742	chr1	4366616	4366780	+		novel	T001826	G000247	intronic	164
chr1:4500636-4500809+	0	0	0	0	0	2	0	0	0	2.18742	2.18742	2.18742	2.18742	2.18742	6.19883	2.18742	2.18742	2.18742	chr1	4500635	4500809	+		novel			intergenic	174
chr1:4580460-4580622-	0	0	0	4	0	0	0	0	0	2.18742	2.18742	2.18742	6.02717	2.18742	2.18742	2.18742	2.18742	2.18742	chr1	4580459	4580622	-		novel	T001853	G000259	sense overlapping	163
chr1:5052336-5052501-	0	0	0	0	0	0	3	0	0	2.18742	2.18742	2.18742	2.18742	2.18742	2.18742	7.95868	2.18742	2.18742	chr1	5052335	5052501	-		novel			intergenic	166
chr1:5108627-5108873-	2	0	0	0	0	0	0	0	0	4.56502	2.18742	2.18742	2.18742	2.18742	2.18742	2.18742	2.18742	2.18742	chr1	5108626	5108873	-		novel	T001918	G000288	antisense	247
chr1:5201403-5201592+	0	0	0	0	0	3	0	0	0	2.18742	2.18742	2.18742	2.18742	2.18742	6.75366	2.18742	2.18742	2.18742	chr1	5201402	5201592	+		novel	GSE61474_TCONS_00000642	GSE61474_XLOC_000114	intronic	190
chr1:5301296-5301474+	0	0	0	0	0	0	0	8	0	2.18742	2.18742	2.18742	2.18742	2.18742	2.18742	2.18742	7.69427	2.18742	chr1	5301295	5301474	+		novel			intergenic	179
chr1:5493889-5494073-	0	0	0	0	0	6	0	0	0	2.18742	2.18742	2.18742	2.18742	2.18742	7.72288	2.18742	2.18742	2.18742	chr1	5493888	5494073	-		novel	T001956	G000300	sense overlapping	185
chr1:5539330-5539479+	0	0	0	0	0	0	2	0	0	2.18742	2.18742	2.18742	2.18742	2.18742	2.18742	7.38686	2.18742	2.18742	chr1	5539329	5539479	+		novel	T002001	G000305	sense overlapping	150
chr1:5867891-5868066-	0	0	0	0	0	0	0	2	0	2.18742	2.18742	2.18742	2.18742	2.18742	2.18742	2.18742	5.78645	2.18742	chr1	5867890	5868066	-		novel			intergenic	176
chr1:6047338-6047497-	0	0	0	0	7	0	0	0	0	2.18742	2.18742	2.18742	2.18742	7.87486	2.18742	2.18742	2.18742	2.18742	chr1	6047337	6047497	-		novel	NM_001291593	NPHP4	intronic	160
chr1:6047912-6048068-	0	0	0	0	0	0	0	3	0	2.18742	2.18742	2.18742	2.18742	2.18742	2.18742	2.18742	6.33117	2.18742	chr1	6047911	6048068	-		novel	NM_001291593	NPHP4	intronic	157
chr1:6148189-6148382+	0	0	0	0	0	3	0	0	0	2.18742	2.18742	2.18742	2.18742	2.18742	6.75366	2.18742	2.18742	2.18742	chr1	6148188	6148382	+		novel	ENST00000378087	KCNAB2	intronic	194
chr1:6208099-6208282-	11	0	0	0	0	0	0	0	0	6.7773	2.18742	2.18742	2.18742	2.18742	2.18742	2.18742	2.18742	2.18742	chr1	6208098	6208282	-		novel	ENST00000378021	CHD5	intronic	184
chr1:6252990-6257816-	4	2	11	0	0	0	0	0	0	5.41908	4.58367	6.78726	2.18742	2.18742	2.18742	2.18742	2.18742	2.18742	chr1	6252989	6257816	-		PMID:25242744	NM_000983	RPL22	exonic	230
chr1:6623738-6623895+	0	0	0	0	0	0	2	0	0	2.18742	2.18742	2.18742	2.18742	2.18742	2.18742	7.38686	2.18742	2.18742	chr1	6623737	6623895	+		novel	ENST00000328191	TAS1R1	intronic	158
chr1:6791779-6791945-	0	0	0	0	0	0	0	0	3	2.18742	2.18742	2.18742	2.18742	2.18742	2.18742	2.18742	2.18742	9.14412	chr1	6791778	6791945	-		novel	T002330	G000353	antisense	167
chr1:6855266-6885270+	13	0	0	0	0	0	0	0	0	7.00907	2.18742	2.18742	2.18742	2.18742	2.18742	2.18742	2.18742	2.18742	chr1	6855265	6885270	+		novel	NM_015215	CAMTA1	sense overlapping	30005
chr1:6856799-6885270+	0	0	0	4	0	2	0	0	0	2.18742	2.18742	2.18742	6.02717	2.18742	6.19883	2.18742	2.18742	2.18742	chr1	6856798	6885270	+		novel	NM_015215	CAMTA1	sense overlapping	28472
chr1:6860030-6867148+	4	0	0	0	0	0	0	0	0	5.41908	2.18742	2.18742	2.18742	2.18742	2.18742	2.18742	2.18742	2.18742	chr1	6860029	6867148	+		novel	ENST00000439411	CAMTA1	intronic	7119
chr1:6867043-6880310+	31	0	0	0	0	0	0	0	0	8.23289	2.18742	2.18742	2.18742	2.18742	2.18742	2.18742	2.18742	2.18742	chr1	6867042	6880310	+		novel	ENST00000490738	CAMTA1	intronic	13268
chr1:6867043-6885270+	19	35	58	8	0	5	2	5	0	7.54035	8.42822	9.13677	6.97589	2.18742	7.46605	7.38686	7.03511	2.18742	chr1	6867042	6885270	+	hsa_circ_0008737	circBase	ENST00000467404	CAMTA1	exonic	225
chr1:6867043-6948959+	0	0	0	4	2	1	0	4	0	2.18742	2.18742	2.18742	6.02717	6.13585	5.28562	2.18742	6.72565	2.18742	chr1	6867042	6948959	+	hsa_circ_0002203	circBase	NM_015215	CAMTA1	sense overlapping	81917
chr1:6880241-6885270+	0	0	0	0	4	0	0	0	0	2.18742	2.18742	2.18742	2.18742	7.08835	2.18742	2.18742	2.18742	2.18742	chr1	6880240	6885270	+	hsa_circ_0009541	circBase	NM_015215	CAMTA1	exonic	189
chr1:6880241-6924200+	0	0	2	0	0	0	0	0	0	2.18742	2.18742	4.57341	2.18742	2.18742	2.18742	2.18742	2.18742	2.18742	chr1	6880240	6924200	+		novel	NM_015215	CAMTA1	sense overlapping	43960
chr1:6880241-6948959+	0	0	0	16	2	4	2	1	0	2.18742	2.18742	2.18742	7.94955	6.13585	7.15339	7.38686	4.90085	2.18742	chr1	6880240	6948959	+	hsa_circ_0002975	circBase	NM_015215	CAMTA1	sense overlapping	68719
chr1:6965632-6965795+	0	0	0	0	0	3	0	0	0	2.18742	2.18742	2.18742	2.18742	2.18742	6.75366	2.18742	2.18742	2.18742	chr1	6965631	6965795	+		novel	ENST00000439411	CAMTA1	intronic	164
chr1:6990113-6990296-	0	0	0	0	0	3	0	0	0	2.18742	2.18742	2.18742	2.18742	2.18742	6.75366	2.18742	2.18742	2.18742	chr1	6990112	6990296	-		novel	NM_015215	CAMTA1	antisense	184
chr1:7028181-7028357+	0	0	0	0	0	0	0	0	2	2.18742	2.18742	2.18742	2.18742	2.18742	2.18742	2.18742	2.18742	8.56496	chr1	7028180	7028357	+		novel	ENST00000439411	CAMTA1	intronic	177
chr1:7313325-7313476+	0	0	0	0	0	0	0	0	2	2.18742	2.18742	2.18742	2.18742	2.18742	2.18742	2.18742	2.18742	8.56496	chr1	7313324	7313476	+		novel	ENST00000439411	CAMTA1	intronic	152
chr1:7338769-7338940+	0	0	0	0	0	4	0	0	0	2.18742	2.18742	2.18742	2.18742	2.18742	7.15339	2.18742	2.18742	2.18742	chr1	7338768	7338940	+		novel	ENST00000439411	CAMTA1	intronic	172
chr1:7715184-7715693-	0	1	6	0	2	0	4	0	1	2.18742	3.83458	5.96153	2.18742	6.13585	2.18742	8.3671	2.18742	7.5822	chr1	7715183	7715693	-		novel	NM_015215	CAMTA1	antisense	510
chr1:7837220-7838229+	81	194	111	105	58	45	10	90	3	9.605	10.8831	10.0676	10.6411	10.9007	10.6026	9.67703	11.1569	9.14412	chr1	7837219	7838229	+	hsa_circ_0006354	circBase	NM_004781	VAMP3	exonic	211
chr1:7862182-7863213+	0	1	3	0	0	0	0	0	0	2.18742	3.83458	5.06331	2.18742	2.18742	2.18742	2.18742	2.18742	2.18742	chr1	7862181	7863213	+		novel	NM_016831	PER3	sense overlapping	1032
chr1:8037712-8045195+	0	0	0	7	0	0	0	0	0	2.18742	2.18742	2.18742	6.79068	2.18742	2.18742	2.18742	2.18742	2.18742	chr1	8037711	8045195	+	hsa_circ_0002239	circBase	T002517	G000384	exonic	329
chr1:8072487-8072662-	0	0	0	0	0	0	0	5	0	2.18742	2.18742	2.18742	2.18742	2.18742	2.18742	2.18742	7.03511	2.18742	chr1	8072486	8072662	-		novel	ENST00000474874	ERRFI1	intronic	176
chr1:8149866-8150044-	0	0	8	0	0	0	0	0	0	2.18742	2.18742	6.34996	2.18742	2.18742	2.18742	2.18742	2.18742	2.18742	chr1	8149865	8150044	-		novel	ENST00000445300	RP11-431K24.1	antisense	179
chr1:8160729-8160889+	0	0	0	0	0	0	2	0	0	2.18742	2.18742	2.18742	2.18742	2.18742	2.18742	7.38686	2.18742	2.18742	chr1	8160728	8160889	+		novel	ENST00000445300	RP11-431K24.1	intronic	161
chr1:8212224-8212380+	0	0	0	0	0	0	0	0	2	2.18742	2.18742	2.18742	2.18742	2.18742	2.18742	2.18742	2.18742	8.56496	chr1	8212223	8212380	+		novel			intergenic	157
chr1:8456504-8482867-	0	1	7	0	0	0	0	0	0	2.18742	3.83458	6.16878	2.18742	2.18742	2.18742	2.18742	2.18742	2.18742	chr1	8456503	8482867	-		novel	NM_012102	RERE	sense overlapping	26364
chr1:8525985-8617582+	0	2	0	0	0	0	0	0	0	2.18742	4.58367	2.18742	2.18742	2.18742	2.18742	2.18742	2.18742	2.18742	chr1	8525984	8617582	+		novel	ENST00000605785	RP5-1115A15.2	sense overlapping	91598
chr1:8557246-8557426-	0	0	0	0	0	0	2	0	0	2.18742	2.18742	2.18742	2.18742	2.18742	2.18742	7.38686	2.18742	2.18742	chr1	8557245	8557426	-		novel	ENST00000377464	RERE	intronic	181
chr1:8568686-8617582-	0	17	0	4	0	0	0	0	0	2.18742	7.40646	2.18742	6.02717	2.18742	2.18742	2.18742	2.18742	2.18742	chr1	8568685	8617582	-	hsa_circ_0005829	circBase	NM_012102	RERE	exonic	357
chr1:8601273-8617582+	0	0	0	4	0	0	0	0	0	2.18742	2.18742	2.18742	6.02717	2.18742	2.18742	2.18742	2.18742	2.18742	chr1	8601272	8617582	+		novel	NM_012102	RERE	antisense	16310
chr1:8601273-8617582-	39	4	9	3	3	4	0	3	0	8.55961	5.43969	6.51091	5.64534	6.68932	7.15339	2.18742	6.33117	2.18742	chr1	8601272	8617582	-	hsa_circ_0002158	circBase	NM_012102	RERE	exonic	308
chr1:8601273-8674745-	0	26	0	25	2	0	6	0	0	2.18742	8.00597	2.18742	8.5838	6.13585	2.18742	8.94541	2.18742	2.18742	chr1	8601272	8674745	-	hsa_circ_0008501	circBase	NM_012102	RERE	exonic	434
chr1:8622798-8622957-	0	0	0	0	0	0	0	3	0	2.18742	2.18742	2.18742	2.18742	2.18742	2.18742	2.18742	6.33117	2.18742	chr1	8622797	8622957	-		novel	ENST00000400907	RERE	intronic	160
chr1:8674620-8684439-	0	0	16	0	0	0	0	0	0	2.18742	2.18742	7.30911	2.18742	2.18742	2.18742	2.18742	2.18742	2.18742	chr1	8674619	8684439	-	hsa_circ_0009594	circBase	NM_012102	RERE	exonic	197
chr1:8716032-8716500-	35	19	49	20	3	10	0	24	0	8.40548	7.56284	8.89564	8.26615	6.68932	8.44735	2.18742	9.25792	2.18742	chr1	8716031	8716500	-	hsa_circ_0114356	circBase	NM_012102	RERE	exonic	469
chr1:8756961-8757118-	0	0	0	0	0	3	0	0	0	2.18742	2.18742	2.18742	2.18742	2.18742	6.75366	2.18742	2.18742	2.18742	chr1	8756960	8757118	-		novel	NM_012102	RERE	intronic	158
chr1:8781290-8781441+	0	0	0	0	0	0	5	0	0	2.18742	2.18742	2.18742	2.18742	2.18742	2.18742	8.68504	2.18742	2.18742	chr1	8781289	8781441	+		novel	T002637	G000418	sense overlapping	152
chr1:8801326-8852647-	0	0	0	0	0	0	3	0	0	2.18742	2.18742	2.18742	2.18742	2.18742	2.18742	7.95868	2.18742	2.18742	chr1	8801325	8852647	-		novel	NM_001042681	RERE	intronic	51322
chr1:8852463-8852647-	0	13	0	0	1	4	0	0	0	2.18742	7.03131	2.18742	2.18742	5.2264	7.15339	2.18742	2.18742	2.18742	chr1	8852462	8852647	-		novel	NM_012102	RERE	exonic	185
chr1:9047846-9048027-	0	0	0	0	2	0	0	0	0	2.18742	2.18742	2.18742	2.18742	6.13585	2.18742	2.18742	2.18742	2.18742	chr1	9047845	9048027	-		novel			intergenic	182
chr1:9269846-9270008+	0	0	0	0	0	4	0	0	0	2.18742	2.18742	2.18742	2.18742	2.18742	7.15339	2.18742	2.18742	2.18742	chr1	9269845	9270008	+		novel			intergenic	163
chr1:9378317-9378478+	0	0	0	0	2	0	0	0	0	2.18742	2.18742	2.18742	2.18742	6.13585	2.18742	2.18742	2.18742	2.18742	chr1	9378316	9378478	+		novel	NM_025106	SPSB1	intronic	162
chr1:9751525-9770654+	0	7	17	0	0	0	0	0	0	2.18742	6.18065	7.39413	2.18742	2.18742	2.18742	2.18742	2.18742	2.18742	chr1	9751524	9770654	+		novel	NM_005026	PIK3CD	exonic	278
chr1:9763591-9763748+	0	0	0	0	0	0	0	0	2	2.18742	2.18742	2.18742	2.18742	2.18742	2.18742	2.18742	2.18742	8.56496	chr1	9763590	9763748	+		novel	uc001aqa.2	PIK3CD	intronic	158
chr1:9770163-9770654+	0	0	0	0	0	0	0	2	0	2.18742	2.18742	2.18742	2.18742	2.18742	2.18742	2.18742	5.78645	2.18742	chr1	9770162	9770654	+	hsa_circ_0009654	circBase	uc001aqa.2	PIK3CD	exonic	349
chr1:9931245-9938047-	0	0	6	0	0	0	0	0	0	2.18742	2.18742	5.96153	2.18742	2.18742	2.18742	2.18742	2.18742	2.18742	chr1	9931244	9938047	-	hsa_circ_0009674	circBase	NM_020248	CTNNBIP1	exonic	296
chr1:9944757-9944907-	0	0	0	0	0	0	3	0	0	2.18742	2.18742	2.18742	2.18742	2.18742	2.18742	7.95868	2.18742	2.18742	chr1	9944756	9944907	-		novel	NM_020248	CTNNBIP1	intronic	151
chr1:9982244-9992956-	8	0	0	0	0	0	0	0	0	6.34016	2.18742	2.18742	2.18742	2.18742	2.18742	2.18742	2.18742	2.18742	chr1	9982243	9992956	-		novel	NM_032368	LZIC	sense overlapping	10713
chr1:9982244-9994918-	0	0	0	0	6	0	0	12	0	2.18742	2.18742	2.18742	2.18742	7.65713	2.18742	2.18742	8.26862	2.18742	chr1	9982243	9994918	-	hsa_circ_0114653	circBase	NM_032368	LZIC	sense overlapping	12675
chr1:9982244-9996685-	0	5	32	0	0	0	0	6	0	2.18742	5.73102	8.28824	2.18742	2.18742	2.18742	2.18742	7.28977	2.18742	chr1	9982243	9996685	-		novel	NM_032368	LZIC	sense overlapping	14442
chr1:9991949-9992956-	3	0	0	1	0	0	0	0	0	5.05435	2.18742	2.18742	4.30161	2.18742	2.18742	2.18742	2.18742	2.18742	chr1	9991948	9992956	-	hsa_circ_0009677	circBase	NM_032368	LZIC	exonic	178
chr1:9991949-9994918-	95	181	81	95	42	31	7	32	2	9.83376	10.7833	9.61532	10.4971	10.4363	10.0668	9.1659	9.67027	8.56496	chr1	9991948	9994918	-	hsa_circ_0000014	circBase	NM_032368	LZIC	exonic	277
chr1:9991949-9995685-	22	14	33	9	4	1	3	15	0	7.74704	7.13463	8.332	7.14	7.08835	5.28562	7.95868	8.58628	2.18742	chr1	9991948	9995685	-	hsa_circ_0007803	circBase	NM_032368	LZIC	exonic	413
chr1:9991949-9996685-	0	13	4	18	0	1	0	0	0	2.18742	7.03131	5.42836	8.11652	2.18742	5.28562	2.18742	2.18742	2.18742	chr1	9991948	9996685	-	hsa_circ_0114654	circBase	NM_032368	LZIC	exonic	522
chr1:9994820-9996685-	6	2	9	0	0	0	0	0	0	5.95191	4.58367	6.51091	2.18742	2.18742	2.18742	2.18742	2.18742	2.18742	chr1	9994819	9996685	-	hsa_circ_0114656	circBase	NM_032368	LZIC	exonic	344
chr1:9994830-9996685-	0	41	0	0	3	2	0	0	0	2.18742	8.6537	2.18742	2.18742	6.68932	6.19883	2.18742	2.18742	2.18742	chr1	9994829	9996685	-		novel	NM_032368	LZIC	sense overlapping	1856
chr1:9995550-9996685-	5	17	0	9	6	3	0	0	0	5.70996	7.40646	2.18742	7.14	7.65713	6.75366	2.18742	2.18742	2.18742	chr1	9995549	9996685	-	hsa_circ_0114657	circBase	NM_032368	LZIC	exonic	245
chr1:10035650-10041228+	0	0	0	0	0	3	0	0	0	2.18742	2.18742	2.18742	2.18742	2.18742	6.75366	2.18742	2.18742	2.18742	chr1	10035649	10041228	+		novel	NM_022787	NMNAT1	exonic	324
chr1:10155519-10165802+	0	2	11	0	0	0	0	0	0	2.18742	4.58367	6.78726	2.18742	2.18742	2.18742	2.18742	2.18742	2.18742	chr1	10155518	10165802	+	hsa_circ_0005199	circBase	NM_006048	UBE4B	exonic	598
chr1:10209242-10211619+	0	0	0	0	0	2	0	0	0	2.18742	2.18742	2.18742	2.18742	2.18742	6.19883	2.18742	2.18742	2.18742	chr1	10209241	10211619	+	hsa_circ_0009700	circBase	NM_006048	UBE4B	exonic	335
chr1:10209242-10221344+	0	1	4	0	0	0	0	0	0	2.18742	3.83458	5.42836	2.18742	2.18742	2.18742	2.18742	2.18742	2.18742	chr1	10209241	10221344	+	hsa_circ_0009701	circBase	NM_006048	UBE4B	exonic	607
chr1:10323369-10323564+	0	0	0	0	2	0	0	0	0	2.18742	2.18742	2.18742	2.18742	6.13585	2.18742	2.18742	2.18742	2.18742	chr1	10323368	10323564	+		novel	ENST00000377081	KIF1B	intronic	196
chr1:10351140-10381915+	0	0	0	0	0	3	0	0	0	2.18742	2.18742	2.18742	2.18742	2.18742	6.75366	2.18742	2.18742	2.18742	chr1	10351139	10381915	+	hsa_circ_0110253	circBase	NM_015074	KIF1B	exonic	924
chr1:10402108-10406011+	0	0	0	0	0	6	0	0	0	2.18742	2.18742	2.18742	2.18742	2.18742	7.72288	2.18742	2.18742	2.18742	chr1	10402107	10406011	+	hsa_circ_0110266	circBase	NM_015074	KIF1B	exonic	284
chr1:10407819-10408791+	9	0	0	0	0	0	0	0	0	6.50105	2.18742	2.18742	2.18742	2.18742	2.18742	2.18742	2.18742	2.18742	chr1	10407818	10408791	+	hsa_circ_0009711	circBase	NM_015074	KIF1B	exonic	152
chr1:10487383-10487562-	0	0	0	0	0	2	0	0	0	2.18742	2.18742	2.18742	2.18742	2.18742	6.19883	2.18742	2.18742	2.18742	chr1	10487382	10487562	-		novel			intergenic	180
chr1:10493899-10502498+	0	0	0	0	12	0	0	0	0	2.18742	2.18742	2.18742	2.18742	8.64076	2.18742	2.18742	2.18742	2.18742	chr1	10493898	10502498	+	hsa_circ_0000015	circBase	NM_001270517	APITD1-CORT	exonic	402	acute myeloid leukemia (AML), breast cancer, colorectal cancer, epithelial ovarian cancer (EOC), hepatocellular carcinoma (HCC), kidney cancer, lung cancer, malignant melanoma, prostate cancer, retinitis pigmentosa (RP)
chr1:10500404-10502498+	44	2	9	4	0	1	0	6	0	8.73166	4.58367	6.51091	6.02717	2.18742	5.28562	2.18742	7.28977	2.18742	chr1	10500403	10502498	+	hsa_circ_0006905	circBase	NM_001270517	APITD1-CORT	exonic	244
chr1:10562096-10562259-	0	0	0	0	0	0	0	0	5	2.18742	2.18742	2.18742	2.18742	2.18742	2.18742	2.18742	2.18742	9.87644	chr1	10562095	10562259	-		novel	NM_004565	PEX14	antisense	164
chr1:10657672-10657849+	0	0	0	0	0	0	0	2	0	2.18742	2.18742	2.18742	2.18742	2.18742	2.18742	2.18742	5.78645	2.18742	chr1	10657671	10657849	+		novel	uc009vmu.1	PEX14	intronic	178
chr1:10748117-10748285-	0	0	0	5	0	0	0	0	0	2.18742	2.18742	2.18742	6.3288	2.18742	2.18742	2.18742	2.18742	2.18742	chr1	10748116	10748285	-		novel	ENST00000478728	CASZ1	intronic	169
chr1:10820489-10820650+	0	0	0	0	0	3	0	0	0	2.18742	2.18742	2.18742	2.18742	2.18742	6.75366	2.18742	2.18742	2.18742	chr1	10820488	10820650	+		novel	NM_017766	CASZ1	antisense	162
chr1:10840949-10841125-	0	0	0	0	0	3	0	0	0	2.18742	2.18742	2.18742	2.18742	2.18742	6.75366	2.18742	2.18742	2.18742	chr1	10840948	10841125	-		novel	NM_001079843	CASZ1	intronic	177
chr1:10858220-10858385-	0	0	0	0	0	0	3	0	0	2.18742	2.18742	2.18742	2.18742	2.18742	2.18742	7.95868	2.18742	2.18742	chr1	10858219	10858385	-		novel			intergenic	166
chr1:10902630-10902793-	0	0	0	2	0	0	0	0	0	2.18742	2.18742	2.18742	5.12457	2.18742	2.18742	2.18742	2.18742	2.18742	chr1	10902629	10902793	-		novel	T002953	G000522	antisense	164
chr1:10937703-10937862-	0	0	0	0	0	0	0	0	2	2.18742	2.18742	2.18742	2.18742	2.18742	2.18742	2.18742	2.18742	8.56496	chr1	10937702	10937862	-		novel			intergenic	160
chr1:11007904-11008063-	0	0	0	0	0	0	2	0	0	2.18742	2.18742	2.18742	2.18742	2.18742	2.18742	7.38686	2.18742	2.18742	chr1	11007903	11008063	-		novel	NM_001170754	C1orf127	sense overlapping	160
chr1:11016976-11017153+	0	0	0	0	0	2	0	0	0	2.18742	2.18742	2.18742	2.18742	2.18742	6.19883	2.18742	2.18742	2.18742	chr1	11016975	11017153	+		novel	NM_001170754	C1orf127	antisense	178
chr1:11076901-11077064+	2	0	0	0	0	0	0	0	0	4.56502	2.18742	2.18742	2.18742	2.18742	2.18742	2.18742	2.18742	2.18742	chr1	11076900	11077064	+		novel	NM_007375	TARDBP	exonic	164
chr1:11076901-11078930+	0	5	0	0	0	0	0	0	0	2.18742	5.73102	2.18742	2.18742	2.18742	2.18742	2.18742	2.18742	2.18742	chr1	11076900	11078930	+	hsa_circ_0008660	circBase	NM_007375	TARDBP	exonic	305
chr1:11083250-11085265+	0	0	0	0	2	0	0	0	0	2.18742	2.18742	2.18742	2.18742	6.13585	2.18742	2.18742	2.18742	2.18742	chr1	11083249	11085265	+		novel	NM_007375	TARDBP	sense overlapping	2016
chr1:11137387-11137708-	0	0	0	3	0	0	0	0	0	2.18742	2.18742	2.18742	5.64534	2.18742	2.18742	2.18742	2.18742	2.18742	chr1	11137386	11137708	-	hsa_circ_0008976	circBase	ENST00000470611	EXOSC10	exonic	165
chr1:11169347-11169786-	0	0	0	6	0	0	0	0	0	2.18742	2.18742	2.18742	6.57815	2.18742	2.18742	2.18742	2.18742	2.18742	chr1	11169346	11169786	-	hsa_circ_0009779	circBase	NM_004958	MTOR	exonic	162
chr1:11206238-11206394+	0	0	0	0	0	2	0	0	0	2.18742	2.18742	2.18742	2.18742	2.18742	6.19883	2.18742	2.18742	2.18742	chr1	11206237	11206394	+		novel	ENST00000420480	MTOR-AS1	intronic	157
chr1:11207739-11207973-	0	0	0	0	0	0	0	0	3	2.18742	2.18742	2.18742	2.18742	2.18742	2.18742	2.18742	2.18742	9.14412	chr1	11207738	11207973	-		novel	NM_004958	MTOR	intronic	235
chr1:11356009-11357828+	14	0	0	0	0	0	0	0	0	7.11233	2.18742	2.18742	2.18742	2.18742	2.18742	2.18742	2.18742	2.18742	chr1	11356008	11357828	+		novel	ENST00000483738	UBIAD1	sense overlapping	1820
chr1:11607630-11607794-	0	0	0	0	6	0	0	0	0	2.18742	2.18742	2.18742	2.18742	7.65713	2.18742	2.18742	2.18742	2.18742	chr1	11607629	11607794	-		novel			intergenic	165
chr1:11668196-11668347+	10	0	0	0	0	0	0	0	0	6.64578	2.18742	2.18742	2.18742	2.18742	2.18742	2.18742	2.18742	2.18742	chr1	11668195	11668347	+		novel			intergenic	152
chr1:11675181-11675342-	0	0	0	0	0	0	2	0	0	2.18742	2.18742	2.18742	2.18742	2.18742	2.18742	7.38686	2.18742	2.18742	chr1	11675180	11675342	-		novel			intergenic	162
chr1:11709820-11709981+	0	0	0	0	0	0	3	0	0	2.18742	2.18742	2.18742	2.18742	2.18742	2.18742	7.95868	2.18742	2.18742	chr1	11709819	11709981	+		novel	NM_012168	FBXO2	antisense	162
chr1:11896901-11897067+	0	0	0	5	0	0	0	0	0	2.18742	2.18742	2.18742	6.3288	2.18742	2.18742	2.18742	2.18742	2.18742	chr1	11896900	11897067	+		novel	NM_001286	CLCN6	sense overlapping	167
chr1:12115966-12116125-	0	0	0	0	0	3	0	0	0	2.18742	2.18742	2.18742	2.18742	2.18742	6.75366	2.18742	2.18742	2.18742	chr1	12115965	12116125	-		novel	T003273	G000604	sense overlapping	160
chr1:12279773-12279925-	0	0	0	0	0	0	6	0	0	2.18742	2.18742	2.18742	2.18742	2.18742	2.18742	8.94541	2.18742	2.18742	chr1	12279772	12279925	-		novel			intergenic	153
chr1:12335882-12338095+	0	0	0	11	0	0	0	0	0	2.18742	2.18742	2.18742	7.42101	2.18742	2.18742	2.18742	2.18742	2.18742	chr1	12335881	12338095	+	hsa_circ_0009964	circBase	NM_015378	VPS13D	exonic	2214
chr1:12363738-12363944+	0	0	0	4	0	0	0	0	0	2.18742	2.18742	2.18742	6.02717	2.18742	2.18742	2.18742	2.18742	2.18742	chr1	12363737	12363944	+		novel	ENST00000011700	VPS13D	intronic	207
chr1:12446244-12446393+	0	0	2	0	0	0	0	0	0	2.18742	2.18742	4.57341	2.18742	2.18742	2.18742	2.18742	2.18742	2.18742	chr1	12446243	12446393	+		novel	NM_015378	VPS13D	exonic	150
chr1:12574805-12574965+	0	0	0	0	2	0	0	0	0	2.18742	2.18742	2.18742	2.18742	6.13585	2.18742	2.18742	2.18742	2.18742	chr1	12574804	12574965	+		novel			intergenic	161
chr1:12664158-12664335-	0	0	0	0	0	3	0	0	0	2.18742	2.18742	2.18742	2.18742	2.18742	6.75366	2.18742	2.18742	2.18742	chr1	12664157	12664335	-		novel	NM_004753	DHRS3	intronic	178
chr1:12755982-12756166-	2	0	0	0	0	0	0	0	0	4.56502	2.18742	2.18742	2.18742	2.18742	2.18742	2.18742	2.18742	2.18742	chr1	12755981	12756166	-		novel			intergenic	185
chr1:12888985-12943551-	0	0	0	0	0	0	1	0	2	2.18742	2.18742	2.18742	2.18742	2.18742	2.18742	6.4256	2.18742	8.56496	chr1	12888984	12943551	-		novel	NM_001009611	PRAMEF4	sense overlapping	54567
chr1:13178933-13187630+	0	0	0	0	4	0	0	0	0	2.18742	2.18742	2.18742	2.18742	7.08835	2.18742	2.18742	2.18742	2.18742	chr1	13178932	13187630	+		novel	NM_001136561	HNRNPCL2	antisense	8698
chr1:13200310-13200467-	0	0	0	0	0	0	2	0	0	2.18742	2.18742	2.18742	2.18742	2.18742	2.18742	7.38686	2.18742	2.18742	chr1	13200309	13200467	-		novel			intergenic	158
chr1:13938045-13938217-	0	0	0	0	0	0	0	2	0	2.18742	2.18742	2.18742	2.18742	2.18742	2.18742	2.18742	5.78645	2.18742	chr1	13938044	13938217	-		novel	NM_006474	PDPN	antisense	173
chr1:14042036-14075982+	0	1	9	2	0	0	0	0	0	2.18742	3.83458	6.51091	5.12457	2.18742	2.18742	2.18742	2.18742	2.18742	chr1	14042035	14075982	+	hsa_circ_0110660	circBase	NM_012231	PRDM2	exonic	576
chr1:14057495-14068652+	0	0	1	2	0	1	0	0	0	2.18742	2.18742	3.82597	5.12457	2.18742	5.28562	2.18742	2.18742	2.18742	chr1	14057494	14068652	+	hsa_circ_0005986	circBase	NM_012231	PRDM2	exonic	375
chr1:14057495-14075982+	6	0	0	0	1	0	0	0	0	5.95191	2.18742	2.18742	2.18742	5.2264	2.18742	2.18742	2.18742	2.18742	chr1	14057494	14075982	+	hsa_circ_0004861	circBase	NM_012231	PRDM2	exonic	502
chr1:14068500-14075982+	0	5	18	0	0	0	0	0	0	2.18742	5.73102	7.47442	2.18742	2.18742	2.18742	2.18742	2.18742	2.18742	chr1	14068499	14075982	+		PMID:25242744	NM_012231	PRDM2	exonic	280
chr1:14095613-14099683+	7	4	22	12	0	1	0	0	0	6.15906	5.43969	7.7572	7.54334	2.18742	5.28562	2.18742	2.18742	2.18742	chr1	14095612	14099683	+	hsa_circ_0005888	circBase	ENST00000343137	PRDM2	exonic	167
chr1:14095613-14109326+	0	0	0	0	7	0	1	0	0	2.18742	2.18742	2.18742	2.18742	7.87486	2.18742	6.4256	2.18742	2.18742	chr1	14095612	14109326	+		novel	ENST00000343137	PRDM2	exonic	4581
chr1:14099573-14109326+	16	0	0	0	0	4	0	0	0	7.29903	2.18742	2.18742	2.18742	2.18742	7.15339	2.18742	2.18742	2.18742	chr1	14099572	14109326	+	hsa_circ_0110664	circBase	NM_012231	PRDM2	exonic	4525
chr1:14104913-14109326+	0	0	0	2	0	0	0	6	0	2.18742	2.18742	2.18742	5.12457	2.18742	2.18742	2.18742	7.28977	2.18742	chr1	14104912	14109326	+	hsa_circ_0010029	circBase	NM_012231	PRDM2	exonic	4414
chr1:14373361-14373529+	0	0	0	0	0	6	0	0	0	2.18742	2.18742	2.18742	2.18742	2.18742	7.72288	2.18742	2.18742	2.18742	chr1	14373360	14373529	+		novel	T003456	G000681	intronic	169
chr1:14392707-14392864+	0	0	0	2	0	0	0	0	0	2.18742	2.18742	2.18742	5.12457	2.18742	2.18742	2.18742	2.18742	2.18742	chr1	14392706	14392864	+		novel	T003456	G000681	intronic	158
chr1:14445703-14445871+	0	0	0	0	0	0	2	0	0	2.18742	2.18742	2.18742	2.18742	2.18742	2.18742	7.38686	2.18742	2.18742	chr1	14445702	14445871	+		novel	T003456	G000681	intronic	169
chr1:14628149-14628314-	0	0	0	0	0	0	2	0	0	2.18742	2.18742	2.18742	2.18742	2.18742	2.18742	7.38686	2.18742	2.18742	chr1	14628148	14628314	-		novel	GSE61474_TCONS_00018152	GSE61474_XLOC_003488	intronic	166
chr1:14824641-14824799-	0	0	0	0	3	0	0	0	0	2.18742	2.18742	2.18742	2.18742	6.68932	2.18742	2.18742	2.18742	2.18742	chr1	14824640	14824799	-		novel	T003477	G000681	antisense	159
chr1:14850380-14850551+	0	0	0	0	0	0	2	0	0	2.18742	2.18742	2.18742	2.18742	2.18742	2.18742	7.38686	2.18742	2.18742	chr1	14850379	14850551	+		novel	T003533	G000681	intronic	172
chr1:14897427-14897578-	0	0	0	0	0	0	0	4	0	2.18742	2.18742	2.18742	2.18742	2.18742	2.18742	2.18742	6.72565	2.18742	chr1	14897426	14897578	-		novel			intergenic	152
chr1:15214219-15214387+	0	0	0	0	0	3	0	0	0	2.18742	2.18742	2.18742	2.18742	2.18742	6.75366	2.18742	2.18742	2.18742	chr1	15214218	15214387	+		novel	ENST00000491547	KAZN	intronic	169
chr1:15252536-15252697-	0	0	0	0	0	3	0	0	0	2.18742	2.18742	2.18742	2.18742	2.18742	6.75366	2.18742	2.18742	2.18742	chr1	15252535	15252697	-		novel	NM_015209	KAZN	antisense	162
chr1:15288711-15288863-	0	0	0	2	0	0	0	0	0	2.18742	2.18742	2.18742	5.12457	2.18742	2.18742	2.18742	2.18742	2.18742	chr1	15288710	15288863	-		novel	NM_015209	KAZN	antisense	153
chr1:15361245-15370655+	17	0	0	0	1	0	0	0	0	7.38404	2.18742	2.18742	2.18742	5.2264	2.18742	2.18742	2.18742	2.18742	chr1	15361244	15370655	+	hsa_circ_0010030	circBase	NM_015209	KAZN	exonic	308
chr1:15487406-15487562+	0	0	0	0	0	3	0	0	0	2.18742	2.18742	2.18742	2.18742	2.18742	6.75366	2.18742	2.18742	2.18742	chr1	15487405	15487562	+		novel	NM_018022	TMEM51	intronic	157
chr1:15693176-15693370-	0	0	0	0	0	0	6	0	0	2.18742	2.18742	2.18742	2.18742	2.18742	2.18742	8.94541	2.18742	2.18742	chr1	15693175	15693370	-		novel	T003717	G000714	intronic	195
chr1:15831291-15831478+	0	0	0	0	0	0	0	0	3	2.18742	2.18742	2.18742	2.18742	2.18742	2.18742	2.18742	2.18742	9.14412	chr1	15831290	15831478	+		novel	NM_001229	CASP9	antisense	188
chr1:15855583-15871078+	0	2	9	0	0	0	0	0	0	2.18742	4.58367	6.51091	2.18742	2.18742	2.18742	2.18742	2.18742	2.18742	chr1	15855582	15871078	+		novel	NM_015291	DNAJC16	exonic	777
chr1:15855583-15873366+	0	3	16	0	0	0	0	0	0	2.18742	5.07426	7.30911	2.18742	2.18742	2.18742	2.18742	2.18742	2.18742	chr1	15855582	15873366	+	hsa_circ_0010040	circBase	NM_015291	DNAJC16	exonic	882
chr1:15860732-15863309+	96	225	99	60	18	20	1	31	0	9.84879	11.0965	9.9033	9.83681	9.22022	9.43791	6.4256	9.62473	2.18742	chr1	15860731	15863309	+	hsa_circ_0000018	circBase	NM_015291	DNAJC16	exonic	407	Alzheimer's disease, Burkitt lymphoma, Down syndrome (DS), Duchenne muscular dystrophy (DMD), Hodgkin's lymphoma, T-cell leukemia, acute lymphoblastic leukemia (ALL), acute myeloid leukemia (AML), acute promyelocytic leukemia (APL), adenoma, breast cancer, cardiac hypertrophy, cervical cancer, cholangiocarcinoma, chronic lymphocytic leukemia (CLL), colorectal cancer, diffuse large B-cell lymphoma…
chr1:15860732-15873366+	0	0	2	1	0	0	0	0	0	2.18742	2.18742	4.57341	4.30161	2.18742	2.18742	2.18742	2.18742	2.18742	chr1	15860731	15873366	+	hsa_circ_0110947	circBase	NM_015291	DNAJC16	exonic	697
chr1:15860732-15874923+	0	0	0	0	3	0	0	0	0	2.18742	2.18742	2.18742	2.18742	6.68932	2.18742	2.18742	2.18742	2.18742	chr1	15860731	15874923	+	hsa_circ_0009118	circBase	NM_015291	DNAJC16	exonic	856
chr1:15862970-15863309+	2	51	21	12	5	2	0	8	0	4.56502	8.96537	7.69153	7.54334	7.40059	6.19883	2.18742	7.69427	2.18742	chr1	15862969	15863309	+	hsa_circ_0002898	circBase	NM_015291	DNAJC16	exonic	340
chr1:15908151-15972963-	0	0	0	0	0	0	3	0	0	2.18742	2.18742	2.18742	2.18742	2.18742	2.18742	7.95868	2.18742	2.18742	chr1	15908150	15972963	-		novel	NM_024758	AGMAT	sense overlapping	64813
chr1:15908156-15972968-	0	0	0	0	0	0	3	0	0	2.18742	2.18742	2.18742	2.18742	2.18742	2.18742	7.95868	2.18742	2.18742	chr1	15908155	15972968	-		novel	NM_024758	AGMAT	sense overlapping	64813
chr1:15953164-15978390+	0	0	0	6	0	0	0	0	0	2.18742	2.18742	2.18742	6.57815	2.18742	2.18742	2.18742	2.18742	2.18742	chr1	15953163	15978390	+	hsa_circ_0010050	circBase	NM_032341	DDI2	exonic	1045
chr1:15956820-15978390+	0	0	0	0	0	0	0	8	0	2.18742	2.18742	2.18742	2.18742	2.18742	2.18742	2.18742	7.69427	2.18742	chr1	15956819	15978390	+	hsa_circ_0010052	circBase	NM_032341	DDI2	exonic	915
chr1:15964802-15970145+	234	36	112	15	0	7	0	0	0	11.13	8.46834	10.0805	7.85821	2.18742	7.94082	2.18742	2.18742	2.18742	chr1	15964801	15970145	+	hsa_circ_0000019	circBase	NM_032341	DDI2	exonic	257	acute lymphoblastic leukemia (ALL), acute myeloid leukemia (AML), cardiac hypertrophy, colorectal cancer, lung cancer, non-alcoholic fatty liver disease (NAFLD), prostate cancer
chr1:15964802-15970145-	0	0	7	0	0	0	0	0	0	2.18742	2.18742	6.16878	2.18742	2.18742	2.18742	2.18742	2.18742	2.18742	chr1	15964801	15970145	-		novel	NM_032341	DDI2	antisense	5344
chr1:15964802-15973479+	2	0	0	0	0	0	0	0	0	4.56502	2.18742	2.18742	2.18742	2.18742	2.18742	2.18742	2.18742	2.18742	chr1	15964801	15973479	+		novel	NM_032341	DDI2	sense overlapping	8678
chr1:15964802-15976318+	0	5	0	0	0	0	0	0	0	2.18742	5.73102	2.18742	2.18742	2.18742	2.18742	2.18742	2.18742	2.18742	chr1	15964801	15976318	+		PMID:25070500	NM_032341	DDI2	exonic	361
chr1:15964802-15978390+	3	0	0	0	0	0	0	0	0	5.05435	2.18742	2.18742	2.18742	2.18742	2.18742	2.18742	2.18742	2.18742	chr1	15964801	15978390	+	hsa_circ_0000020	circBase	NM_032341	DDI2	exonic	551	acute lymphoblastic leukemia (ALL), acute myeloid leukemia (AML), cardiac hypertrophy, colorectal cancer, lung cancer, non-alcoholic fatty liver disease (NAFLD), prostate cancer
chr1:16051979-16052610+	0	0	5	0	0	0	0	0	0	2.18742	2.18742	5.71944	2.18742	2.18742	2.18742	2.18742	2.18742	2.18742	chr1	16051978	16052610	+		novel	NM_015164	PLEKHM2	sense overlapping	632
chr1:16099000-16099159+	0	0	0	0	0	0	0	0	2	2.18742	2.18742	2.18742	2.18742	2.18742	2.18742	2.18742	2.18742	8.56496	chr1	16098999	16099159	+		novel	ENST00000375771	FBLIM1	intronic	160
chr1:16199311-16203173+	0	0	0	12	0	0	0	0	0	2.18742	2.18742	2.18742	7.54334	2.18742	2.18742	2.18742	2.18742	2.18742	chr1	16199310	16203173	+	hsa_circ_0002237	circBase	NM_015001	SPEN	exonic	798
chr1:16202967-16203125+	0	0	0	0	0	3	0	0	0	2.18742	2.18742	2.18742	2.18742	2.18742	6.75366	2.18742	2.18742	2.18742	chr1	16202966	16203125	+		novel	NR_039973	MIR5096	intronic	159
chr1:16237596-16242774+	0	0	0	0	0	0	0	4	0	2.18742	2.18742	2.18742	2.18742	2.18742	2.18742	2.18742	6.72565	2.18742	chr1	16237595	16242774	+	hsa_circ_0010113	circBase	NM_015001	SPEN	exonic	353
chr1:16422933-16423097-	0	0	0	0	0	0	2	0	0	2.18742	2.18742	2.18742	2.18742	2.18742	2.18742	7.38686	2.18742	2.18742	chr1	16422932	16423097	-		novel	T003926	G000762	sense overlapping	165
chr1:16441158-16441309-	0	0	0	0	0	0	2	0	0	2.18742	2.18742	2.18742	2.18742	2.18742	2.18742	7.38686	2.18742	2.18742	chr1	16441157	16441309	-		novel			intergenic	152
chr1:16508545-16508728-	0	0	0	0	0	4	0	0	0	2.18742	2.18742	2.18742	2.18742	2.18742	7.15339	2.18742	2.18742	2.18742	chr1	16508544	16508728	-		novel	T003933	G000765	antisense	184
chr1:16532824-16532990-	0	0	0	0	0	0	0	5	0	2.18742	2.18742	2.18742	2.18742	2.18742	2.18742	2.18742	7.03511	2.18742	chr1	16532823	16532990	-		novel	NM_153213	ARHGEF19	sense overlapping	167
chr1:16613534-16613703-	0	0	0	0	0	3	0	0	0	2.18742	2.18742	2.18742	2.18742	2.18742	6.75366	2.18742	2.18742	2.18742	chr1	16613533	16613703	-		novel	NM_018994	FBXO42	intronic	170
chr1:16699626-16699779+	0	0	0	0	0	0	3	0	0	2.18742	2.18742	2.18742	2.18742	2.18742	2.18742	7.95868	2.18742	2.18742	chr1	16699625	16699779	+		novel	NR_073500	SZRD1	intronic	154
chr1:16743574-16743790+	0	0	0	0	0	3	0	0	0	2.18742	2.18742	2.18742	2.18742	2.18742	6.75366	2.18742	2.18742	2.18742	chr1	16743573	16743790	+		novel	NM_198546	SPATA21	antisense	217
chr1:16891826-16891996-	0	0	0	0	0	0	3	0	0	2.18742	2.18742	2.18742	2.18742	2.18742	2.18742	7.95868	2.18742	2.18742	chr1	16891825	16891996	-		novel	ENST00000392963	NBPF1	intronic	171
chr1:16902757-16915338+	0	0	0	0	0	0	5	0	0	2.18742	2.18742	2.18742	2.18742	2.18742	2.18742	8.68504	2.18742	2.18742	chr1	16902756	16915338	+		novel	NM_017940	NBPF1	antisense	12582
chr1:17017421-17017597-	0	0	0	0	0	2	0	0	0	2.18742	2.18742	2.18742	2.18742	2.18742	6.19883	2.18742	2.18742	2.18742	chr1	17017420	17017597	-		novel	ENST00000414828	ESPNP	intronic	177
chr1:17072027-17072184-	0	0	0	0	0	0	0	0	2	2.18742	2.18742	2.18742	2.18742	2.18742	2.18742	2.18742	2.18742	8.56496	chr1	17072026	17072184	-		novel	ENST00000466256	CROCC	antisense	158
chr1:17118243-17118449+	0	0	0	0	0	0	0	2	0	2.18742	2.18742	2.18742	2.18742	2.18742	2.18742	2.18742	5.78645	2.18742	chr1	17118242	17118449	+		novel	ENST00000466256	CROCC	intronic	207
chr1:17347288-17347455+	0	0	0	5	0	0	0	0	0	2.18742	2.18742	2.18742	6.3288	2.18742	2.18742	2.18742	2.18742	2.18742	chr1	17347287	17347455	+		novel	NM_003000	SDHB	antisense	168
chr1:17512398-17512554+	0	0	0	0	0	0	0	0	2	2.18742	2.18742	2.18742	2.18742	2.18742	2.18742	2.18742	2.18742	8.56496	chr1	17512397	17512554	+		novel			intergenic	157
chr1:17600801-17600974-	0	0	0	0	0	5	0	0	0	2.18742	2.18742	2.18742	2.18742	2.18742	7.46605	2.18742	2.18742	2.18742	chr1	17600800	17600974	-		novel	NM_016233	PADI3	antisense	174
chr1:17668438-17668897-	0	21	0	0	0	0	0	0	0	2.18742	7.70392	2.18742	2.18742	2.18742	2.18742	2.18742	2.18742	2.18742	chr1	17668437	17668897	-		novel	ENST00000602074	AC004824.2	intronic	460
chr1:17698202-17698359-	0	0	0	0	0	0	3	0	0	2.18742	2.18742	2.18742	2.18742	2.18742	2.18742	7.95868	2.18742	2.18742	chr1	17698201	17698359	-		novel	T004474	G000839	antisense	158
chr1:17993117-17993279+	0	0	0	0	0	0	2	0	0	2.18742	2.18742	2.18742	2.18742	2.18742	2.18742	7.38686	2.18742	2.18742	chr1	17993116	17993279	+		novel	ENST00000167825	ARHGEF10L	intronic	163
chr1:18032879-18033067+	0	0	0	0	0	5	0	0	0	2.18742	2.18742	2.18742	2.18742	2.18742	7.46605	2.18742	2.18742	2.18742	chr1	18032878	18033067	+		novel	T004512	G000848	intronic	189
chr1:18035141-18035294-	0	0	0	0	0	0	3	2	0	2.18742	2.18742	2.18742	2.18742	2.18742	2.18742	7.95868	5.78645	2.18742	chr1	18035140	18035294	-		novel	T004512	G000848	antisense	154
chr1:18372713-18372872-	0	0	0	0	0	0	0	0	3	2.18742	2.18742	2.18742	2.18742	2.18742	2.18742	2.18742	2.18742	9.14412	chr1	18372712	18372872	-		novel			intergenic	160
chr1:18413589-18413741-	0	0	0	0	0	2	0	0	0	2.18742	2.18742	2.18742	2.18742	2.18742	6.19883	2.18742	2.18742	2.18742	chr1	18413588	18413741	-		novel			intergenic	153
chr1:18547959-18548167+	0	0	0	0	0	0	3	0	0	2.18742	2.18742	2.18742	2.18742	2.18742	2.18742	7.95868	2.18742	2.18742	chr1	18547958	18548167	+		novel	NM_032880	IGSF21	intronic	209
chr1:18557576-18557741+	0	0	0	0	0	2	0	0	0	2.18742	2.18742	2.18742	2.18742	2.18742	6.19883	2.18742	2.18742	2.18742	chr1	18557575	18557741	+		novel	NM_032880	IGSF21	intronic	166
chr1:18899447-18899626+	0	0	0	0	0	2	0	0	0	2.18742	2.18742	2.18742	2.18742	2.18742	6.19883	2.18742	2.18742	2.18742	chr1	18899446	18899626	+		novel	T004583	G000882	antisense	180
chr1:18979887-18980062+	0	0	0	0	0	0	4	0	0	2.18742	2.18742	2.18742	2.18742	2.18742	2.18742	8.3671	2.18742	2.18742	chr1	18979886	18980062	+		novel	NM_001135254	PAX7	intronic	176
chr1:18980798-18980997-	0	0	0	0	0	0	0	0	2	2.18742	2.18742	2.18742	2.18742	2.18742	2.18742	2.18742	2.18742	8.56496	chr1	18980797	18980997	-		novel	NM_002584	PAX7	antisense	200
chr1:19068150-19068326+	0	0	0	0	0	0	2	0	0	2.18742	2.18742	2.18742	2.18742	2.18742	2.18742	7.38686	2.18742	2.18742	chr1	19068149	19068326	+		novel	NM_001135254	PAX7	intronic	177
chr1:19151750-19152187-	0	0	0	0	0	0	0	2	0	2.18742	2.18742	2.18742	2.18742	2.18742	2.18742	2.18742	5.78645	2.18742	chr1	19151749	19152187	-		novel			intergenic	438
chr1:19213577-19213733-	0	0	0	3	0	0	0	0	0	2.18742	2.18742	2.18742	5.64534	2.18742	2.18742	2.18742	2.18742	2.18742	chr1	19213576	19213733	-		novel	ENST00000432718	ALDH4A1	intronic	157
chr1:19224838-19224989-	0	0	0	0	0	0	5	0	0	2.18742	2.18742	2.18742	2.18742	2.18742	2.18742	8.68504	2.18742	2.18742	chr1	19224837	19224989	-		novel	ENST00000432718	ALDH4A1	intronic	152
chr1:19387949-19388101-	0	0	0	0	0	0	2	0	0	2.18742	2.18742	2.18742	2.18742	2.18742	2.18742	7.38686	2.18742	2.18742	chr1	19387948	19388101	-		novel			intergenic	153
chr1:19437236-19439361-	0	1	7	0	0	0	0	0	0	2.18742	3.83458	6.16878	2.18742	2.18742	2.18742	2.18742	2.18742	2.18742	chr1	19437235	19439361	-		novel	NM_020765	UBR4	exonic	435
chr1:19481021-19481186-	0	0	0	0	0	0	0	0	2	2.18742	2.18742	2.18742	2.18742	2.18742	2.18742	2.18742	2.18742	8.56496	chr1	19481020	19481186	-		novel	ENST00000375217	UBR4	intronic	166
chr1:19491801-19491967-	0	0	0	0	0	2	0	0	0	2.18742	2.18742	2.18742	2.18742	2.18742	6.19883	2.18742	2.18742	2.18742	chr1	19491800	19491967	-		novel	NM_020765	UBR4	sense overlapping	167
chr1:19492615-19492783-	0	0	0	0	0	3	0	0	0	2.18742	2.18742	2.18742	2.18742	2.18742	6.75366	2.18742	2.18742	2.18742	chr1	19492614	19492783	-		novel	ENST00000375217	UBR4	intronic	169
chr1:19519927-19523759-	14	0	0	0	0	11	0	0	0	7.11233	2.18742	2.18742	2.18742	2.18742	8.58314	2.18742	2.18742	2.18742	chr1	19519926	19523759	-	hsa_circ_0111590	circBase	NM_020765	UBR4	exonic	250
chr1:19519927-19526248+	0	0	0	0	0	5	0	0	0	2.18742	2.18742	2.18742	2.18742	2.18742	7.46605	2.18742	2.18742	2.18742	chr1	19519926	19526248	+		novel	NM_020765	UBR4	antisense	6322
chr1:19519927-19528309-	0	0	0	0	7	0	0	0	0	2.18742	2.18742	2.18742	2.18742	7.87486	2.18742	2.18742	2.18742	2.18742	chr1	19519926	19528309	-	hsa_circ_0111591	circBase	NM_020765	UBR4	exonic	967
chr1:19546378-19546580-	0	0	0	0	2	0	0	0	0	2.18742	2.18742	2.18742	2.18742	6.13585	2.18742	2.18742	2.18742	2.18742	chr1	19546377	19546580	-		novel	ENST00000462505	EMC1	intronic	203
chr1:19683129-19684057-	0	0	0	0	0	0	0	3	0	2.18742	2.18742	2.18742	2.18742	2.18742	2.18742	2.18742	6.33117	2.18742	chr1	19683128	19684057	-	hsa_circ_0010402	circBase	NM_001206540	CAPZB	exonic	259
chr1:19774998-19775327-	0	0	0	0	2	0	0	0	0	2.18742	2.18742	2.18742	2.18742	6.13585	2.18742	2.18742	2.18742	2.18742	chr1	19774997	19775327	-		novel	NM_001206541	CAPZB	intronic	330
chr1:19937027-19937200+	0	0	0	0	0	3	0	0	0	2.18742	2.18742	2.18742	2.18742	2.18742	6.75366	2.18742	2.18742	2.18742	chr1	19937026	19937200	+		novel	NM_001204082	MINOS1	intronic	174
chr1:20053396-20053546-	0	0	0	0	0	0	2	0	0	2.18742	2.18742	2.18742	2.18742	2.18742	2.18742	7.38686	2.18742	2.18742	chr1	20053395	20053546	-		novel	ENST00000375122	TMCO4	intronic	151
chr1:20184559-20184710+	0	0	0	0	0	0	3	0	0	2.18742	2.18742	2.18742	2.18742	2.18742	2.18742	7.95868	2.18742	2.18742	chr1	20184558	20184710	+		novel	T004756	G000934	intronic	152
chr1:20191539-20191700+	0	0	0	0	0	0	0	0	2	2.18742	2.18742	2.18742	2.18742	2.18742	2.18742	2.18742	2.18742	8.56496	chr1	20191538	20191700	+		novel	T004756	G000934	intronic	162
chr1:20230760-20231480+	3	31	1	0	0	1	0	0	0	5.05435	8.2556	3.82597	2.18742	2.18742	5.28562	2.18742	2.18742	2.18742	chr1	20230759	20231480	+	hsa_circ_0111714	circBase	NM_015207	OTUD3	exonic	229
chr1:20281281-20281456-	0	0	0	0	0	0	0	8	0	2.18742	2.18742	2.18742	2.18742	2.18742	2.18742	2.18742	7.69427	2.18742	chr1	20281280	20281456	-		novel			intergenic	176
chr1:20305153-20305323-	0	0	0	0	0	0	5	0	0	2.18742	2.18742	2.18742	2.18742	2.18742	2.18742	8.68504	2.18742	2.18742	chr1	20305152	20305323	-		novel	NM_000300	PLA2G2A	sense overlapping	171
chr1:20307684-20308235-	0	0	0	0	5	0	0	0	0	2.18742	2.18742	2.18742	2.18742	7.40059	2.18742	2.18742	2.18742	2.18742	chr1	20307683	20308235	-		novel			intergenic	552
chr1:20448047-20448350-	0	0	0	0	0	2	0	0	0	2.18742	2.18742	2.18742	2.18742	2.18742	6.19883	2.18742	2.18742	2.18742	chr1	20448046	20448350	-		novel			intergenic	304
chr1:20476151-20476329-	0	0	0	0	0	0	3	0	0	2.18742	2.18742	2.18742	2.18742	2.18742	2.18742	7.95868	2.18742	2.18742	chr1	20476150	20476329	-		novel	NM_022819	PLA2G2F	antisense	179
chr1:20511658-20511810+	0	0	0	0	0	2	0	0	0	2.18742	2.18742	2.18742	2.18742	2.18742	6.19883	2.18742	2.18742	2.18742	chr1	20511657	20511810	+		novel	NR_110078	UBXN10-AS1	antisense	153
chr1:20606047-20606197+	0	0	0	0	0	0	0	5	0	2.18742	2.18742	2.18742	2.18742	2.18742	2.18742	2.18742	7.03511	2.18742	chr1	20606046	20606197	+		novel			intergenic	151
chr1:20664345-20664496-	0	0	0	0	0	0	0	0	2	2.18742	2.18742	2.18742	2.18742	2.18742	2.18742	2.18742	2.18742	8.56496	chr1	20664344	20664496	-		novel	NM_001039500	VWA5B1	antisense	152
chr1:20664786-20664949+	0	0	0	0	0	2	0	0	0	2.18742	2.18742	2.18742	2.18742	2.18742	6.19883	2.18742	2.18742	2.18742	chr1	20664785	20664949	+		novel	ENST00000289815	VWA5B1	intronic	164
chr1:20691284-20691453-	0	0	0	0	0	0	5	0	0	2.18742	2.18742	2.18742	2.18742	2.18742	2.18742	8.68504	2.18742	2.18742	chr1	20691283	20691453	-		novel	NR_033887	LINC01141	intronic	170
chr1:20792364-20792517-	0	0	0	0	2	0	0	0	0	2.18742	2.18742	2.18742	2.18742	6.13585	2.18742	2.18742	2.18742	2.18742	chr1	20792363	20792517	-		novel			intergenic	154
chr1:20881713-20881887-	0	1	5	0	0	0	0	0	0	2.18742	3.83458	5.71944	2.18742	2.18742	2.18742	2.18742	2.18742	2.18742	chr1	20881712	20881887	-		novel	T004928	G000974	antisense	175
chr1:21071237-21107033-	0	0	0	0	0	0	0	7	0	2.18742	2.18742	2.18742	2.18742	2.18742	2.18742	2.18742	7.50615	2.18742	chr1	21071236	21107033	-	hsa_circ_0111814	circBase	uc001bdy.1	HP1BP3	exonic	1815
chr1:21074037-21076468-	23	0	0	0	0	0	0	0	0	7.80983	2.18742	2.18742	2.18742	2.18742	2.18742	2.18742	2.18742	2.18742	chr1	21074036	21076468	-		novel	uc010odf.1	HP1BP3	exonic	365
chr1:21076216-21076375-	8	0	0	0	0	0	0	0	0	6.34016	2.18742	2.18742	2.18742	2.18742	2.18742	2.18742	2.18742	2.18742	chr1	21076215	21076375	-	hsa_circ_0010440	circBase	NM_016287	HP1BP3	exonic	160
chr1:21076216-21100103-	0	3	5	4	2	0	0	0	0	2.18742	5.07426	5.71944	6.02717	6.13585	2.18742	2.18742	2.18742	2.18742	chr1	21076215	21100103	-	hsa_circ_0000023	circBase	NM_016287	HP1BP3	exonic	791	Alzheimer's disease, Cerebellar neurodegeneration, Duchenne muscular dystrophy (DMD), PFV-1 infection, acute myeloid leukemia (AML), breast cancer, cardiac hypertrophy, cholangiocarcinoma, chronic lymphocytic leukemia (CLL), colorectal cancer, endometrial cancer, epithelial ovarian cancer (EOC), esophageal cancer, facioscapulohumeral muscular dystrophy (FSHD), glioblastoma multiforme (GBM), head …
chr1:21083659-21100103-	14	64	3	18	2	0	0	14	0	7.11233	9.29027	5.06331	8.11652	6.13585	2.18742	2.18742	8.48796	2.18742	chr1	21083658	21100103	-	hsa_circ_0000024	circBase	NM_016287	HP1BP3	exonic	631	Duchenne muscular dystrophy (DMD), acute myeloid leukemia (AML), breast cancer, cardiac hypertrophy, cholangiocarcinoma, chronic lymphocytic leukemia (CLL), colorectal cancer, endometrial cancer, epithelial ovarian cancer (EOC), facioscapulohumeral muscular dystrophy (FSHD), glioblastoma multiforme (GBM), head and neck squamous cell carcinoma (HNSCC), kidney cancer, limb-girdle muscular dystrophi…
chr1:21083659-21106404-	0	0	0	13	0	0	0	0	0	2.18742	2.18742	2.18742	7.65611	2.18742	2.18742	2.18742	2.18742	2.18742	chr1	21083658	21106404	-	hsa_circ_0010444	circBase	NM_016287	HP1BP3	exonic	885
chr1:21097423-21100103-	18	4	29	29	2	6	0	2	0	7.46431	5.43969	8.1484	8.79556	6.13585	7.72288	2.18742	5.78645	2.18742	chr1	21097422	21100103	-	hsa_circ_0005782	circBase	NM_016287	HP1BP3	exonic	304
chr1:21097423-21103243-	0	0	5	0	5	0	0	0	0	2.18742	2.18742	5.71944	2.18742	7.40059	2.18742	2.18742	2.18742	2.18742	chr1	21097422	21103243	-	hsa_circ_0111827	circBase	NM_016287	HP1BP3	exonic	458
chr1:21100235-21102498-	0	0	0	8	0	0	0	0	0	2.18742	2.18742	2.18742	6.97589	2.18742	2.18742	2.18742	2.18742	2.18742	chr1	21100234	21102498	-		novel	ENST00000417710	HP1BP3	intronic	2264
chr1:21102217-21102498-	19	64	32	29	3	4	0	5	0	7.54035	9.29027	8.28824	8.79556	6.68932	7.15339	2.18742	7.03511	2.18742	chr1	21102216	21102498	-	hsa_circ_0111829	circBase	ENST00000417710	HP1BP3	intronic	282
chr1:21114308-21114459+	0	0	0	0	3	0	0	0	0	2.18742	2.18742	2.18742	2.18742	6.68932	2.18742	2.18742	2.18742	2.18742	chr1	21114307	21114459	+		novel			intergenic	152
chr1:21133645-21133993-	0	0	2	0	0	4	0	0	0	2.18742	2.18742	4.57341	2.18742	2.18742	7.15339	2.18742	2.18742	2.18742	chr1	21133644	21133993	-	hsa_circ_0111835	circBase	NM_003760	EIF4G3	sense overlapping	349
chr1:21137231-21139732-	20	0	1	14	1	0	0	0	0	7.61259	2.18742	3.82597	7.7607	5.2264	2.18742	2.18742	2.18742	2.18742	chr1	21137230	21139732	-	hsa_circ_0010450	circBase	NM_003760	EIF4G3	exonic	229
chr1:21167349-21191755-	0	0	0	0	6	0	5	2	0	2.18742	2.18742	2.18742	2.18742	7.65713	2.18742	8.68504	5.78645	2.18742	chr1	21167348	21191755	-	hsa_circ_0010458	circBase	NM_003760	EIF4G3	exonic	1439
chr1:21175908-21177971-	0	0	6	0	0	3	0	0	0	2.18742	2.18742	5.96153	2.18742	2.18742	6.75366	2.18742	2.18742	2.18742	chr1	21175907	21177971	-		novel	NM_003760	EIF4G3	exonic	337
chr1:21183896-21188825-	2	0	0	4	0	0	0	0	0	4.56502	2.18742	2.18742	6.02717	2.18742	2.18742	2.18742	2.18742	2.18742	chr1	21183895	21188825	-	hsa_circ_0111861	circBase	NM_003760	EIF4G3	exonic	333
chr1:21188721-21191755-	0	0	0	0	0	2	0	0	0	2.18742	2.18742	2.18742	2.18742	2.18742	6.19883	2.18742	2.18742	2.18742	chr1	21188720	21191755	-		novel	NM_003760	EIF4G3	exonic	489
chr1:21191609-21212864-	0	0	0	0	3	0	0	0	0	2.18742	2.18742	2.18742	2.18742	6.68932	2.18742	2.18742	2.18742	2.18742	chr1	21191608	21212864	-		novel	NM_003760	EIF4G3	exonic	516
chr1:21205775-21231464-	0	0	0	0	0	2	0	0	0	2.18742	2.18742	2.18742	2.18742	2.18742	6.19883	2.18742	2.18742	2.18742	chr1	21205774	21231464	-	hsa_circ_0111872	circBase	NM_003760	EIF4G3	sense overlapping	25690
chr1:21205816-21231464-	0	0	0	0	0	0	3	0	0	2.18742	2.18742	2.18742	2.18742	2.18742	2.18742	7.95868	2.18742	2.18742	chr1	21205815	21231464	-	hsa_circ_0010464	circBase	NM_003760	EIF4G3	exonic	959
chr1:21212694-21212864-	0	12	0	0	0	0	0	2	0	2.18742	6.92001	2.18742	2.18742	2.18742	2.18742	2.18742	5.78645	2.18742	chr1	21212693	21212864	-		novel	NM_003760	EIF4G3	exonic	171
chr1:21212694-21219222-	0	0	0	5	0	6	0	0	0	2.18742	2.18742	2.18742	6.3288	2.18742	7.72288	2.18742	2.18742	2.18742	chr1	21212693	21219222	-	hsa_circ_0111876	circBase	NM_001198801	EIF4G3	exonic	282
chr1:21212694-21231464-	0	0	0	0	0	5	0	1	0	2.18742	2.18742	2.18742	2.18742	2.18742	7.46605	2.18742	4.90085	2.18742	chr1	21212693	21231464	-		novel	NM_003760	EIF4G3	exonic	761
chr1:21220010-21221994-	0	0	0	0	0	2	1	0	0	2.18742	2.18742	2.18742	2.18742	2.18742	6.19883	6.4256	2.18742	2.18742	chr1	21220009	21221994	-	hsa_circ_0010466	circBase	NM_003760	EIF4G3	exonic	254
chr1:21220010-21231464-	6	0	0	0	0	5	0	0	0	5.95191	2.18742	2.18742	2.18742	2.18742	7.46605	2.18742	2.18742	2.18742	chr1	21220009	21231464	-	hsa_circ_0007214	circBase	NM_003760	EIF4G3	exonic	590
chr1:21226190-21231464-	0	0	0	5	0	0	0	0	0	2.18742	2.18742	2.18742	6.3288	2.18742	2.18742	2.18742	2.18742	2.18742	chr1	21226189	21231464	-	hsa_circ_0010472	circBase	NM_003760	EIF4G3	exonic	336
chr1:21226404-21231455-	0	2	14	0	0	0	0	0	0	2.18742	4.58367	7.12237	2.18742	2.18742	2.18742	2.18742	2.18742	2.18742	chr1	21226403	21231455	-		novel	NM_003760	EIF4G3	sense overlapping	5052
chr1:21231376-21268823-	0	74	32	8	9	8	0	0	0	2.18742	9.4983	8.28824	6.97589	8.2312	8.13012	2.18742	2.18742	2.18742	chr1	21231375	21268823	-	hsa_circ_0111887	circBase	NM_003760	EIF4G3	exonic	929
chr1:21267752-21268823-	0	4	8	2	0	0	0	5	0	2.18742	5.43969	6.34996	5.12457	2.18742	2.18742	2.18742	7.03511	2.18742	chr1	21267751	21268823	-		novel	ENST00000374935	EIF4G3	intronic	1072
chr1:21267984-21268823+	0	2	29	0	0	1	0	0	0	2.18742	4.58367	8.1484	2.18742	2.18742	5.28562	2.18742	2.18742	2.18742	chr1	21267983	21268823	+		novel	NM_003760	EIF4G3	antisense	840
chr1:21267984-21268823-	0	46	46	0	0	1	0	0	0	2.18742	8.81793	8.80539	2.18742	2.18742	5.28562	2.18742	2.18742	2.18742	chr1	21267983	21268823	-	hsa_circ_0010474	circBase	NM_003760	EIF4G3	exonic	840
chr1:21267984-21276601-	0	5	23	0	0	0	0	0	0	2.18742	5.73102	7.82001	2.18742	2.18742	2.18742	2.18742	2.18742	2.18742	chr1	21267983	21276601	-		novel	NM_001198801	EIF4G3	exonic	946
chr1:21276496-21329301-	0	0	0	0	0	0	0	2	0	2.18742	2.18742	2.18742	2.18742	2.18742	2.18742	2.18742	5.78645	2.18742	chr1	21276495	21329301	-	hsa_circ_0010477	circBase	NM_003760	EIF4G3	exonic	721
chr1:21295967-21299592-	0	0	0	0	0	0	0	2	0	2.18742	2.18742	2.18742	2.18742	2.18742	2.18742	2.18742	5.78645	2.18742	chr1	21295966	21299592	-		novel	NM_003760	EIF4G3	exonic	221
chr1:21295967-21307720-	0	6	13	0	3	5	1	10	0	2.18742	5.97328	7.01908	2.18742	6.68932	7.46605	6.4256	8.00984	2.18742	chr1	21295966	21307720	-	hsa_circ_0000025	circBase	NM_003760	EIF4G3	exonic	516
chr1:21295967-21329301-	0	0	1	0	4	0	2	0	0	2.18742	2.18742	3.82597	2.18742	7.08835	2.18742	7.38686	2.18742	2.18742	chr1	21295966	21329301	-	hsa_circ_0005604	circBase	NM_003760	EIF4G3	exonic	612
chr1:21306827-21329301-	0	0	0	0	0	1	0	4	0	2.18742	2.18742	2.18742	2.18742	2.18742	5.28562	2.18742	6.72565	2.18742	chr1	21306826	21329301	-	hsa_circ_0010486	circBase	NM_003760	EIF4G3	exonic	391
chr1:21311759-21311917-	0	0	0	0	0	0	0	0	2	2.18742	2.18742	2.18742	2.18742	2.18742	2.18742	2.18742	2.18742	8.56496	chr1	21311758	21311917	-		novel	NM_001198803	EIF4G3	intronic	159
chr1:21327692-21329280-	0	2	2	0	0	0	0	0	0	2.18742	4.58367	4.57341	2.18742	2.18742	2.18742	2.18742	2.18742	2.18742	chr1	21327691	21329280	-		novel	NM_003760	EIF4G3	sense overlapping	1589
chr1:21327692-21329301-	0	0	11	11	0	1	0	0	0	2.18742	2.18742	6.78726	7.42101	2.18742	5.28562	2.18742	2.18742	2.18742	chr1	21327691	21329301	-	hsa_circ_0008071	circBase	ENST00000411888	EIF4G3	exonic	210
chr1:21327692-21377487-	11	1	11	0	0	0	0	0	0	6.7773	3.83458	6.78726	2.18742	2.18742	2.18742	2.18742	2.18742	2.18742	chr1	21327691	21377487	-	hsa_circ_0005254	circBase	NM_003760	EIF4G3	sense overlapping	49796
chr1:21329206-21377487-	2	14	0	1	0	0	0	0	0	4.56502	7.13463	2.18742	4.30161	2.18742	2.18742	2.18742	2.18742	2.18742	chr1	21329205	21377487	-	hsa_circ_0010491	circBase	NM_003760	EIF4G3	exonic	225
chr1:21329206-21415706-	7	1	3	0	1	0	0	0	0	6.15906	3.83458	5.06331	2.18742	5.2264	2.18742	2.18742	2.18742	2.18742	chr1	21329205	21415706	-	hsa_circ_0007991	circBase	NM_001198801	EIF4G3	exonic	301
chr1:21377359-21383222-	0	0	0	3	0	0	0	0	0	2.18742	2.18742	2.18742	5.64534	2.18742	2.18742	2.18742	2.18742	2.18742	chr1	21377358	21383222	-		novel	ENST00000411888	EIF4G3	intronic	5864
chr1:21377359-21386287-	7	0	0	0	0	0	0	0	0	6.15906	2.18742	2.18742	2.18742	2.18742	2.18742	2.18742	2.18742	2.18742	chr1	21377358	21386287	-	hsa_circ_0007600	circBase	ENST00000411888	EIF4G3	intronic	8929
chr1:21377359-21415706-	8	36	3	1	4	3	0	1	0	6.34016	8.46834	5.06331	4.30161	7.08835	6.75366	2.18742	4.90085	2.18742	chr1	21377358	21415706	-	hsa_circ_0005075	circBase	NM_001198801	EIF4G3	exonic	205
chr1:21377359-21437876-	51	29	24	32	41	9	0	7	0	8.94253	8.16086	7.88019	8.93619	10.4017	8.29744	2.18742	7.50615	2.18742	chr1	21377358	21437876	-	hsa_circ_0000026	circBase	NM_003760	EIF4G3	exonic	190
chr1:21386218-21437876-	0	0	0	7	0	0	0	0	0	2.18742	2.18742	2.18742	6.79068	2.18742	2.18742	2.18742	2.18742	2.18742	chr1	21386217	21437876	-		novel	NM_003760	EIF4G3	sense overlapping	51659
chr1:21415631-21437876-	15	51	8	16	13	10	3	7	0	7.2087	8.96537	6.34996	7.94955	8.75497	8.44735	7.95868	7.50615	2.18742	chr1	21415630	21437876	-	hsa_circ_0005735	circBase	NM_001198803	EIF4G3	exonic	137
chr1:21415631-21460527-	0	0	0	0	2	0	0	0	0	2.18742	2.18742	2.18742	2.18742	6.13585	2.18742	2.18742	2.18742	2.18742	chr1	21415630	21460527	-		novel	NM_003760	EIF4G3	sense overlapping	44897
chr1:21432294-21437876-	0	1	5	0	0	0	0	0	0	2.18742	3.83458	5.71944	2.18742	2.18742	2.18742	2.18742	2.18742	2.18742	chr1	21432293	21437876	-		novel	ENST00000400422	EIF4G3	intronic	5583
chr1:21437816-21438617-	0	0	0	0	0	0	0	7	0	2.18742	2.18742	2.18742	2.18742	2.18742	2.18742	2.18742	7.50615	2.18742	chr1	21437815	21438617	-		novel	ENST00000400422	EIF4G3	intronic	802
chr1:21548240-21554534+	0	0	0	0	0	1	0	3	0	2.18742	2.18742	2.18742	2.18742	2.18742	5.28562	2.18742	6.33117	2.18742	chr1	21548239	21554534	+		novel	NM_001397	ECE1	antisense	6295
chr1:21562343-21564737+	0	9	0	0	1	0	0	0	0	2.18742	6.52295	2.18742	2.18742	5.2264	2.18742	2.18742	2.18742	2.18742	chr1	21562342	21564737	+		novel	NM_001397	ECE1	antisense	2395
chr1:21562343-21571596-	0	24	0	0	0	0	0	0	0	2.18742	7.89262	2.18742	2.18742	2.18742	2.18742	2.18742	2.18742	2.18742	chr1	21562342	21571596	-		novel	NM_001397	ECE1	exonic	403
chr1:21673212-21673387+	0	0	0	0	0	2	0	0	0	2.18742	2.18742	2.18742	2.18742	2.18742	6.19883	2.18742	2.18742	2.18742	chr1	21673211	21673387	+		novel	T005062	G001002	intronic	176
chr1:21765445-21765606-	0	0	0	0	0	3	0	0	0	2.18742	2.18742	2.18742	2.18742	2.18742	6.75366	2.18742	2.18742	2.18742	chr1	21765444	21765606	-		novel			intergenic	162
chr1:21784305-21784468+	0	0	0	0	0	2	0	0	0	2.18742	2.18742	2.18742	2.18742	2.18742	6.19883	2.18742	2.18742	2.18742	chr1	21784304	21784468	+		novel	NM_001256416	NBPF3	intronic	164
chr1:21900158-21903134+	0	0	0	0	0	0	0	2	0	2.18742	2.18742	2.18742	2.18742	2.18742	2.18742	2.18742	5.78645	2.18742	chr1	21900157	21903134	+		novel	NM_000478	ALPL	exonic	447
chr1:22027991-22030111-	4	3	17	3	0	1	0	8	1	5.41908	5.07426	7.39413	5.64534	2.18742	5.28562	2.18742	7.69427	7.5822	chr1	22027990	22030111	-	hsa_circ_0112024	circBase	NM_032236	USP48	exonic	212
chr1:22041882-22048257-	44	31	46	28	6	11	0	3	0	8.73166	8.2556	8.80539	8.74546	7.65713	8.58314	2.18742	6.33117	2.18742	chr1	22041881	22048257	-	hsa_circ_0000028	circBase	NM_032236	USP48	exonic	315
chr1:22041882-22050588-	3	9	34	12	5	2	1	9	0	5.05435	6.52295	8.37447	7.54334	7.40059	6.19883	6.4256	7.86066	2.18742	chr1	22041881	22050588	-	hsa_circ_0112054	circBase	NM_032236	USP48	exonic	513
chr1:22041882-22056325-	14	5	3	0	0	0	0	6	0	7.11233	5.73102	5.06331	2.18742	2.18742	2.18742	2.18742	7.28977	2.18742	chr1	22041881	22056325	-	hsa_circ_0112055	circBase	NM_032236	USP48	exonic	792
chr1:22041882-22084276-	0	0	0	0	0	2	0	0	0	2.18742	2.18742	2.18742	2.18742	2.18742	6.19883	2.18742	2.18742	2.18742	chr1	22041881	22084276	-		novel	NM_032236	USP48	exonic	1829
chr1:22047529-22048257-	0	4	12	0	0	2	0	1	0	2.18742	5.43969	6.90782	2.18742	2.18742	6.19883	2.18742	4.90085	2.18742	chr1	22047528	22048257	-	hsa_circ_0004808	circBase	NM_032236	USP48	exonic	246
chr1:22047529-22056325-	18	1	7	0	0	0	0	0	0	7.46431	3.83458	6.16878	2.18742	2.18742	2.18742	2.18742	2.18742	2.18742	chr1	22047528	22056325	-	hsa_circ_0112058	circBase	NM_032236	USP48	exonic	723
chr1:22062923-22063118-	0	0	0	0	0	0	0	4	0	2.18742	2.18742	2.18742	2.18742	2.18742	2.18742	2.18742	6.72565	2.18742	chr1	22062922	22063118	-		novel	ENST00000374730	USP48	exonic	196
chr1:22073560-22078108-	0	0	0	12	0	0	0	0	0	2.18742	2.18742	2.18742	7.54334	2.18742	2.18742	2.18742	2.18742	2.18742	chr1	22073559	22078108	-	hsa_circ_0112062	circBase	NM_032236	USP48	exonic	326
chr1:22073560-22084276-	0	4	0	0	0	0	0	0	0	2.18742	5.43969	2.18742	2.18742	2.18742	2.18742	2.18742	2.18742	2.18742	chr1	22073559	22084276	-	hsa_circ_0010539	circBase	NM_032236	USP48	exonic	857
chr1:22404922-22413359+	1	1	9	0	0	0	0	0	0	3.81893	3.83458	6.51091	2.18742	2.18742	2.18742	2.18742	2.18742	2.18742	chr1	22404921	22413359	+	hsa_circ_0005576	circBase	NM_001791	CDC42	exonic	536
chr1:22404922-22417994+	0	0	0	0	0	0	0	3	0	2.18742	2.18742	2.18742	2.18742	2.18742	2.18742	2.18742	6.33117	2.18742	chr1	22404921	22417994	+	hsa_circ_0007604	circBase	GSE61474_TCONS_00002085	GSE61474_XLOC_000396	intronic	13073
chr1:22424766-22424932+	0	0	0	0	3	0	0	0	0	2.18742	2.18742	2.18742	2.18742	6.68932	2.18742	2.18742	2.18742	2.18742	chr1	22424765	22424932	+		novel	T005218	G001040	intronic	167
chr1:22581571-22581744+	0	0	0	0	0	0	0	4	0	2.18742	2.18742	2.18742	2.18742	2.18742	2.18742	2.18742	6.72565	2.18742	chr1	22581570	22581744	+		novel	GSE61474_TCONS_00002088	GSE61474_XLOC_000398	intronic	174
chr1:22672963-22673183-	0	0	0	0	0	4	0	0	0	2.18742	2.18742	2.18742	2.18742	2.18742	7.15339	2.18742	2.18742	2.18742	chr1	22672962	22673183	-		novel	T005281	G001053	antisense	221
chr1:22678373-22678543+	0	0	0	0	0	0	2	0	0	2.18742	2.18742	2.18742	2.18742	2.18742	2.18742	7.38686	2.18742	2.18742	chr1	22678372	22678543	+		novel			intergenic	171
chr1:22816373-22818026+	0	0	0	0	0	2	0	0	0	2.18742	2.18742	2.18742	2.18742	2.18742	6.19883	2.18742	2.18742	2.18742	chr1	22816372	22818026	+	hsa_circ_0007418	circBase	NM_014870	ZBTB40	exonic	900
chr1:22855615-22855777+	0	0	0	0	5	0	0	0	0	2.18742	2.18742	2.18742	2.18742	7.40059	2.18742	2.18742	2.18742	2.18742	chr1	22855614	22855777	+		novel	NM_014870	ZBTB40	sense overlapping	163
chr1:23070305-23070471-	0	0	0	0	0	2	0	0	0	2.18742	2.18742	2.18742	2.18742	2.18742	6.19883	2.18742	2.18742	2.18742	chr1	23070304	23070471	-		novel	NM_004442	EPHB2	antisense	167
chr1:23088365-23088527+	0	0	0	0	0	5	0	0	0	2.18742	2.18742	2.18742	2.18742	2.18742	7.46605	2.18742	2.18742	2.18742	chr1	23088364	23088527	+		novel	ENST00000544305	EPHB2	intronic	163
chr1:23356962-23366927+	29	0	2	1	0	0	0	0	0	8.13818	2.18742	4.57341	4.30161	2.18742	2.18742	2.18742	2.18742	2.18742	chr1	23356961	23366927	+	hsa_circ_0112433	circBase	NM_015013	KDM1A	sense overlapping	9966
chr1:23356962-23370979+	3	3	11	15	1	1	2	6	0	5.05435	5.07426	6.78726	7.85821	5.2264	5.28562	7.38686	7.28977	2.18742	chr1	23356961	23370979	+	hsa_circ_0112434	circBase	NM_001009999	KDM1A	exonic	226
chr1:23356962-23377013+	10	12	0	9	8	11	8	11	0	6.64578	6.92001	2.18742	7.14	8.064	8.58314	9.35711	8.14502	2.18742	chr1	23356961	23377013	+	hsa_circ_0009061	circBase	NM_015013	KDM1A	exonic	300
chr1:23356962-23385660+	0	1	28	8	2	0	0	0	0	2.18742	3.83458	8.0986	6.97589	6.13585	2.18742	2.18742	2.18742	2.18742	chr1	23356961	23385660	+	hsa_circ_0007822	circBase	NM_015013	KDM1A	exonic	756
chr1:23364878-23366927+	0	0	0	36	0	0	0	0	0	2.18742	2.18742	2.18742	9.10463	2.18742	2.18742	2.18742	2.18742	2.18742	chr1	23364877	23366927	+		novel	NM_015013	KDM1A	intronic	2050
chr1:23364878-23370979+	0	2	14	0	0	0	0	0	0	2.18742	4.58367	7.12237	2.18742	2.18742	2.18742	2.18742	2.18742	2.18742	chr1	23364877	23370979	+		novel	NM_015013	KDM1A	intronic	6102
chr1:23376880-23380332+	0	0	2	0	0	0	0	0	0	2.18742	2.18742	4.57341	2.18742	2.18742	2.18742	2.18742	2.18742	2.18742	chr1	23376879	23380332	+	hsa_circ_0010807	circBase	NM_015013	KDM1A	exonic	213
chr1:23381562-23395644+	0	2	4	8	0	0	0	0	0	2.18742	4.58367	5.42836	6.97589	2.18742	2.18742	2.18742	2.18742	2.18742	chr1	23381561	23395644	+	hsa_circ_0003685	circBase	NM_015013	KDM1A	exonic	611
chr1:23397718-23398690+	54	80	70	8	3	4	3	30	0	9.02425	9.6101	9.40607	6.97589	6.68932	7.15339	7.95868	9.5777	2.18742	chr1	23397717	23398690	+	hsa_circ_0010835	circBase	NM_015013	KDM1A	exonic	209
chr1:23397718-23398690-	0	0	0	0	2	0	0	0	0	2.18742	2.18742	2.18742	2.18742	6.13585	2.18742	2.18742	2.18742	2.18742	chr1	23397717	23398690	-		novel	ENST00000427154	RP1-184J9.2	intronic	973
chr1:23601133-23601286-	0	0	0	0	0	0	0	0	4	2.18742	2.18742	2.18742	2.18742	2.18742	2.18742	2.18742	2.18742	9.55625	chr1	23601132	23601286	-		novel	GSE61474_TCONS_00019013	GSE61474_XLOC_003620	intronic	154
chr1:24076823-24076993+	0	0	0	0	0	2	0	0	0	2.18742	2.18742	2.18742	2.18742	2.18742	6.19883	2.18742	2.18742	2.18742	chr1	24076822	24076993	+		novel	ENST00000487554	TCEB3	intronic	171
chr1:24087288-24087444+	0	0	0	0	7	0	0	0	0	2.18742	2.18742	2.18742	2.18742	7.87486	2.18742	2.18742	2.18742	2.18742	chr1	24087287	24087444	+		novel	NM_003198	TCEB3	sense overlapping	157
chr1:24133788-24133947-	0	0	0	0	0	0	0	4	0	2.18742	2.18742	2.18742	2.18742	2.18742	2.18742	2.18742	6.72565	2.18742	chr1	24133787	24133947	-		novel	uc021oii.1	HMGCL	intronic	160
chr1:24230035-24230205-	0	0	0	0	0	0	0	2	0	2.18742	2.18742	2.18742	2.18742	2.18742	2.18742	2.18742	5.78645	2.18742	chr1	24230034	24230205	-		novel	NM_001841	CNR2	intronic	171
chr1:24297828-24298502-	0	27	0	0	0	0	0	0	0	2.18742	8.05947	2.18742	2.18742	2.18742	2.18742	2.18742	2.18742	2.18742	chr1	24297827	24298502	-		novel	NM_001300937	SRSF10	exonic	319
chr1:24298063-24298502-	5	0	0	0	0	0	2	0	0	5.70996	2.18742	2.18742	2.18742	2.18742	2.18742	7.38686	2.18742	2.18742	chr1	24298062	24298502	-		PMID:25242744	NM_006625	SRSF10	exonic	217
chr1:24424969-24425133+	2	0	0	0	0	0	0	0	0	4.56502	2.18742	2.18742	2.18742	2.18742	2.18742	2.18742	2.18742	2.18742	chr1	24424968	24425133	+		novel	T005612	G001132	intronic	165
chr1:24430701-24430889-	0	0	0	0	0	8	0	0	0	2.18742	2.18742	2.18742	2.18742	2.18742	8.13012	2.18742	2.18742	2.18742	chr1	24430700	24430889	-		novel	ENST00000329601	MYOM3	intronic	189
chr1:24444487-24444647+	0	0	0	0	0	0	4	0	0	2.18742	2.18742	2.18742	2.18742	2.18742	2.18742	8.3671	2.18742	2.18742	chr1	24444486	24444647	+		novel	T005615	G001133	sense overlapping	161
chr1:24528544-24528720+	0	0	0	0	0	6	0	0	0	2.18742	2.18742	2.18742	2.18742	2.18742	7.72288	2.18742	2.18742	2.18742	chr1	24528543	24528720	+		novel	NR_027087	LOC284632	intronic	177
chr1:24538765-24538956+	0	0	0	0	0	0	1	2	2	2.18742	2.18742	2.18742	2.18742	2.18742	2.18742	6.4256	5.78645	8.56496	chr1	24538764	24538956	+		novel	T005633	G001138	intronic	192
chr1:24538777-24538968+	0	0	0	0	0	0	1	2	2	2.18742	2.18742	2.18742	2.18742	2.18742	2.18742	6.4256	5.78645	8.56496	chr1	24538776	24538968	+		novel	T005633	G001138	intronic	192
chr1:24563261-24563441+	0	0	0	0	4	0	0	0	0	2.18742	2.18742	2.18742	2.18742	7.08835	2.18742	2.18742	2.18742	2.18742	chr1	24563260	24563441	+		novel	T005647	G001141	sense overlapping	181
chr1:24659401-24659560+	0	0	0	0	0	0	0	3	0	2.18742	2.18742	2.18742	2.18742	2.18742	2.18742	2.18742	6.33117	2.18742	chr1	24659400	24659560	+		novel	ENST00000524724	GRHL3	intronic	160
chr1:24759594-24768716+	0	0	0	0	3	0	0	0	0	2.18742	2.18742	2.18742	2.18742	6.68932	2.18742	2.18742	2.18742	2.18742	chr1	24759593	24768716	+	hsa_circ_0112886	circBase	ENST00000003912	NIPAL3	exonic	351
chr1:24840804-24841057+	355	450	383	246	107	65	17	118	0	11.7303	12.095	11.85	11.867	11.7826	11.1318	10.4393	11.547	2.18742	chr1	24840803	24841057	+	hsa_circ_0003553	circBase	NM_013441	RCAN3	exonic	254
chr1:24840804-24841057-	0	1	9	4	1	8	0	1	0	2.18742	3.83458	6.51091	6.02717	5.2264	8.13012	2.18742	4.90085	2.18742	chr1	24840803	24841057	-		novel	NM_013441	RCAN3	antisense	254
chr1:24840804-24857881+	0	5	1	0	0	2	0	8	0	2.18742	5.73102	3.82597	2.18742	2.18742	6.19883	2.18742	7.69427	2.18742	chr1	24840803	24857881	+	hsa_circ_0112890	circBase	NM_013441	RCAN3	exonic	428
chr1:24857708-24859744+	0	0	0	0	0	0	3	0	0	2.18742	2.18742	2.18742	2.18742	2.18742	2.18742	7.95868	2.18742	2.18742	chr1	24857707	24859744	+	hsa_circ_0004802	circBase	NM_013441	RCAN3	exonic	346
chr1:24908255-24908442-	0	0	0	0	0	0	2	0	0	2.18742	2.18742	2.18742	2.18742	2.18742	2.18742	7.38686	2.18742	2.18742	chr1	24908254	24908442	-		novel	NM_001010980	NCMAP	antisense	188
chr1:24966054-24966215+	0	0	0	0	0	0	0	9	0	2.18742	2.18742	2.18742	2.18742	2.18742	2.18742	2.18742	7.86066	2.18742	chr1	24966053	24966215	+		novel	ENST00000478890	SRRM1	intronic	162
chr1:24966465-24966623+	0	0	0	0	0	0	5	0	0	2.18742	2.18742	2.18742	2.18742	2.18742	2.18742	8.68504	2.18742	2.18742	chr1	24966464	24966623	+		novel	ENST00000478890	SRRM1	intronic	159
chr1:24973158-24975520+	0	0	3	0	4	0	0	0	0	2.18742	2.18742	5.06331	2.18742	7.08835	2.18742	2.18742	2.18742	2.18742	chr1	24973157	24975520	+	hsa_circ_0010913	circBase	NM_005839	SRRM1	exonic	294
chr1:24987210-24996806+	10	1	1	0	0	0	0	0	0	6.64578	3.83458	3.82597	2.18742	2.18742	2.18742	2.18742	2.18742	2.18742	chr1	24987209	24996806	+		novel	NM_005839	SRRM1	exonic	1085
chr1:24993306-24996806+	6	7	12	7	1	0	2	0	0	5.95191	6.18065	6.90782	6.79068	5.2264	2.18742	7.38686	2.18742	2.18742	chr1	24993305	24996806	+		novel	NM_005839	SRRM1	exonic	772
chr1:24993306-24996806-	16	0	0	0	0	0	0	0	0	7.29903	2.18742	2.18742	2.18742	2.18742	2.18742	2.18742	2.18742	2.18742	chr1	24993305	24996806	-		novel	ENST00000459464	snoU13	sense overlapping	3501
chr1:25124233-25140710+	0	0	0	3	0	0	0	0	0	2.18742	2.18742	2.18742	5.64534	2.18742	2.18742	2.18742	2.18742	2.18742	chr1	25124232	25140710	+		novel	NM_013943	CLIC4	exonic	236
chr1:25156144-25156310-	0	0	0	0	0	0	0	3	0	2.18742	2.18742	2.18742	2.18742	2.18742	2.18742	2.18742	6.33117	2.18742	chr1	25156143	25156310	-		novel	NM_013943	CLIC4	antisense	167
chr1:25168642-25168792+	0	0	0	0	0	0	2	0	0	2.18742	2.18742	2.18742	2.18742	2.18742	2.18742	7.38686	2.18742	2.18742	chr1	25168641	25168792	+		novel	NM_013943	CLIC4	sense overlapping	151
chr1:25284829-25285006-	0	0	0	0	0	0	0	0	2	2.18742	2.18742	2.18742	2.18742	2.18742	2.18742	2.18742	2.18742	8.56496	chr1	25284828	25285006	-		novel	ENST00000338888	RUNX3	intronic	178
chr1:25403815-25403993+	0	0	0	3	0	0	0	0	0	2.18742	2.18742	2.18742	5.64534	2.18742	2.18742	2.18742	2.18742	2.18742	chr1	25403814	25403993	+		novel	ENST00000424084	RP4-799D16.1	antisense	179
chr1:25426985-25427153+	0	0	0	0	0	0	0	5	0	2.18742	2.18742	2.18742	2.18742	2.18742	2.18742	2.18742	7.03511	2.18742	chr1	25426984	25427153	+		novel	ENST00000424084	RP4-799D16.1	antisense	169
chr1:25549720-25554726-	0	0	0	0	0	5	0	0	0	2.18742	2.18742	2.18742	2.18742	2.18742	7.46605	2.18742	2.18742	2.18742	chr1	25549719	25554726	-	hsa_circ_0112895	circBase	NM_015484	SYF2	sense overlapping	5007
chr1:25553933-25554726-	31	85	109	63	18	13	6	21	1	8.23289	9.69707	10.0415	9.90686	9.22022	8.82151	8.94541	9.06681	7.5822	chr1	25553932	25554726	-	hsa_circ_0112897	circBase	NM_015484	SYF2	exonic	209
chr1:25553933-25554744-	0	5	32	0	0	2	0	0	0	2.18742	5.73102	8.28824	2.18742	2.18742	6.19883	2.18742	2.18742	2.18742	chr1	25553932	25554744	-		novel	NM_015484	SYF2	sense overlapping	812
chr1:25568865-25570124-	0	0	2	0	0	0	0	0	0	2.18742	2.18742	4.57341	2.18742	2.18742	2.18742	2.18742	2.18742	2.18742	chr1	25568864	25570124	-	hsa_circ_0112898	circBase	NM_020317	RSRP1	sense overlapping	1260
chr1:25644224-25644375+	0	0	0	0	0	0	2	0	0	2.18742	2.18742	2.18742	2.18742	2.18742	2.18742	7.38686	2.18742	2.18742	chr1	25644223	25644375	+		novel	NM_001127691	RHD	intronic	152
chr1:25666965-25669564+	0	3	0	0	2	0	0	3	0	2.18742	5.07426	2.18742	2.18742	6.13585	2.18742	2.18742	6.33117	2.18742	chr1	25666964	25669564	+	hsa_circ_0000032	circBase	NM_014313	TMEM50A	exonic	219
chr1:25666965-25678184+	0	0	11	0	0	0	0	0	0	2.18742	2.18742	6.78726	2.18742	2.18742	2.18742	2.18742	2.18742	2.18742	chr1	25666964	25678184	+	hsa_circ_0007054	circBase	NM_014313	TMEM50A	exonic	287
chr1:25666965-25687234+	0	20	0	0	0	0	0	0	0	2.18742	7.63511	2.18742	2.18742	2.18742	2.18742	2.18742	2.18742	2.18742	chr1	25666964	25687234	+		novel	NM_014313	TMEM50A	sense overlapping	20270
chr1:25678117-25679465+	0	0	0	6	0	0	0	0	0	2.18742	2.18742	2.18742	6.57815	2.18742	2.18742	2.18742	2.18742	2.18742	chr1	25678116	25679465	+	hsa_circ_0010931	circBase	NM_014313	TMEM50A	exonic	161
chr1:25773253-25785383+	0	2	6	0	0	0	0	0	0	2.18742	4.58367	5.96153	2.18742	2.18742	2.18742	2.18742	2.18742	2.18742	chr1	25773252	25785383	+	hsa_circ_0010935	circBase	NM_018202	TMEM57	exonic	1074
chr1:25775299-25785383+	0	0	0	0	0	0	0	6	0	2.18742	2.18742	2.18742	2.18742	2.18742	2.18742	2.18742	7.28977	2.18742	chr1	25775298	25785383	+	hsa_circ_0010938	circBase	NM_018202	TMEM57	exonic	932
chr1:25946533-25946738+	0	0	0	0	2	0	0	0	0	2.18742	2.18742	2.18742	2.18742	6.13585	2.18742	2.18742	2.18742	2.18742	chr1	25946532	25946738	+		novel	NM_001289010	MAN1C1	intronic	206
chr1:26074063-26074221-	0	0	0	0	0	0	2	0	0	2.18742	2.18742	2.18742	2.18742	2.18742	2.18742	7.38686	2.18742	2.18742	chr1	26074062	26074221	-		novel	NM_020379	MAN1C1	antisense	159
chr1:26415703-26415876-	0	0	0	0	0	0	0	0	2	2.18742	2.18742	2.18742	2.18742	2.18742	2.18742	2.18742	2.18742	8.56496	chr1	26415702	26415876	-		novel			intergenic	174
chr1:26584088-26586293+	0	4	0	0	0	0	0	0	0	2.18742	5.43969	2.18742	2.18742	2.18742	2.18742	2.18742	2.18742	2.18742	chr1	26584087	26586293	+	hsa_circ_0000033	circBase	NM_001281517	CEP85	exonic	438	Alzheimer's disease, B-cell lymphoma, Hodgkin's lymphoma, T-cell leukemia, autism spectrum disorder (ASD), breast cancer, chronic lymphocytic leukemia (CLL), chronic myeloid leukemia (CML), colorectal cancer, diffuse large B-cell lymphoma (DLBCL), follicular lymphoma (FL), gastric cancer (stomach cancer), glioma, hepatocellular carcinoma (HCC), kidney cancer, lung cancer, malignant lymphoma, mali…
chr1:26594974-26596105+	3	0	0	0	0	1	0	0	0	5.05435	2.18742	2.18742	2.18742	2.18742	5.28562	2.18742	2.18742	2.18742	chr1	26594973	26596105	+	hsa_circ_0112926	circBase	NM_001281517	CEP85	exonic	308
chr1:26594974-26596105-	0	0	0	0	4	0	0	0	0	2.18742	2.18742	2.18742	2.18742	7.08835	2.18742	2.18742	2.18742	2.18742	chr1	26594973	26596105	-		novel	NM_001281517	CEP85	antisense	1132
chr1:26597505-26598562+	0	0	0	0	2	0	0	0	0	2.18742	2.18742	2.18742	2.18742	6.13585	2.18742	2.18742	2.18742	2.18742	chr1	26597504	26598562	+		novel	NM_001281517	CEP85	exonic	145
chr1:26772807-26774151+	0	0	2	0	0	1	0	0	0	2.18742	2.18742	4.57341	2.18742	2.18742	5.28562	2.18742	2.18742	2.18742	chr1	26772806	26774151	+	hsa_circ_0000034	circBase	NM_024887	DHDDS	exonic	219	B-cell chronic lymphocytic leukemia, breast cancer, cholangiocarcinoma, colorectal cancer, epithelial ovarian cancer (EOC), gastric cancer (stomach cancer), head and neck squamous cell carcinoma (HNSCC), hepatocellular carcinoma (HCC), homozygous sickle cell disease (HbSS), kidney cancer, lung cancer, malignant melanoma, ovarian cancer (OC), pancreatic ductal adenocarcinoma (PDAC), prostate cance…
chr1:26783658-26789924-	0	3	0	0	0	1	0	0	0	2.18742	5.07426	2.18742	2.18742	2.18742	5.28562	2.18742	2.18742	2.18742	chr1	26783657	26789924	-		novel	NR_125952	LOC101928324	sense overlapping	6267
chr1:26784282-26786635+	0	2	9	0	0	2	0	0	0	2.18742	4.58367	6.51091	2.18742	2.18742	6.19883	2.18742	2.18742	2.18742	chr1	26784281	26786635	+	hsa_circ_0007537	circBase	NM_024887	DHDDS	exonic	223
chr1:26797877-26798055+	0	5	16	0	0	0	0	0	0	2.18742	5.73102	7.30911	2.18742	2.18742	2.18742	2.18742	2.18742	2.18742	chr1	26797876	26798055	+		novel	T006185	G001271	antisense	179
chr1:26860848-26861054+	0	0	0	0	0	0	0	0	2	2.18742	2.18742	2.18742	2.18742	2.18742	2.18742	2.18742	2.18742	8.56496	chr1	26860847	26861054	+		novel	ENST00000374162	RPS6KA1	intronic	207
chr1:27056142-27059283+	29	6	8	0	0	1	1	0	0	8.13818	5.97328	6.34996	2.18742	2.18742	5.28562	6.4256	2.18742	2.18742	chr1	27056141	27059283	+	hsa_circ_0008494	circBase	NM_006015	ARID1A	exonic	783
chr1:27057743-27057985+	12	0	0	0	0	0	0	0	0	6.89783	2.18742	2.18742	2.18742	2.18742	2.18742	2.18742	2.18742	2.18742	chr1	27057742	27057985	+		novel	NM_006015	ARID1A	sense overlapping	243
chr1:27109191-27109347-	0	0	0	0	0	0	0	0	3	2.18742	2.18742	2.18742	2.18742	2.18742	2.18742	2.18742	2.18742	9.14412	chr1	27109190	27109347	-		novel			intergenic	157
chr1:27267948-27268309+	0	0	0	5	0	0	0	8	0	2.18742	2.18742	2.18742	6.3288	2.18742	2.18742	2.18742	7.69427	2.18742	chr1	27267947	27268309	+	hsa_circ_0003940	circBase	NM_006600	NUDC	exonic	270
chr1:27268041-27269496+	41	0	0	0	0	0	0	0	0	8.63091	2.18742	2.18742	2.18742	2.18742	2.18742	2.18742	2.18742	2.18742	chr1	27268040	27269496	+		novel	uc021ojq.1	BC016143	intronic	1456
chr1:27269151-27269556+	12	1	3	12	2	2	0	3	0	6.89783	3.83458	5.06331	7.54334	6.13585	6.19883	2.18742	6.33117	2.18742	chr1	27269150	27269556	+	hsa_circ_0005087	circBase	NM_006600	NUDC	exonic	312
chr1:27334665-27334850-	0	0	0	0	0	0	0	0	2	2.18742	2.18742	2.18742	2.18742	2.18742	2.18742	2.18742	2.18742	8.56496	chr1	27334664	27334850	-		novel	NM_052943	FAM46B	intronic	186
chr1:27432376-27436268-	0	0	0	2	0	1	0	5	0	2.18742	2.18742	2.18742	5.12457	2.18742	5.28562	2.18742	7.03511	2.18742	chr1	27432375	27436268	-	hsa_circ_0007283	circBase	NM_003047	SLC9A1	exonic	672
chr1:27797313-27797475-	0	0	0	0	2	0	0	0	0	2.18742	2.18742	2.18742	2.18742	6.13585	2.18742	2.18742	2.18742	2.18742	chr1	27797312	27797475	-		novel	NM_001201404	WASF2	intronic	163
chr1:28116073-28120143+	33	2	25	1	0	0	0	0	0	8.32177	4.58367	7.93797	4.30161	2.18742	2.18742	2.18742	2.18742	2.18742	chr1	28116072	28120143	+	hsa_circ_0008126	circBase	NM_177424	STX12	exonic	170
chr1:28136757-28138779+	0	0	0	3	0	0	0	0	0	2.18742	2.18742	2.18742	5.64534	2.18742	2.18742	2.18742	2.18742	2.18742	chr1	28136756	28138779	+	hsa_circ_0112944	circBase	NM_177424	STX12	exonic	150
chr1:28165321-28165483+	0	0	0	7	0	0	0	0	0	2.18742	2.18742	2.18742	6.79068	2.18742	2.18742	2.18742	2.18742	2.18742	chr1	28165320	28165483	+		novel	NM_002713	PPP1R8	sense overlapping	163
chr1:28337458-28343750-	0	1	0	2	0	0	0	0	0	2.18742	3.83458	2.18742	5.12457	2.18742	2.18742	2.18742	2.18742	2.18742	chr1	28337457	28343750	-	hsa_circ_0011115	circBase	NM_001990	EYA3	exonic	410
chr1:28354300-28369161-	5	0	0	0	0	0	0	0	0	5.70996	2.18742	2.18742	2.18742	2.18742	2.18742	2.18742	2.18742	2.18742	chr1	28354299	28369161	-	hsa_circ_0011117	circBase	NM_001990	EYA3	exonic	422
chr1:28354300-28374937-	4	0	0	0	0	0	0	0	0	5.41908	2.18742	2.18742	2.18742	2.18742	2.18742	2.18742	2.18742	2.18742	chr1	28354299	28374937	-	hsa_circ_0112954	circBase	NM_001990	EYA3	exonic	466
chr1:28354300-28384605-	0	6	0	0	0	0	0	0	0	2.18742	5.97328	2.18742	2.18742	2.18742	2.18742	2.18742	2.18742	2.18742	chr1	28354299	28384605	-	hsa_circ_0112955	circBase	NM_001990	EYA3	exonic	567
chr1:28362055-28365416-	2	0	0	0	0	0	0	0	0	4.56502	2.18742	2.18742	2.18742	2.18742	2.18742	2.18742	2.18742	2.18742	chr1	28362054	28365416	-	hsa_circ_0011119	circBase	NM_001990	EYA3	exonic	204
chr1:28362055-28384605+	44	0	0	5	0	1	0	0	0	8.73166	2.18742	2.18742	6.3288	2.18742	5.28562	2.18742	2.18742	2.18742	chr1	28362054	28384605	+		novel	NM_001990	EYA3	antisense	22551
chr1:28362055-28384605-	45	11	17	3	0	4	0	22	0	8.76374	6.79941	7.39413	5.64534	2.18742	7.15339	2.18742	9.13337	2.18742	chr1	28362054	28384605	-	hsa_circ_0007895	circBase	NM_001990	EYA3	exonic	429
chr1:28365350-28384605-	0	0	0	0	0	2	0	0	0	2.18742	2.18742	2.18742	2.18742	2.18742	6.19883	2.18742	2.18742	2.18742	chr1	28365349	28384605	-	hsa_circ_0112956	circBase	NM_001990	EYA3	exonic	292
chr1:28604560-28604751-	0	0	0	0	3	0	0	0	0	2.18742	2.18742	2.18742	2.18742	6.68932	2.18742	2.18742	2.18742	2.18742	chr1	28604559	28604751	-		novel	NM_031459	SESN2	antisense	192
chr1:28623151-28623320-	0	0	0	2	0	0	0	0	0	2.18742	2.18742	2.18742	5.12457	2.18742	2.18742	2.18742	2.18742	2.18742	chr1	28623150	28623320	-		novel	T006521	G001392	intronic	170
chr1:28785596-28793046+	32	24	51	10	7	4	3	10	0	8.27801	7.89262	8.95281	7.28734	7.87486	7.15339	7.95868	8.00984	2.18742	chr1	28785595	28793046	+	hsa_circ_0005406	circBase	NM_023923	PHACTR4	sense overlapping	7451
chr1:28785596-28793046-	0	0	0	5	0	0	0	0	0	2.18742	2.18742	2.18742	6.3288	2.18742	2.18742	2.18742	2.18742	2.18742	chr1	28785595	28793046	-		novel	NM_023923	PHACTR4	antisense	7451
chr1:28785626-28818230+	0	0	0	0	0	0	0	5	0	2.18742	2.18742	2.18742	2.18742	2.18742	2.18742	2.18742	7.03511	2.18742	chr1	28785625	28818230	+		novel	NM_023923	PHACTR4	sense overlapping	32605
chr1:28800066-28800663+	0	7	0	12	2	3	0	0	0	2.18742	6.18065	2.18742	7.54334	6.13585	6.75366	2.18742	2.18742	2.18742	chr1	28800065	28800663	+	hsa_circ_0002909	circBase	NM_023923	PHACTR4	exonic	598
chr1:28800066-28802803+	41	6	22	11	1	2	0	9	0	8.63091	5.97328	7.7572	7.42101	5.2264	6.19883	2.18742	7.86066	2.18742	chr1	28800065	28802803	+	hsa_circ_0000038	circBase	NM_023923	PHACTR4	exonic	783	Alzheimer's disease, Burkitt lymphoma, Down syndrome (DS), Hodgkin's lymphoma, acute lymphoblastic leukemia (ALL), acute myeloid leukemia (AML), acute promyelocytic leukemia (APL), adenoma, breast cancer, cardiac hypertrophy, cervical cancer, cholangiocarcinoma, chronic lymphocytic leukemia (CLL), colorectal cancer, diffuse large B-cell lymphoma (DLBCL), epithelial ovarian cancer (EOC), facioscap…
chr1:28800066-28802803-	5	0	0	0	8	0	0	0	0	5.70996	2.18742	2.18742	2.18742	8.064	2.18742	2.18742	2.18742	2.18742	chr1	28800065	28802803	-		novel	NM_023923	PHACTR4	antisense	2738
chr1:28800066-28807116+	9	0	0	0	0	0	0	0	0	6.50105	2.18742	2.18742	2.18742	2.18742	2.18742	2.18742	2.18742	2.18742	chr1	28800065	28807116	+	hsa_circ_0011137	circBase	NM_023923	PHACTR4	exonic	937
chr1:28802619-28817524+	0	2	1	0	0	0	0	6	0	2.18742	4.58367	3.82597	2.18742	2.18742	2.18742	2.18742	7.28977	2.18742	chr1	28802618	28817524	+	hsa_circ_0112970	circBase	NM_023923	PHACTR4	exonic	457
chr1:28815682-28819603+	0	7	14	0	0	0	0	0	0	2.18742	6.18065	7.12237	2.18742	2.18742	2.18742	2.18742	2.18742	2.18742	chr1	28815681	28819603	+	hsa_circ_0112975	circBase	NM_023923	PHACTR4	exonic	333
chr1:28817463-28819603+	0	7	0	0	0	0	0	0	0	2.18742	6.18065	2.18742	2.18742	2.18742	2.18742	2.18742	2.18742	2.18742	chr1	28817462	28819603	+	hsa_circ_0112976	circBase	NM_023923	PHACTR4	exonic	277
chr1:28818162-28819603+	4	0	0	0	0	0	0	0	0	5.41908	2.18742	2.18742	2.18742	2.18742	2.18742	2.18742	2.18742	2.18742	chr1	28818161	28819603	+	hsa_circ_0011143	circBase	NM_023923	PHACTR4	exonic	215
chr1:28880152-28887244+	0	0	0	0	0	2	0	0	0	2.18742	2.18742	2.18742	2.18742	2.18742	6.19883	2.18742	2.18742	2.18742	chr1	28880151	28887244	+		novel	NM_017846	TRNAU1AP	exonic	198
chr1:28897688-28898412+	0	0	5	0	0	7	0	0	0	2.18742	2.18742	5.71944	2.18742	2.18742	7.94082	2.18742	2.18742	2.18742	chr1	28897687	28898412	+	hsa_circ_0011156	circBase	NM_017846	TRNAU1AP	exonic	197
chr1:28930040-28948677-	0	0	2	0	0	0	0	0	0	2.18742	2.18742	4.57341	2.18742	2.18742	2.18742	2.18742	2.18742	2.18742	chr1	28930039	28948677	-		novel	NM_005644	TAF12	sense overlapping	18638
chr1:28939759-28948677-	0	0	0	0	0	3	0	0	0	2.18742	2.18742	2.18742	2.18742	2.18742	6.75366	2.18742	2.18742	2.18742	chr1	28939758	28948677	-	hsa_circ_0011160	circBase	NM_005644	TAF12	exonic	445
chr1:28970652-28970952+	0	0	0	2	0	0	0	0	0	2.18742	2.18742	2.18742	5.12457	2.18742	2.18742	2.18742	2.18742	2.18742	chr1	28970651	28970952	+		novel	ENST00000420776	RP11-442N24__B.1	intronic	301
chr1:29010095-29010252+	0	0	0	0	4	0	0	0	0	2.18742	2.18742	2.18742	2.18742	7.08835	2.18742	2.18742	2.18742	2.18742	chr1	29010094	29010252	+		novel	NM_006582	GMEB1	exonic	158
chr1:29016586-29030841+	9	0	0	0	0	0	0	0	0	6.50105	2.18742	2.18742	2.18742	2.18742	2.18742	2.18742	2.18742	2.18742	chr1	29016585	29030841	+	hsa_circ_0112987	circBase	NM_006582	GMEB1	exonic	770
chr1:29028950-29030841+	0	0	13	0	0	0	0	0	0	2.18742	2.18742	7.01908	2.18742	2.18742	2.18742	2.18742	2.18742	2.18742	chr1	29028949	29030841	+		novel	NM_006582	GMEB1	exonic	270
chr1:29028950-29037154+	0	0	0	0	9	0	0	0	0	2.18742	2.18742	2.18742	2.18742	8.2312	2.18742	2.18742	2.18742	2.18742	chr1	29028949	29037154	+	hsa_circ_0112993	circBase	NM_006582	GMEB1	exonic	393
chr1:29124626-29124797+	0	0	0	0	0	3	0	0	0	2.18742	2.18742	2.18742	2.18742	2.18742	6.75366	2.18742	2.18742	2.18742	chr1	29124625	29124797	+		novel			intergenic	172
chr1:29313943-29314417+	46	150	73	16	0	11	1	16	0	8.79512	10.5131	9.46621	7.94955	2.18742	8.58314	6.4256	8.67832	2.18742	chr1	29313942	29314417	+	hsa_circ_0011167	circBase	NM_203342	EPB41	exonic	475
chr1:29313943-29315947+	0	0	3	0	0	0	0	0	0	2.18742	2.18742	5.06331	2.18742	2.18742	2.18742	2.18742	2.18742	2.18742	chr1	29313942	29315947	+		novel	NM_203342	EPB41	exonic	555
chr1:29313943-29320054+	0	2	5	0	0	0	0	4	0	2.18742	4.58367	5.71944	2.18742	2.18742	2.18742	2.18742	6.72565	2.18742	chr1	29313942	29320054	+	hsa_circ_0112997	circBase	NM_203342	EPB41	exonic	768
chr1:29313943-29323831+	40	1	12	4	0	6	2	2	0	8.5957	3.83458	6.90782	6.02717	2.18742	7.72288	7.38686	5.78645	2.18742	chr1	29313942	29323831	+	hsa_circ_0011168	circBase	NM_203342	EPB41	exonic	873
chr1:29318671-29318822+	0	2	11	0	0	0	0	0	0	2.18742	4.58367	6.78726	2.18742	2.18742	2.18742	2.18742	2.18742	2.18742	chr1	29318670	29318822	+		novel	NM_004437	EPB41	intronic	152
chr1:29319842-29320054+	2	4	27	0	0	0	0	0	0	4.56502	5.43969	8.04702	2.18742	2.18742	2.18742	2.18742	2.18742	2.18742	chr1	29319841	29320054	+	hsa_circ_0112999	circBase	NM_004437	EPB41	exonic	213
chr1:29319842-29323831+	14	0	0	0	0	0	0	0	0	7.11233	2.18742	2.18742	2.18742	2.18742	2.18742	2.18742	2.18742	2.18742	chr1	29319841	29323831	+	hsa_circ_0011172	circBase	NM_004437	EPB41	exonic	318
chr1:29319842-29344954+	0	1	9	0	0	0	0	1	0	2.18742	3.83458	6.51091	2.18742	2.18742	2.18742	2.18742	4.90085	2.18742	chr1	29319841	29344954	+	hsa_circ_0000041	circBase	NM_004437	EPB41	exonic	656	Alzheimer's disease, bladder cancer, cardiac hypertrophy, epithelial ovarian cancer (EOC), hepatocellular carcinoma (HCC), malignant melanoma, pituitary adenoma, prostate cancer, schizophrenia
chr1:29362338-29365938+	32	18	13	1	0	5	1	0	0	8.27801	7.48677	7.01908	4.30161	2.18742	7.46605	6.4256	2.18742	2.18742	chr1	29362337	29365938	+	hsa_circ_0000042	circBase	NM_004437	EPB41	exonic	271
chr1:29362338-29379824+	0	0	0	2	0	0	0	0	0	2.18742	2.18742	2.18742	5.12457	2.18742	2.18742	2.18742	2.18742	2.18742	chr1	29362337	29379824	+	hsa_circ_0011173	circBase	NM_004437	EPB41	exonic	480
chr1:29368630-29368785+	0	0	0	0	0	0	2	0	0	2.18742	2.18742	2.18742	2.18742	2.18742	2.18742	7.38686	2.18742	2.18742	chr1	29368629	29368785	+		novel	uc009vtk.2	EPB41	intronic	156
chr1:29386934-29424447+	11	0	2	5	1	0	0	0	0	6.7773	2.18742	4.57341	6.3288	5.2264	2.18742	2.18742	2.18742	2.18742	chr1	29386933	29424447	+		novel	NM_004437	EPB41	exonic	369
chr1:29481208-29481422+	0	1	9	0	0	0	0	0	0	2.18742	3.83458	6.51091	2.18742	2.18742	2.18742	2.18742	2.18742	2.18742	chr1	29481207	29481422	+		novel	T006713	G001423	sense overlapping	215
chr1:29481208-29481422-	43	93	42	23	20	17	1	13	0	8.69885	9.82615	8.67555	8.465	9.37112	9.20511	6.4256	8.38245	2.18742	chr1	29481207	29481422	-	hsa_circ_0006602	circBase	NM_005626	SRSF4	exonic	215
chr1:29538359-29538645-	0	0	0	0	0	0	0	3	0	2.18742	2.18742	2.18742	2.18742	2.18742	2.18742	2.18742	6.33117	2.18742	chr1	29538358	29538645	-		novel	ENST00000263702	MECR	intronic	287
chr1:29568838-29568995+	0	0	0	0	0	0	0	0	2	2.18742	2.18742	2.18742	2.18742	2.18742	2.18742	2.18742	2.18742	8.56496	chr1	29568837	29568995	+		novel	ENST00000323874	PTPRU	intronic	158
chr1:29616268-29616419-	0	0	0	0	0	0	2	0	0	2.18742	2.18742	2.18742	2.18742	2.18742	2.18742	7.38686	2.18742	2.18742	chr1	29616267	29616419	-		novel	NM_005704	PTPRU	antisense	152
chr1:29658510-29658664+	0	0	0	0	0	0	2	0	0	2.18742	2.18742	2.18742	2.18742	2.18742	2.18742	7.38686	2.18742	2.18742	chr1	29658509	29658664	+		novel	NR_110758	LOC101928460	antisense	155
chr1:29661127-29661307-	0	0	0	0	0	0	2	0	0	2.18742	2.18742	2.18742	2.18742	2.18742	2.18742	7.38686	2.18742	2.18742	chr1	29661126	29661307	-		novel	NR_110758	LOC101928460	intronic	181
chr1:29688822-29688991-	0	0	0	0	0	0	3	0	0	2.18742	2.18742	2.18742	2.18742	2.18742	2.18742	7.95868	2.18742	2.18742	chr1	29688821	29688991	-		novel			intergenic	170
chr1:29875413-29875585+	6	0	0	0	0	0	0	0	0	5.95191	2.18742	2.18742	2.18742	2.18742	2.18742	2.18742	2.18742	2.18742	chr1	29875412	29875585	+		novel	T006742	G001432	intronic	173
chr1:30068599-30068766+	0	0	0	0	0	0	0	0	3	2.18742	2.18742	2.18742	2.18742	2.18742	2.18742	2.18742	2.18742	9.14412	chr1	30068598	30068766	+		novel	GSE61474_TCONS_00003103	GSE61474_XLOC_000565	intronic	168
chr1:30121156-30121311+	0	0	0	0	0	2	0	0	0	2.18742	2.18742	2.18742	2.18742	2.18742	6.19883	2.18742	2.18742	2.18742	chr1	30121155	30121311	+		novel	GSE61474_TCONS_00003103	GSE61474_XLOC_000565	intronic	156
chr1:30235083-30235245+	0	0	3	0	0	0	0	0	0	2.18742	2.18742	5.06331	2.18742	2.18742	2.18742	2.18742	2.18742	2.18742	chr1	30235082	30235245	+		novel	T006766	G001441	intronic	163
chr1:30297043-30297226+	0	0	0	0	0	0	2	0	0	2.18742	2.18742	2.18742	2.18742	2.18742	2.18742	7.38686	2.18742	2.18742	chr1	30297042	30297226	+		novel			intergenic	184
chr1:30621704-30621861-	0	0	0	0	0	0	4	0	0	2.18742	2.18742	2.18742	2.18742	2.18742	2.18742	8.3671	2.18742	2.18742	chr1	30621703	30621861	-		novel			intergenic	158
chr1:30882510-30882683-	0	0	0	0	0	3	0	0	0	2.18742	2.18742	2.18742	2.18742	2.18742	6.75366	2.18742	2.18742	2.18742	chr1	30882509	30882683	-		novel	T006854	G001464	intronic	174
chr1:31086329-31086510-	0	0	0	0	3	0	0	0	0	2.18742	2.18742	2.18742	2.18742	6.68932	2.18742	2.18742	2.18742	2.18742	chr1	31086328	31086510	-		novel	T006861	G001468	intronic	182
chr1:31157531-31157700-	0	0	0	0	0	0	0	0	2	2.18742	2.18742	2.18742	2.18742	2.18742	2.18742	2.18742	2.18742	8.56496	chr1	31157530	31157700	-		novel			intergenic	170
chr1:31215130-31215298+	0	0	0	0	0	0	2	0	0	2.18742	2.18742	2.18742	2.18742	2.18742	2.18742	7.38686	2.18742	2.18742	chr1	31215129	31215298	+		novel	NM_006762	LAPTM5	antisense	169
chr1:31231826-31232028+	0	0	0	0	0	2	0	0	0	2.18742	2.18742	2.18742	2.18742	2.18742	6.19883	2.18742	2.18742	2.18742	chr1	31231825	31232028	+		novel			intergenic	203
chr1:31413998-31418330-	0	1	2	0	0	0	0	0	0	2.18742	3.83458	4.57341	2.18742	2.18742	2.18742	2.18742	2.18742	2.18742	chr1	31413997	31418330	-		novel	NM_014676	PUM1	exonic	386
chr1:31452909-31455487-	0	0	2	0	0	0	0	0	0	2.18742	2.18742	4.57341	2.18742	2.18742	2.18742	2.18742	2.18742	2.18742	chr1	31452908	31455487	-	hsa_circ_0005308	circBase	NM_014676	PUM1	sense overlapping	2579
chr1:31461156-31461635-	0	0	0	0	3	0	0	0	0	2.18742	2.18742	2.18742	2.18742	6.68932	2.18742	2.18742	2.18742	2.18742	chr1	31461155	31461635	-		novel	ENST00000373741	PUM1	intronic	480
chr1:31461963-31462117-	0	0	0	0	0	2	0	0	0	2.18742	2.18742	2.18742	2.18742	2.18742	6.19883	2.18742	2.18742	2.18742	chr1	31461962	31462117	-		novel	ENST00000373741	PUM1	intronic	155
chr1:31465237-31468067-	0	0	16	0	0	0	0	0	0	2.18742	2.18742	7.30911	2.18742	2.18742	2.18742	2.18742	2.18742	2.18742	chr1	31465236	31468067	-	hsa_circ_0000043	circBase	NM_014676	PUM1	exonic	438	acute lymphoblastic leukemia (ALL), acute myeloid leukemia (AML), bladder cancer, breast cancer, cardiac hypertrophy, cervical cancer, chronic lymphocytic leukemia (CLL), colorectal cancer, epithelial ovarian cancer (EOC), glioblastoma, hepatocellular carcinoma (HCC), kidney cancer, lung cancer, malignant melanoma, neuroblastoma (NB), pancreatic cancer, prostate cancer, retinitis pigmentosa (RP),…
chr1:31467901-31468067-	0	0	0	0	0	3	0	0	0	2.18742	2.18742	2.18742	2.18742	2.18742	6.75366	2.18742	2.18742	2.18742	chr1	31467900	31468067	-		novel	NM_014676	PUM1	exonic	167
chr1:31573439-31573590-	0	0	0	0	3	0	0	0	0	2.18742	2.18742	2.18742	2.18742	6.68932	2.18742	2.18742	2.18742	2.18742	chr1	31573438	31573590	-		novel			intergenic	152
chr1:31782891-31811895+	0	1	4	8	0	1	1	0	0	2.18742	3.83458	5.42836	6.97589	2.18742	5.28562	6.4256	2.18742	2.18742	chr1	31782890	31811895	+	hsa_circ_0007617	circBase	NM_016505	ZCCHC17	exonic	372
chr1:31791014-31811895+	11	0	0	0	0	0	0	0	0	6.7773	2.18742	2.18742	2.18742	2.18742	2.18742	2.18742	2.18742	2.18742	chr1	31791013	31811895	+	hsa_circ_0011269	circBase	NM_001282569	ZCCHC17	exonic	321
chr1:31810022-31811895+	1	88	29	34	7	0	1	6	0	3.81893	9.74684	8.1484	9.02287	7.87486	2.18742	6.4256	7.28977	2.18742	chr1	31810021	31811895	+	hsa_circ_0009057	circBase	NM_016505	ZCCHC17	exonic	193
chr1:31810022-31821821+	2	18	21	1	8	9	0	5	0	4.56502	7.48677	7.69153	4.30161	8.064	8.29744	2.18742	7.03511	2.18742	chr1	31810021	31821821	+	hsa_circ_0007249	circBase	NM_016505	ZCCHC17	exonic	440
chr1:31811804-31821821+	0	0	0	0	0	2	0	0	0	2.18742	2.18742	2.18742	2.18742	2.18742	6.19883	2.18742	2.18742	2.18742	chr1	31811803	31821821	+	hsa_circ_0011272	circBase	NM_016505	ZCCHC17	exonic	339
chr1:31819487-31821821+	2	24	65	1	0	15	2	3	0	4.56502	7.89262	9.2999	4.30161	2.18742	9.02602	7.38686	6.33117	2.18742	chr1	31819486	31821821	+	hsa_circ_0113036	circBase	NM_016505	ZCCHC17	exonic	247
chr1:31888779-31888956-	0	0	0	5	0	0	0	0	0	2.18742	2.18742	2.18742	6.3288	2.18742	2.18742	2.18742	2.18742	2.18742	chr1	31888778	31888956	-		novel	NM_018565	SERINC2	antisense	178
chr1:31977411-31977571+	0	0	0	0	0	2	0	0	0	2.18742	2.18742	2.18742	2.18742	2.18742	6.19883	2.18742	2.18742	2.18742	chr1	31977410	31977571	+		novel	T007013	G001512	intronic	161
chr1:32198372-32198537-	0	0	0	0	0	0	0	0	2	2.18742	2.18742	2.18742	2.18742	2.18742	2.18742	2.18742	2.18742	8.56496	chr1	32198371	32198537	-		novel	ENST00000373658	BAI2	intronic	166
chr1:32381496-32385259+	0	0	0	0	0	0	0	2	0	2.18742	2.18742	2.18742	2.18742	2.18742	2.18742	2.18742	5.78645	2.18742	chr1	32381495	32385259	+		novel	NM_080391	PTP4A2	antisense	3764
chr1:32381496-32385259-	19	25	23	18	0	0	4	3	0	7.54035	7.95041	7.82001	8.11652	2.18742	2.18742	8.3671	6.33117	2.18742	chr1	32381495	32385259	-	hsa_circ_0007364	circBase	NM_080391	PTP4A2	exonic	782
chr1:32495899-32498935+	0	3	8	7	5	0	0	5	0	2.18742	5.07426	6.34996	6.79068	7.40059	2.18742	2.18742	7.03511	2.18742	chr1	32495898	32498935	+	hsa_circ_0007777	circBase	NM_006559	KHDRBS1	exonic	389
chr1:32495899-32498935-	0	4	5	0	1	4	1	1	0	2.18742	5.43969	5.71944	2.18742	5.2264	7.15339	6.4256	4.90085	2.18742	chr1	32495898	32498935	-		novel	NM_006559	KHDRBS1	antisense	3037
chr1:32620189-32623962+	0	0	0	0	0	0	0	4	0	2.18742	2.18742	2.18742	2.18742	2.18742	2.18742	2.18742	6.72565	2.18742	chr1	32620188	32623962	+		novel	NM_012316	KPNA6	exonic	422
chr1:32620189-32625132+	0	0	0	0	2	0	0	0	0	2.18742	2.18742	2.18742	2.18742	6.13585	2.18742	2.18742	2.18742	2.18742	chr1	32620188	32625132	+	hsa_circ_0113047	circBase	NM_012316	KPNA6	exonic	554
chr1:32650126-32653725+	0	0	0	0	0	3	0	0	0	2.18742	2.18742	2.18742	2.18742	2.18742	6.75366	2.18742	2.18742	2.18742	chr1	32650125	32653725	+	hsa_circ_0011361	circBase	NM_175852	TXLNA	exonic	263
chr1:32653555-32655850+	0	0	0	0	0	6	0	0	0	2.18742	2.18742	2.18742	2.18742	2.18742	7.72288	2.18742	2.18742	2.18742	chr1	32653554	32655850	+	hsa_circ_0003238	circBase	NM_175852	TXLNA	exonic	366
chr1:32657912-32658901+	0	24	60	4	0	0	0	0	0	2.18742	7.89262	9.18529	6.02717	2.18742	2.18742	2.18742	2.18742	2.18742	chr1	32657911	32658901	+	hsa_circ_0011363	circBase	NM_175852	TXLNA	exonic	288
chr1:32659666-32660538+	0	0	0	3	0	0	0	0	0	2.18742	2.18742	2.18742	5.64534	2.18742	2.18742	2.18742	2.18742	2.18742	chr1	32659665	32660538	+		novel	NM_175852	TXLNA	sense overlapping	873
chr1:32694100-32694417+	19	0	0	0	0	0	0	0	0	7.54035	2.18742	2.18742	2.18742	2.18742	2.18742	2.18742	2.18742	2.18742	chr1	32694099	32694417	+	hsa_circ_0011392	circBase	NM_003757	EIF3I	exonic	201
chr1:32717966-32718131-	0	0	0	0	0	0	0	0	2	2.18742	2.18742	2.18742	2.18742	2.18742	2.18742	2.18742	2.18742	8.56496	chr1	32717965	32718131	-		novel	ENST00000336890	LCK	antisense	166
chr1:32745272-32745811+	0	2	15	3	0	0	0	0	0	2.18742	4.58367	7.21876	5.64534	2.18742	2.18742	2.18742	2.18742	2.18742	chr1	32745271	32745811	+	hsa_circ_0011399	circBase	NM_001042771	LCK	exonic	363
chr1:32814919-32815075-	0	0	0	0	4	0	0	0	0	2.18742	2.18742	2.18742	2.18742	7.08835	2.18742	2.18742	2.18742	2.18742	chr1	32814918	32815075	-		novel	GSE61474_TCONS_00020057	GSE61474_XLOC_003798	intronic	157
chr1:32816238-32816392-	0	0	0	0	0	0	0	8	0	2.18742	2.18742	2.18742	2.18742	2.18742	2.18742	2.18742	7.69427	2.18742	chr1	32816237	32816392	-		novel	GSE61474_TCONS_00020057	GSE61474_XLOC_003798	intronic	155
chr1:32858861-32859039-	0	0	0	0	0	0	0	0	2	2.18742	2.18742	2.18742	2.18742	2.18742	2.18742	2.18742	2.18742	8.56496	chr1	32858860	32859039	-		novel	NM_001143890	BSDC1	intronic	179
chr1:33085161-33100393-	0	17	0	0	0	0	0	0	0	2.18742	7.40646	2.18742	2.18742	2.18742	2.18742	2.18742	2.18742	2.18742	chr1	33085160	33100393	-		novel	T007362	G001576	exonic	3542
chr1:33093109-33100393-	0	0	0	0	0	3	3	0	0	2.18742	2.18742	2.18742	2.18742	2.18742	6.75366	7.95868	2.18742	2.18742	chr1	33093108	33100393	-	hsa_circ_0011424	circBase	NM_178547	ZBTB8OS	exonic	320
chr1:33099246-33099673-	0	7	0	0	0	0	0	6	0	2.18742	6.18065	2.18742	2.18742	2.18742	2.18742	2.18742	7.28977	2.18742	chr1	33099245	33099673	-	hsa_circ_0011426	circBase	NM_178547	ZBTB8OS	exonic	205
chr1:33099246-33099711-	0	5	16	0	0	0	0	0	0	2.18742	5.73102	7.30911	2.18742	2.18742	2.18742	2.18742	2.18742	2.18742	chr1	33099245	33099711	-	hsa_circ_0113065	circBase	NM_001308138	ZBTB8OS	exonic	243
chr1:33263017-33263444-	0	0	0	0	2	0	0	0	0	2.18742	2.18742	2.18742	2.18742	6.13585	2.18742	2.18742	2.18742	2.18742	chr1	33263016	33263444	-		novel	NM_003680	YARS	sense overlapping	428
chr1:33413823-33415375-	11	0	5	5	0	2	1	0	0	6.7773	2.18742	5.71944	6.3288	2.18742	6.19883	6.4256	2.18742	2.18742	chr1	33413822	33415375	-	hsa_circ_0000048	circBase	NM_153341	RNF19B	exonic	351	Alzheimer's disease, Burkitt lymphoma, Down syndrome (DS), Hodgkin's lymphoma, acute lymphoblastic leukemia (ALL), acute myeloid leukemia (AML), acute promyelocytic leukemia (APL), adenoma, breast cancer, cardiac hypertrophy, cervical cancer, cholangiocarcinoma, chronic lymphocytic leukemia (CLL), colorectal cancer, diffuse large B-cell lymphoma (DLBCL), epithelial ovarian cancer (EOC), facioscap…
chr1:33703538-33703704-	0	0	0	0	0	0	0	2	0	2.18742	2.18742	2.18742	2.18742	2.18742	2.18742	2.18742	5.78645	2.18742	chr1	33703537	33703704	-		novel	T007529	G001608	antisense	167
chr1:33745725-33746058+	18	0	0	0	0	8	0	0	0	7.46431	2.18742	2.18742	2.18742	2.18742	8.13012	2.18742	2.18742	2.18742	chr1	33745724	33746058	+	hsa_circ_0113084	circBase	NM_152493	ZNF362	exonic	334
chr1:33760538-33760906+	63	54	36	64	4	8	4	7	0	9.24484	9.0471	8.45583	9.92947	7.08835	8.13012	8.3671	7.50615	2.18742	chr1	33760537	33760906	+	hsa_circ_0009027	circBase	NM_152493	ZNF362	exonic	238
chr1:33760538-33760906-	71	47	91	54	5	3	3	34	1	9.41608	8.84865	9.78234	9.68561	7.40059	6.75366	7.95868	9.75726	7.5822	chr1	33760537	33760906	-		novel	NM_152493	ZNF362	antisense	369
chr1:33764113-33764487+	0	0	0	0	3	0	0	0	0	2.18742	2.18742	2.18742	2.18742	6.68932	2.18742	2.18742	2.18742	2.18742	chr1	33764112	33764487	+		novel	ENST00000373428	ZNF362	intronic	375
chr1:33778446-33778608-	0	0	0	0	0	2	0	0	0	2.18742	2.18742	2.18742	2.18742	2.18742	6.19883	2.18742	2.18742	2.18742	chr1	33778445	33778608	-		novel	NM_001080438	A3GALT2	sense overlapping	163
chr1:33913290-33913458+	0	0	0	0	5	0	0	0	0	2.18742	2.18742	2.18742	2.18742	7.40059	2.18742	2.18742	2.18742	2.18742	chr1	33913289	33913458	+		novel			intergenic	169
chr1:33930557-33930711-	0	0	0	0	0	0	2	0	0	2.18742	2.18742	2.18742	2.18742	2.18742	2.18742	7.38686	2.18742	2.18742	chr1	33930556	33930711	-		novel			intergenic	155
chr1:33988110-33988259-	0	0	0	0	0	0	3	0	0	2.18742	2.18742	2.18742	2.18742	2.18742	2.18742	7.95868	2.18742	2.18742	chr1	33988109	33988259	-		novel	ENST00000241312	CSMD2	intronic	150
chr1:34028905-34029081+	0	0	0	0	0	0	0	3	0	2.18742	2.18742	2.18742	2.18742	2.18742	2.18742	2.18742	6.33117	2.18742	chr1	34028904	34029081	+		novel	T007635	G001630	intronic	177
chr1:34071463-34071623+	0	0	0	0	0	0	0	0	2	2.18742	2.18742	2.18742	2.18742	2.18742	2.18742	2.18742	2.18742	8.56496	chr1	34071462	34071623	+		novel	T007646	G001631	intronic	161
chr1:34111828-34111994+	0	0	8	0	0	0	0	0	0	2.18742	2.18742	6.34996	2.18742	2.18742	2.18742	2.18742	2.18742	2.18742	chr1	34111827	34111994	+		novel	NM_001281956	CSMD2	antisense	167
chr1:34166369-34166556+	0	0	0	0	0	0	0	0	2	2.18742	2.18742	2.18742	2.18742	2.18742	2.18742	2.18742	2.18742	8.56496	chr1	34166368	34166556	+		novel	T007649	G001632	intronic	188
chr1:34381985-34382148-	0	0	0	0	0	0	2	0	0	2.18742	2.18742	2.18742	2.18742	2.18742	2.18742	7.38686	2.18742	2.18742	chr1	34381984	34382148	-		novel	ENST00000241312	CSMD2	intronic	164
chr1:34874091-34874247-	0	0	0	0	2	0	0	0	0	2.18742	2.18742	2.18742	2.18742	6.13585	2.18742	2.18742	2.18742	2.18742	chr1	34874090	34874247	-		novel	T007693	G001643	intronic	157
chr1:35041132-35041287-	0	0	0	0	0	0	2	0	0	2.18742	2.18742	2.18742	2.18742	2.18742	2.18742	7.38686	2.18742	2.18742	chr1	35041131	35041287	-		novel	T007696	G001643	intronic	156
chr1:35055396-35055575+	0	0	0	17	0	0	0	0	0	2.18742	2.18742	2.18742	8.03545	2.18742	2.18742	2.18742	2.18742	2.18742	chr1	35055395	35055575	+		novel	T007696	G001643	antisense	180
chr1:35055701-35055865+	0	0	0	0	2	0	0	0	0	2.18742	2.18742	2.18742	2.18742	6.13585	2.18742	2.18742	2.18742	2.18742	chr1	35055700	35055865	+		novel	T007696	G001643	antisense	165
chr1:35099820-35100008+	0	0	0	0	2	0	0	0	0	2.18742	2.18742	2.18742	2.18742	6.13585	2.18742	2.18742	2.18742	2.18742	chr1	35099819	35100008	+		novel	T007696	G001643	antisense	189
chr1:35235298-35235457+	0	0	0	0	0	2	0	0	0	2.18742	2.18742	2.18742	2.18742	2.18742	6.19883	2.18742	2.18742	2.18742	chr1	35235297	35235457	+		novel	GSE61474_TCONS_00003538	GSE61474_XLOC_000647	intronic	160
chr1:35292572-35292724+	0	0	0	0	0	0	2	0	0	2.18742	2.18742	2.18742	2.18742	2.18742	2.18742	7.38686	2.18742	2.18742	chr1	35292571	35292724	+		novel	ENST00000426886	SMIM12	antisense	153
chr1:35305687-35305850+	0	0	0	0	0	0	3	0	0	2.18742	2.18742	2.18742	2.18742	2.18742	2.18742	7.95868	2.18742	2.18742	chr1	35305686	35305850	+		novel	ENST00000426886	SMIM12	antisense	164
chr1:35380534-35380710+	0	0	0	0	0	0	0	3	0	2.18742	2.18742	2.18742	2.18742	2.18742	2.18742	2.18742	6.33117	2.18742	chr1	35380533	35380710	+		novel	NM_001080418	DLGAP3	antisense	177
chr1:35426606-35426774-	0	0	0	0	0	0	2	0	0	2.18742	2.18742	2.18742	2.18742	2.18742	2.18742	7.38686	2.18742	2.18742	chr1	35426605	35426774	-		novel			intergenic	169
chr1:35457835-35470873-	0	0	0	0	0	0	0	2	0	2.18742	2.18742	2.18742	2.18742	2.18742	2.18742	2.18742	5.78645	2.18742	chr1	35457834	35470873	-		novel	NM_007167	ZMYM6	exonic	333
chr1:35470733-35474525-	7	2	14	0	0	0	0	0	0	6.15906	4.58367	7.12237	2.18742	2.18742	2.18742	2.18742	2.18742	2.18742	chr1	35470732	35474525	-	hsa_circ_0113132	circBase	NM_007167	ZMYM6	exonic	462
chr1:35484954-35486068-	0	1	4	3	0	0	0	0	0	2.18742	3.83458	5.42836	5.64534	2.18742	2.18742	2.18742	2.18742	2.18742	chr1	35484953	35486068	-		novel	NM_007167	ZMYM6	exonic	335
chr1:35509013-35509197-	0	1	7	0	0	0	0	0	0	2.18742	3.83458	6.16878	2.18742	2.18742	2.18742	2.18742	2.18742	2.18742	chr1	35509012	35509197	-		novel			intergenic	185
chr1:35643590-35653691-	0	4	25	0	0	0	0	4	0	2.18742	5.43969	7.93797	2.18742	2.18742	2.18742	2.18742	6.72565	2.18742	chr1	35643589	35653691	-	hsa_circ_0113147	circBase	ENST00000470472	SFPQ	exonic	337
chr1:35653574-35654688-	0	1	4	0	0	0	0	0	0	2.18742	3.83458	5.42836	2.18742	2.18742	2.18742	2.18742	2.18742	2.18742	chr1	35653573	35654688	-		novel	NM_005066	SFPQ	exonic	203
chr1:35750274-35761589+	0	0	0	8	0	0	0	0	0	2.18742	2.18742	2.18742	6.97589	2.18742	2.18742	2.18742	2.18742	2.18742	chr1	35750273	35761589	+		novel	ENST00000373297	ZMYM4	intronic	11316
chr1:35824526-35827390+	2	78	20	19	1	8	0	6	0	4.56502	9.57379	7.62273	8.19327	5.2264	8.13012	2.18742	7.28977	2.18742	chr1	35824525	35827390	+	hsa_circ_0011536	circBase	NM_005095	ZMYM4	exonic	755
chr1:35846860-35855699+	0	0	0	13	0	4	0	0	0	2.18742	2.18742	2.18742	7.65611	2.18742	7.15339	2.18742	2.18742	2.18742	chr1	35846859	35855699	+	hsa_circ_0011542	circBase	NM_005095	ZMYM4	exonic	1406
chr1:35846860-35859340+	0	0	0	0	0	0	0	2	0	2.18742	2.18742	2.18742	2.18742	2.18742	2.18742	2.18742	5.78645	2.18742	chr1	35846859	35859340	+	hsa_circ_0011543	circBase	NM_005095	ZMYM4	exonic	1730
chr1:35854511-35855699+	0	0	4	0	0	1	0	0	0	2.18742	2.18742	5.42836	2.18742	2.18742	5.28562	2.18742	2.18742	2.18742	chr1	35854510	35855699	+	hsa_circ_0011555	circBase	NM_005095	ZMYM4	exonic	324
chr1:35857813-35865177+	0	0	0	0	0	3	0	0	0	2.18742	2.18742	2.18742	2.18742	2.18742	6.75366	2.18742	2.18742	2.18742	chr1	35857812	35865177	+	hsa_circ_0113170	circBase	NM_005095	ZMYM4	exonic	941
chr1:35879573-35881315+	7	0	0	0	2	0	0	0	0	6.15906	2.18742	2.18742	2.18742	6.13585	2.18742	2.18742	2.18742	2.18742	chr1	35879572	35881315	+	hsa_circ_0004709	circBase	NM_005095	ZMYM4	exonic	361
chr1:35879573-35881315-	0	0	5	0	0	0	0	0	0	2.18742	2.18742	5.71944	2.18742	2.18742	2.18742	2.18742	2.18742	2.18742	chr1	35879572	35881315	-		novel	NM_005095	ZMYM4	antisense	1743
chr1:35881067-35881315+	0	76	0	2	0	2	0	0	0	2.18742	9.53654	2.18742	5.12457	2.18742	6.19883	2.18742	2.18742	2.18742	chr1	35881066	35881315	+	hsa_circ_0011558	circBase	NM_005095	ZMYM4	exonic	249
chr1:35901051-35901203-	0	0	0	0	0	0	2	0	0	2.18742	2.18742	2.18742	2.18742	2.18742	2.18742	7.38686	2.18742	2.18742	chr1	35901050	35901203	-		novel	ENST00000373266	KIAA0319L	intronic	153
chr1:35902972-35903129+	0	0	0	0	0	2	0	0	0	2.18742	2.18742	2.18742	2.18742	2.18742	6.19883	2.18742	2.18742	2.18742	chr1	35902971	35903129	+		novel	NM_024874	KIAA0319L	antisense	158
chr1:35912246-35912402-	0	0	0	5	0	0	0	0	0	2.18742	2.18742	2.18742	6.3288	2.18742	2.18742	2.18742	2.18742	2.18742	chr1	35912245	35912402	-		novel	ENST00000373266	KIAA0319L	intronic	157
chr1:35936464-35944813+	0	0	3	0	0	0	0	0	0	2.18742	2.18742	5.06331	2.18742	2.18742	2.18742	2.18742	2.18742	2.18742	chr1	35936463	35944813	+		novel	NM_024874	KIAA0319L	antisense	8350
chr1:35936464-35944813-	0	0	0	0	0	4	0	11	0	2.18742	2.18742	2.18742	2.18742	2.18742	7.15339	2.18742	8.14502	2.18742	chr1	35936463	35944813	-	hsa_circ_0011571	circBase	NM_024874	KIAA0319L	exonic	447
chr1:35940406-35944813-	0	13	15	0	0	4	0	0	0	2.18742	7.03131	7.21876	2.18742	2.18742	7.15339	2.18742	2.18742	2.18742	chr1	35940405	35944813	-	hsa_circ_0011572	circBase	NM_024874	KIAA0319L	exonic	349
chr1:35944567-35944813-	0	0	0	0	2	0	0	0	0	2.18742	2.18742	2.18742	2.18742	6.13585	2.18742	2.18742	2.18742	2.18742	chr1	35944566	35944813	-	hsa_circ_0004660	circBase	NM_024874	KIAA0319L	exonic	247
chr1:36202086-36204183-	0	0	0	0	0	2	0	0	0	2.18742	2.18742	2.18742	2.18742	2.18742	6.19883	2.18742	2.18742	2.18742	chr1	36202085	36204183	-		novel	NM_022111	CLSPN	sense overlapping	2098
chr1:36204737-36212593-	0	0	0	4	0	0	0	0	0	2.18742	2.18742	2.18742	6.02717	2.18742	2.18742	2.18742	2.18742	2.18742	chr1	36204736	36212593	-	hsa_circ_0011585	circBase	NM_022111	CLSPN	exonic	803
chr1:36208742-36212593-	0	0	12	0	0	0	0	4	0	2.18742	2.18742	6.90782	2.18742	2.18742	2.18742	2.18742	6.72565	2.18742	chr1	36208741	36212593	-	hsa_circ_0011587	circBase	NM_022111	CLSPN	exonic	516
chr1:36213508-36217107-	0	39	0	0	0	0	0	0	0	2.18742	8.58238	2.18742	2.18742	2.18742	2.18742	2.18742	2.18742	2.18742	chr1	36213507	36217107	-		novel	NM_022111	CLSPN	exonic	856
chr1:36213508-36219537-	0	1	7	0	0	0	0	0	0	2.18742	3.83458	6.16878	2.18742	2.18742	2.18742	2.18742	2.18742	2.18742	chr1	36213507	36219537	-		novel	NM_022111	CLSPN	exonic	1048
chr1:36421692-36422212+	0	0	0	7	0	0	0	0	0	2.18742	2.18742	2.18742	6.79068	2.18742	2.18742	2.18742	2.18742	2.18742	chr1	36421691	36422212	+		novel	NM_177422	AGO3	intronic	521
chr1:36469942-36475195+	0	0	2	0	0	0	0	0	0	2.18742	2.18742	4.57341	2.18742	2.18742	2.18742	2.18742	2.18742	2.18742	chr1	36469941	36475195	+	hsa_circ_0011635	circBase	NM_024852	AGO3	exonic	491
chr1:36475076-36479649+	0	0	0	0	0	5	0	0	0	2.18742	2.18742	2.18742	2.18742	2.18742	7.46605	2.18742	2.18742	2.18742	chr1	36475075	36479649	+	hsa_circ_0113219	circBase	NM_024852	AGO3	exonic	377
chr1:36475076-36492899+	0	0	0	0	0	2	0	0	0	2.18742	2.18742	2.18742	2.18742	2.18742	6.19883	2.18742	2.18742	2.18742	chr1	36475075	36492899	+	hsa_circ_0011644	circBase	NM_024852	AGO3	exonic	562
chr1:36475076-36501868+	0	2	0	0	0	0	0	0	0	2.18742	4.58367	2.18742	2.18742	2.18742	2.18742	2.18742	2.18742	2.18742	chr1	36475075	36501868	+		novel	NM_024852	AGO3	exonic	813
chr1:36499775-36501868+	23	0	0	0	0	0	0	0	0	7.80983	2.18742	2.18742	2.18742	2.18742	2.18742	2.18742	2.18742	2.18742	chr1	36499774	36501868	+		novel	NM_024852	AGO3	exonic	251
chr1:36505391-36506042+	0	0	0	0	0	0	0	8	0	2.18742	2.18742	2.18742	2.18742	2.18742	2.18742	2.18742	7.69427	2.18742	chr1	36505390	36506042	+	hsa_circ_0011653	circBase	NM_024852	AGO3	exonic	330
chr1:36505391-36509149+	0	3	0	0	0	0	0	0	0	2.18742	5.07426	2.18742	2.18742	2.18742	2.18742	2.18742	2.18742	2.18742	chr1	36505390	36509149	+	hsa_circ_0011654	circBase	NM_024852	AGO3	exonic	432
chr1:36616429-36616611+	0	0	0	0	0	7	0	0	0	2.18742	2.18742	2.18742	2.18742	2.18742	7.94082	2.18742	2.18742	2.18742	chr1	36616428	36616611	+		novel	NM_001270895	TRAPPC3	antisense	183
chr1:36937034-36941089-	0	15	0	0	0	0	0	0	0	2.18742	7.23105	2.18742	2.18742	2.18742	2.18742	2.18742	2.18742	2.18742	chr1	36937033	36941089	-		novel	NM_000760	CSF3R	sense overlapping	4056
chr1:37078167-37078342+	0	0	0	0	0	0	2	0	0	2.18742	2.18742	2.18742	2.18742	2.18742	2.18742	7.38686	2.18742	2.18742	chr1	37078166	37078342	+		novel	T008094	G001728	intronic	176
chr1:37117024-37117176+	0	0	0	0	0	2	0	0	0	2.18742	2.18742	2.18742	2.18742	2.18742	6.19883	2.18742	2.18742	2.18742	chr1	37117023	37117176	+		novel	T008094	G001728	intronic	153
chr1:37170244-37170412+	0	2	3	0	0	0	0	0	0	2.18742	4.58367	5.06331	2.18742	2.18742	2.18742	2.18742	2.18742	2.18742	chr1	37170243	37170412	+		novel	T008094	G001728	sense overlapping	169
chr1:37244831-37244986-	0	0	0	0	0	0	0	5	0	2.18742	2.18742	2.18742	2.18742	2.18742	2.18742	2.18742	7.03511	2.18742	chr1	37244830	37244986	-		novel			intergenic	156
chr1:37281018-37281181+	0	1	12	0	0	0	0	0	0	2.18742	3.83458	6.90782	2.18742	2.18742	2.18742	2.18742	2.18742	2.18742	chr1	37281017	37281181	+		novel	NM_000831	GRIK3	antisense	164
chr1:37283450-37283617-	0	0	0	0	3	0	0	0	0	2.18742	2.18742	2.18742	2.18742	6.68932	2.18742	2.18742	2.18742	2.18742	chr1	37283449	37283617	-		novel	ENST00000373093	GRIK3	intronic	168
chr1:37373858-37374021-	0	0	0	0	6	0	0	0	0	2.18742	2.18742	2.18742	2.18742	7.65713	2.18742	2.18742	2.18742	2.18742	chr1	37373857	37374021	-		novel	ENST00000373093	GRIK3	intronic	164
chr1:37454286-37454475-	0	5	17	0	0	0	0	0	0	2.18742	5.73102	7.39413	2.18742	2.18742	2.18742	2.18742	2.18742	2.18742	chr1	37454285	37454475	-		novel	ENST00000373093	GRIK3	intronic	190
chr1:37461894-37462056-	0	0	0	0	0	0	0	0	4	2.18742	2.18742	2.18742	2.18742	2.18742	2.18742	2.18742	2.18742	9.55625	chr1	37461893	37462056	-		novel	ENST00000373093	GRIK3	intronic	163
chr1:37501285-37501449+	0	0	0	0	0	0	0	6	0	2.18742	2.18742	2.18742	2.18742	2.18742	2.18742	2.18742	7.28977	2.18742	chr1	37501284	37501449	+		novel			intergenic	165
chr1:37536607-37536771-	0	0	0	0	0	6	0	0	0	2.18742	2.18742	2.18742	2.18742	2.18742	7.72288	2.18742	2.18742	2.18742	chr1	37536606	37536771	-		novel			intergenic	165
chr1:37606065-37606223+	0	0	0	0	0	2	0	0	0	2.18742	2.18742	2.18742	2.18742	2.18742	6.19883	2.18742	2.18742	2.18742	chr1	37606064	37606223	+		novel	TCONS_l2_00001147	XLOC_l2_000866	antisense	159
chr1:37771964-37772136+	0	0	0	0	0	0	3	0	0	2.18742	2.18742	2.18742	2.18742	2.18742	2.18742	7.95868	2.18742	2.18742	chr1	37771963	37772136	+		novel	ENST00000413901	RP5-1180C18.1	antisense	173
chr1:38003273-38003613-	19	0	0	0	0	0	0	0	0	7.54035	2.18742	2.18742	2.18742	2.18742	2.18742	2.18742	2.18742	2.18742	chr1	38003272	38003613	-	hsa_circ_0113249	circBase	NM_024700	SNIP1	sense overlapping	341
chr1:38026834-38027174-	0	0	0	3	0	0	0	0	0	2.18742	2.18742	2.18742	5.64534	2.18742	2.18742	2.18742	2.18742	2.18742	chr1	38026833	38027174	-		novel	NM_003462	DNALI1	antisense	341
chr1:38047824-38049534-	0	0	0	0	0	0	0	5	0	2.18742	2.18742	2.18742	2.18742	2.18742	2.18742	2.18742	7.03511	2.18742	chr1	38047823	38049534	-	hsa_circ_0001987	circBase	NM_013285	GNL2	exonic	340
chr1:38052912-38054683-	0	1	3	0	0	4	0	2	0	2.18742	3.83458	5.06331	2.18742	2.18742	7.15339	2.18742	5.78645	2.18742	chr1	38052911	38054683	-	hsa_circ_0113253	circBase	uc009vve.2	GNL2	intronic	1772
chr1:38053168-38054683-	0	0	0	0	0	0	0	6	0	2.18742	2.18742	2.18742	2.18742	2.18742	2.18742	2.18742	7.28977	2.18742	chr1	38053167	38054683	-		novel	NM_013285	GNL2	intronic	1516
chr1:38082081-38082246+	0	0	0	0	2	0	0	0	0	2.18742	2.18742	2.18742	2.18742	6.13585	2.18742	2.18742	2.18742	2.18742	chr1	38082080	38082246	+		novel	T008232	G001762	sense overlapping	166
chr1:38116746-38116900-	0	0	0	0	0	0	2	0	0	2.18742	2.18742	2.18742	2.18742	2.18742	2.18742	7.38686	2.18742	2.18742	chr1	38116745	38116900	-		novel	T008240	G001763	intronic	155
chr1:38166108-38169019+	2	0	0	3	0	0	0	1	0	4.56502	2.18742	2.18742	5.64534	2.18742	2.18742	2.18742	4.90085	2.18742	chr1	38166107	38169019	+	hsa_circ_0011712	circBase	NM_018101	CDCA8	exonic	247
chr1:38329984-38334286-	0	0	0	3	0	0	0	0	0	2.18742	2.18742	2.18742	5.64534	2.18742	2.18742	2.18742	2.18742	2.18742	chr1	38329983	38334286	-	hsa_circ_0011725	circBase	NM_005540	INPP5B	exonic	439
chr1:38345757-38351497-	0	0	0	0	0	0	0	4	0	2.18742	2.18742	2.18742	2.18742	2.18742	2.18742	2.18742	6.72565	2.18742	chr1	38345756	38351497	-	hsa_circ_0011732	circBase	NM_005540	INPP5B	exonic	410
chr1:38353023-38354016+	0	0	0	0	0	4	0	0	0	2.18742	2.18742	2.18742	2.18742	2.18742	7.15339	2.18742	2.18742	2.18742	chr1	38353022	38354016	+		novel	NM_005540	INPP5B	antisense	994
chr1:38423454-38423621+	0	0	0	0	0	0	0	0	2	2.18742	2.18742	2.18742	2.18742	2.18742	2.18742	2.18742	2.18742	8.56496	chr1	38423453	38423621	+		novel	NM_006802	SF3A3	antisense	168
chr1:38425792-38435407-	0	2	0	0	0	0	0	0	0	2.18742	4.58367	2.18742	2.18742	2.18742	2.18742	2.18742	2.18742	2.18742	chr1	38425791	38435407	-		novel	NM_006802	SF3A3	exonic	423
chr1:38453245-38453508-	0	1	6	0	0	0	0	3	0	2.18742	3.83458	5.96153	2.18742	2.18742	2.18742	2.18742	6.33117	2.18742	chr1	38453244	38453508	-		novel	NM_006802	SF3A3	exonic	159
chr1:38463171-38463348+	0	0	0	0	0	0	0	3	0	2.18742	2.18742	2.18742	2.18742	2.18742	2.18742	2.18742	6.33117	2.18742	chr1	38463170	38463348	+		novel	NM_004468	FHL3	antisense	178
chr1:38571887-38572059-	0	0	0	0	0	0	3	0	0	2.18742	2.18742	2.18742	2.18742	2.18742	2.18742	7.95868	2.18742	2.18742	chr1	38571886	38572059	-		novel	ENST00000428151	RP5-884C9.2	antisense	173
chr1:38606867-38607021-	0	0	0	0	0	2	0	0	0	2.18742	2.18742	2.18742	2.18742	2.18742	6.19883	2.18742	2.18742	2.18742	chr1	38606866	38607021	-		novel	T008387	G001788	intronic	155
chr1:38657942-38658101-	0	0	0	0	0	3	0	0	0	2.18742	2.18742	2.18742	2.18742	2.18742	6.75366	2.18742	2.18742	2.18742	chr1	38657941	38658101	-		novel	T008387	G001788	intronic	160
chr1:38798762-38798915-	0	0	0	0	0	0	0	0	2	2.18742	2.18742	2.18742	2.18742	2.18742	2.18742	2.18742	2.18742	8.56496	chr1	38798761	38798915	-		novel	T008410	G001795	intronic	154
chr1:39332552-39333282-	0	3	0	0	0	0	0	0	0	2.18742	5.07426	2.18742	2.18742	2.18742	2.18742	2.18742	2.18742	2.18742	chr1	39332551	39333282	-		novel	NM_012333	MYCBP	exonic	179
chr1:39463843-39466778+	0	0	0	1	2	0	0	0	0	2.18742	2.18742	2.18742	4.30161	6.13585	2.18742	2.18742	2.18742	2.18742	chr1	39463842	39466778	+	hsa_circ_0003529	circBase	NM_024595	AKIRIN1	exonic	276
chr1:39506726-39513659+	0	0	0	0	0	2	0	0	0	2.18742	2.18742	2.18742	2.18742	2.18742	6.19883	2.18742	2.18742	2.18742	chr1	39506725	39513659	+		novel	GSE61474_TCONS_00003855	GSE61474_XLOC_000708	sense overlapping	6934
chr1:39806476-39806625+	0	29	1	2	0	1	0	0	0	2.18742	8.16086	3.82597	5.12457	2.18742	5.28562	2.18742	2.18742	2.18742	chr1	39806475	39806625	+	hsa_circ_0113287	circBase	uc031pmd.1	MACF1	exonic	150
chr1:39826465-39827349+	0	53	0	0	0	0	0	0	0	2.18742	9.02037	2.18742	2.18742	2.18742	2.18742	2.18742	2.18742	2.18742	chr1	39826464	39827349	+	hsa_circ_0113293	circBase	NM_012090	MACF1	exonic	527
chr1:39888046-39888572+	0	0	0	0	0	0	0	8	0	2.18742	2.18742	2.18742	2.18742	2.18742	2.18742	2.18742	7.69427	2.18742	chr1	39888045	39888572	+	hsa_circ_0113302	circBase	NM_012090	MACF1	exonic	333
chr1:40076799-40076957+	0	0	0	0	0	0	3	0	0	2.18742	2.18742	2.18742	2.18742	2.18742	2.18742	7.95868	2.18742	2.18742	chr1	40076798	40076957	+		novel	T008608	G001838	sense overlapping	159
chr1:40208888-40209596+	0	0	0	0	0	5	0	0	0	2.18742	2.18742	2.18742	2.18742	2.18742	7.46605	2.18742	2.18742	2.18742	chr1	40208887	40209596	+		novel	NM_006112	PPIE	exonic	183
chr1:40319642-40323089+	0	8	0	0	0	0	0	0	0	2.18742	6.36193	2.18742	2.18742	2.18742	2.18742	2.18742	2.18742	2.18742	chr1	40319641	40323089	+		novel	NM_017646	TRIT1	antisense	3448
chr1:40319642-40323089-	0	0	1	2	6	5	0	4	0	2.18742	2.18742	3.82597	5.12457	7.65713	7.46605	2.18742	6.72565	2.18742	chr1	40319641	40323089	-	hsa_circ_0000057	circBase	NM_017646	TRIT1	exonic	240
chr1:40376868-40377023+	0	0	0	0	0	0	0	3	0	2.18742	2.18742	2.18742	2.18742	2.18742	2.18742	2.18742	6.33117	2.18742	chr1	40376867	40377023	+		novel			intergenic	156
chr1:40495309-40495472-	0	0	0	0	12	0	1	0	0	2.18742	2.18742	2.18742	2.18742	8.64076	2.18742	6.4256	2.18742	2.18742	chr1	40495308	40495472	-		novel	T008731	G001870	intronic	164
chr1:40506905-40507054+	0	0	0	0	0	0	4	0	0	2.18742	2.18742	2.18742	2.18742	2.18742	2.18742	8.3671	2.18742	2.18742	chr1	40506904	40507054	+		novel	ENST00000340450	CAP1	intronic	150
chr1:40525009-40527484+	0	0	0	0	0	0	0	2	0	2.18742	2.18742	2.18742	2.18742	2.18742	2.18742	2.18742	5.78645	2.18742	chr1	40525008	40527484	+		PMID:25242744	NM_006367	CAP1	exonic	304
chr1:40529899-40530231+	0	23	1	7	2	1	1	13	0	2.18742	7.83242	3.82597	6.79068	6.13585	5.28562	6.4256	8.38245	2.18742	chr1	40529898	40530231	+	hsa_circ_0009142	circBase	NM_006367	CAP1	exonic	230
chr1:40529899-40530231-	0	0	0	0	0	2	0	0	0	2.18742	2.18742	2.18742	2.18742	2.18742	6.19883	2.18742	2.18742	2.18742	chr1	40529898	40530231	-		novel	NM_006367	CAP1	antisense	333
chr1:40535914-40536121-	0	12	0	0	0	0	0	0	0	2.18742	6.92001	2.18742	2.18742	2.18742	2.18742	2.18742	2.18742	2.18742	chr1	40535913	40536121	-		novel	NM_006367	CAP1	antisense	208
chr1:40654727-40668286+	21	3	12	9	0	0	0	2	0	7.68138	5.07426	6.90782	7.14	2.18742	2.18742	2.18742	5.78645	2.18742	chr1	40654726	40668286	+	hsa_circ_0006373	circBase	NM_012421	RLF	exonic	573
chr1:40656444-40668286+	0	0	0	2	0	0	0	0	0	2.18742	2.18742	2.18742	5.12457	2.18742	2.18742	2.18742	2.18742	2.18742	chr1	40656443	40668286	+	hsa_circ_0007302	circBase	NM_012421	RLF	exonic	418
chr1:40705162-40705478-	0	0	0	0	0	0	0	2	0	2.18742	2.18742	2.18742	2.18742	2.18742	2.18742	2.18742	5.78645	2.18742	chr1	40705161	40705478	-		novel	GSE61474_TCONS_00020864	GSE61474_XLOC_003915	intronic	317
chr1:40733458-40737707+	1	0	0	0	3	0	0	0	0	3.81893	2.18742	2.18742	2.18742	6.68932	2.18742	2.18742	2.18742	2.18742	chr1	40733457	40737707	+	hsa_circ_0008985	circBase	NM_005857	ZMPSTE24	exonic	499
chr1:40733458-40751701+	0	0	0	4	0	0	0	0	0	2.18742	2.18742	2.18742	6.02717	2.18742	2.18742	2.18742	2.18742	2.18742	chr1	40733457	40751701	+	hsa_circ_0113342	circBase	NM_005857	ZMPSTE24	exonic	789
chr1:40839367-40872501+	0	19	0	0	0	0	0	0	0	2.18742	7.56284	2.18742	2.18742	2.18742	2.18742	2.18742	2.18742	2.18742	chr1	40839366	40872501	+		novel	NM_022733	SMAP2	sense overlapping	33135
chr1:40961609-40961765-	0	0	0	0	0	0	2	0	0	2.18742	2.18742	2.18742	2.18742	2.18742	2.18742	7.38686	2.18742	2.18742	chr1	40961608	40961765	-		novel	ENST00000450713	RP11-656D10.3	intronic	157
chr1:41103247-41103407-	0	0	0	0	2	0	0	0	0	2.18742	2.18742	2.18742	2.18742	6.13585	2.18742	2.18742	2.18742	2.18742	chr1	41103246	41103407	-		novel	ENST00000372683	RIMS3	intronic	161
chr1:41181401-41204620+	0	1	3	0	0	0	0	0	0	2.18742	3.83458	5.06331	2.18742	2.18742	2.18742	2.18742	2.18742	2.18742	chr1	41181400	41204620	+		novel	NM_014223	NFYC	sense overlapping	23220
chr1:41188348-41188946+	0	0	0	0	0	0	0	8	0	2.18742	2.18742	2.18742	2.18742	2.18742	2.18742	2.18742	7.69427	2.18742	chr1	41188347	41188946	+		novel	ENST00000372651	NFYC	intronic	599
chr1:41213206-41218918+	0	0	6	3	0	0	3	0	0	2.18742	2.18742	5.96153	5.64534	2.18742	2.18742	7.95868	2.18742	2.18742	chr1	41213205	41218918	+	hsa_circ_0011911	circBase	NM_014223	NFYC	exonic	282
chr1:41368601-41368783-	0	0	0	0	2	0	0	0	0	2.18742	2.18742	2.18742	2.18742	6.13585	2.18742	2.18742	2.18742	2.18742	chr1	41368600	41368783	-		novel	T008887	G001917	antisense	183
chr1:41387267-41387429+	0	0	0	0	0	0	3	0	0	2.18742	2.18742	2.18742	2.18742	2.18742	2.18742	7.95868	2.18742	2.18742	chr1	41387266	41387429	+		novel			intergenic	163
chr1:41466701-41467926+	0	0	0	0	4	0	0	0	0	2.18742	2.18742	2.18742	2.18742	7.08835	2.18742	2.18742	2.18742	2.18742	chr1	41466700	41467926	+	hsa_circ_0011933	circBase	NR_125440	CTPS1	exonic	184
chr1:41536267-41541123+	0	0	0	3	0	0	0	0	0	2.18742	2.18742	2.18742	5.64534	2.18742	2.18742	2.18742	2.18742	2.18742	chr1	41536266	41541123	+		novel	NM_012236	SCMH1	antisense	4857
chr1:41536267-41541123-	0	5	50	15	5	5	6	1	0	2.18742	5.73102	8.92451	7.85821	7.40059	7.46605	8.94541	4.90085	2.18742	chr1	41536266	41541123	-	hsa_circ_0000061	circBase	NM_012236	SCMH1	exonic	360	Cerebellar neurodegeneration, acute lymphoblastic leukemia (ALL), acute myeloid leukemia (AML), asthma, bladder cancer, breast cancer, cardiac hypertrophy, cervical cancer, chronic lymphocytic leukemia (CLL), epithelial ovarian cancer (EOC), esophageal cancer, glioblastoma, hepatocellular carcinoma (HCC), malignant melanoma, neuroblastoma (NB), non-alcoholic fatty liver disease (NAFLD), pancreati…
chr1:41753784-41753934-	0	0	0	0	0	0	2	0	0	2.18742	2.18742	2.18742	2.18742	2.18742	2.18742	7.38686	2.18742	2.18742	chr1	41753783	41753934	-		novel			intergenic	151
chr1:41755111-41755272+	0	0	0	0	0	0	3	0	0	2.18742	2.18742	2.18742	2.18742	2.18742	2.18742	7.95868	2.18742	2.18742	chr1	41755110	41755272	+		novel			intergenic	162
chr1:41767896-41768101-	0	0	0	0	4	0	0	0	0	2.18742	2.18742	2.18742	2.18742	7.08835	2.18742	2.18742	2.18742	2.18742	chr1	41767895	41768101	-		novel			intergenic	206
chr1:41817979-41818160+	0	0	0	0	0	3	0	0	0	2.18742	2.18742	2.18742	2.18742	2.18742	6.75366	2.18742	2.18742	2.18742	chr1	41817978	41818160	+		novel	T009008	G001939	sense overlapping	182
chr1:41824761-41824920+	0	0	0	0	0	0	3	0	0	2.18742	2.18742	2.18742	2.18742	2.18742	2.18742	7.95868	2.18742	2.18742	chr1	41824760	41824920	+		novel	T009009	G001940	intronic	160
chr1:41858256-41858416+	0	0	0	8	0	0	0	0	0	2.18742	2.18742	2.18742	6.97589	2.18742	2.18742	2.18742	2.18742	2.18742	chr1	41858255	41858416	+		novel	T009009	G001940	intronic	161
chr1:42251926-42252121-	0	0	0	0	0	2	0	0	0	2.18742	2.18742	2.18742	2.18742	2.18742	6.19883	2.18742	2.18742	2.18742	chr1	42251925	42252121	-		novel	NM_024503	HIVEP3	intronic	196
chr1:42382585-42382801-	0	0	0	0	0	3	0	0	0	2.18742	2.18742	2.18742	2.18742	2.18742	6.75366	2.18742	2.18742	2.18742	chr1	42382584	42382801	-		novel	NM_024503	HIVEP3	intronic	217
chr1:42654408-42671534-	0	1	5	0	0	0	0	0	0	2.18742	3.83458	5.71944	2.18742	2.18742	2.18742	2.18742	2.18742	2.18742	chr1	42654407	42671534	-		novel	NM_014947	FOXJ3	exonic	1117
chr1:42730786-42744343-	8	14	10	13	1	0	0	0	0	6.34016	7.13463	6.65569	7.65611	5.2264	2.18742	2.18742	2.18742	2.18742	chr1	42730785	42744343	-	hsa_circ_0006848	circBase	NM_014947	FOXJ3	exonic	400
chr1:42730786-42744455-	0	2	5	3	1	2	0	0	0	2.18742	4.58367	5.71944	5.64534	5.2264	6.19883	2.18742	2.18742	2.18742	chr1	42730785	42744455	-	hsa_circ_0113379	circBase	NM_014947	FOXJ3	sense overlapping	13670
chr1:42732114-42732346-	0	0	0	0	0	2	0	0	0	2.18742	2.18742	2.18742	2.18742	2.18742	6.19883	2.18742	2.18742	2.18742	chr1	42732113	42732346	-		novel	ENST00000445886	FOXJ3	intronic	233
chr1:42744019-42744343-	0	1	6	0	0	0	0	0	0	2.18742	3.83458	5.96153	2.18742	2.18742	2.18742	2.18742	2.18742	2.18742	chr1	42744018	42744343	-	hsa_circ_0113381	circBase	NM_014947	FOXJ3	exonic	325
chr1:42806030-42806180+	0	0	0	5	0	0	0	0	0	2.18742	2.18742	2.18742	6.3288	2.18742	2.18742	2.18742	2.18742	2.18742	chr1	42806029	42806180	+		novel			intergenic	151
chr1:43011130-43047185+	0	0	0	0	0	0	0	3	0	2.18742	2.18742	2.18742	2.18742	2.18742	2.18742	2.18742	6.33117	2.18742	chr1	43011129	43047185	+		novel	NM_001080850	CCDC30	sense overlapping	36056
chr1:43042691-43042900+	0	0	0	0	0	2	0	0	0	2.18742	2.18742	2.18742	2.18742	2.18742	6.19883	2.18742	2.18742	2.18742	chr1	43042690	43042900	+		novel	NM_001080850	CCDC30	exonic	210
chr1:43159161-43166717+	0	0	0	0	0	0	0	7	0	2.18742	2.18742	2.18742	2.18742	2.18742	2.18742	2.18742	7.50615	2.18742	chr1	43159160	43166717	+		novel	NM_004559	YBX1	exonic	776
chr1:43239234-43241150+	0	7	0	0	0	0	3	0	0	2.18742	6.18065	2.18742	2.18742	2.18742	2.18742	7.95868	2.18742	2.18742	chr1	43239233	43241150	+	hsa_circ_0004752	circBase	NM_024097	C1orf50	sense overlapping	1917
chr1:43300709-43304592+	0	0	0	2	0	0	0	0	0	2.18742	2.18742	2.18742	5.12457	2.18742	2.18742	2.18742	2.18742	2.18742	chr1	43300708	43304592	+		novel	NM_018538	ERMAP	exonic	204
chr1:43432908-43433076+	0	0	0	6	0	0	0	0	0	2.18742	2.18742	2.18742	6.57815	2.18742	2.18742	2.18742	2.18742	2.18742	chr1	43432907	43433076	+		novel	ENST00000416689	SLC2A1-AS1	intronic	169
chr1:43446252-43446420-	0	0	0	0	0	4	0	0	0	2.18742	2.18742	2.18742	2.18742	2.18742	7.15339	2.18742	2.18742	2.18742	chr1	43446251	43446420	-		novel	NR_033967	SLC2A1-AS1	antisense	169
chr1:43614188-43614368+	0	37	0	0	0	0	0	0	0	2.18742	8.50736	2.18742	2.18742	2.18742	2.18742	2.18742	2.18742	2.18742	chr1	43614187	43614368	+		novel	ENST00000409337	FAM183A	intronic	181
chr1:43632497-43632906-	0	0	0	12	0	0	0	0	0	2.18742	2.18742	2.18742	7.54334	2.18742	2.18742	2.18742	2.18742	2.18742	chr1	43632496	43632906	-		novel	NM_006824	EBNA1BP2	exonic	170
chr1:43649340-43649492-	0	0	0	0	0	0	0	0	2	2.18742	2.18742	2.18742	2.18742	2.18742	2.18742	2.18742	2.18742	8.56496	chr1	43649339	43649492	-		novel	ENST00000461557	EBNA1BP2	intronic	153
chr1:43835814-43835968-	0	0	0	0	0	0	4	0	0	2.18742	2.18742	2.18742	2.18742	2.18742	2.18742	8.3671	2.18742	2.18742	chr1	43835813	43835968	-		novel	T009419	G002026	antisense	155
chr1:43838799-43838976-	0	0	0	0	0	3	0	0	0	2.18742	2.18742	2.18742	2.18742	2.18742	6.75366	2.18742	2.18742	2.18742	chr1	43838798	43838976	-		novel	T009419	G002026	antisense	178
chr1:43841650-43841815-	0	0	0	0	0	2	0	0	0	2.18742	2.18742	2.18742	2.18742	2.18742	6.19883	2.18742	2.18742	2.18742	chr1	43841649	43841815	-		novel	T009419	G002026	antisense	166
chr1:43889330-43889488+	0	0	0	0	0	0	0	7	0	2.18742	2.18742	2.18742	2.18742	2.18742	2.18742	2.18742	7.50615	2.18742	chr1	43889329	43889488	+		novel	ENST00000372442	SZT2	intronic	159
chr1:44035642-44035807+	0	0	0	0	0	0	0	2	0	2.18742	2.18742	2.18742	2.18742	2.18742	2.18742	2.18742	5.78645	2.18742	chr1	44035641	44035807	+		novel	ENST00000372405	PTPRF	intronic	166
chr1:44041904-44042078+	0	0	0	0	0	5	0	0	0	2.18742	2.18742	2.18742	2.18742	2.18742	7.46605	2.18742	2.18742	2.18742	chr1	44041903	44042078	+		novel	ENST00000372405	PTPRF	intronic	175
chr1:44045130-44045291+	0	0	0	0	0	3	0	0	0	2.18742	2.18742	2.18742	2.18742	2.18742	6.75366	2.18742	2.18742	2.18742	chr1	44045129	44045291	+		novel	ENST00000372413	PTPRF	intronic	162
chr1:44148061-44148227+	0	0	0	0	4	0	0	0	0	2.18742	2.18742	2.18742	2.18742	7.08835	2.18742	2.18742	2.18742	2.18742	chr1	44148060	44148227	+		novel	NM_014663	KDM4A	intronic	167
chr1:44257773-44303983+	0	2	0	0	0	0	0	1	0	2.18742	4.58367	2.18742	2.18742	2.18742	2.18742	2.18742	4.90085	2.18742	chr1	44257772	44303983	+	hsa_circ_0012103	circBase	NM_006279	ST3GAL3	exonic	184
chr1:44257773-44303983-	0	0	0	6	0	0	0	0	0	2.18742	2.18742	2.18742	6.57815	2.18742	2.18742	2.18742	2.18742	2.18742	chr1	44257772	44303983	-		novel	NM_006279	ST3GAL3	antisense	46211
chr1:44297327-44303983+	0	1	5	0	0	0	0	0	0	2.18742	3.83458	5.71944	2.18742	2.18742	2.18742	2.18742	2.18742	2.18742	chr1	44297326	44303983	+	hsa_circ_0113419	circBase	ENST00000332628	ST3GAL3	intronic	6657
chr1:44386076-44386600+	0	0	0	8	0	1	0	0	0	2.18742	2.18742	2.18742	6.97589	2.18742	5.28562	2.18742	2.18742	2.18742	chr1	44386075	44386600	+	hsa_circ_0006595	circBase	NM_006279	ST3GAL3	exonic	294
chr1:44666214-44667115-	0	0	0	0	0	2	2	1	0	2.18742	2.18742	2.18742	2.18742	2.18742	6.19883	7.38686	4.90085	2.18742	chr1	44666213	44667115	-		novel	T009738	G002070	sense overlapping	902
chr1:44684094-44684251+	0	0	0	0	5	0	0	0	0	2.18742	2.18742	2.18742	2.18742	7.40059	2.18742	2.18742	2.18742	2.18742	chr1	44684093	44684251	+		novel	NM_019100	DMAP1	sense overlapping	158
chr1:44755985-44756152-	0	0	0	0	0	0	0	9	0	2.18742	2.18742	2.18742	2.18742	2.18742	2.18742	2.18742	7.86066	2.18742	chr1	44755984	44756152	-		novel	ENST00000372259	ERI3	intronic	168
chr1:44760313-44760476+	0	0	0	0	0	0	3	0	0	2.18742	2.18742	2.18742	2.18742	2.18742	2.18742	7.95868	2.18742	2.18742	chr1	44760312	44760476	+		novel	NM_024066	ERI3	antisense	164
chr1:44773982-44778900-	0	0	0	0	3	0	0	0	0	2.18742	2.18742	2.18742	2.18742	6.68932	2.18742	2.18742	2.18742	2.18742	chr1	44773981	44778900	-	hsa_circ_0012143	circBase	NM_024066	ERI3	exonic	152
chr1:44773982-44785416-	0	0	0	3	0	0	0	0	0	2.18742	2.18742	2.18742	5.64534	2.18742	2.18742	2.18742	2.18742	2.18742	chr1	44773981	44785416	-	hsa_circ_0012144	circBase	NM_024066	ERI3	exonic	269
chr1:44773982-44804994-	0	0	0	0	0	0	0	2	0	2.18742	2.18742	2.18742	2.18742	2.18742	2.18742	2.18742	5.78645	2.18742	chr1	44773981	44804994	-	hsa_circ_0007693	circBase	NM_024066	ERI3	exonic	547
chr1:44784672-44784846-	0	0	0	0	5	0	0	0	0	2.18742	2.18742	2.18742	2.18742	7.40059	2.18742	2.18742	2.18742	2.18742	chr1	44784671	44784846	-		novel	ENST00000372259	ERI3	intronic	175
chr1:44831144-44831317-	9	0	0	0	0	0	0	0	0	6.50105	2.18742	2.18742	2.18742	2.18742	2.18742	2.18742	2.18742	2.18742	chr1	44831143	44831317	-		novel			intergenic	174
chr1:44970759-44971081+	0	0	0	0	0	0	0	2	0	2.18742	2.18742	2.18742	2.18742	2.18742	2.18742	2.18742	5.78645	2.18742	chr1	44970758	44971081	+		novel	ENST00000355387	RNF220	intronic	323
chr1:45029389-45029554-	0	0	0	0	0	0	0	0	3	2.18742	2.18742	2.18742	2.18742	2.18742	2.18742	2.18742	2.18742	9.14412	chr1	45029388	45029554	-		novel	NM_018150	RNF220	antisense	166
chr1:45109260-45109442+	0	0	0	0	0	0	0	0	2	2.18742	2.18742	2.18742	2.18742	2.18742	2.18742	2.18742	2.18742	8.56496	chr1	45109259	45109442	+		novel	ENST00000335497	RNF220	intronic	183
chr1:45223089-45223246-	0	0	0	0	0	0	0	0	2	2.18742	2.18742	2.18742	2.18742	2.18742	2.18742	2.18742	2.18742	8.56496	chr1	45223088	45223246	-		novel	NM_006845	KIF2C	antisense	158
chr1:45223228-45223812-	0	0	0	0	0	2	0	0	0	2.18742	2.18742	2.18742	2.18742	2.18742	6.19883	2.18742	2.18742	2.18742	chr1	45223227	45223812	-		novel	NM_006845	KIF2C	antisense	585
chr1:45223228-45225020+	0	0	0	0	0	0	0	0	2	2.18742	2.18742	2.18742	2.18742	2.18742	2.18742	2.18742	2.18742	8.56496	chr1	45223227	45225020	+	hsa_circ_0012167	circBase	NM_006845	KIF2C	exonic	390
chr1:45228917-45229075+	0	0	0	0	0	0	0	0	2	2.18742	2.18742	2.18742	2.18742	2.18742	2.18742	2.18742	2.18742	8.56496	chr1	45228916	45229075	+		novel	ENST00000472235	KIF2C	intronic	159
chr1:45812152-45812319+	0	0	0	0	0	2	0	0	0	2.18742	2.18742	2.18742	2.18742	2.18742	6.19883	2.18742	2.18742	2.18742	chr1	45812151	45812319	+		novel	NM_007170	TESK2	antisense	168
chr1:45850888-45851632-	0	10	0	0	0	0	0	0	0	2.18742	6.66779	2.18742	2.18742	2.18742	2.18742	2.18742	2.18742	2.18742	chr1	45850887	45851632	-		novel	ENST00000486676	TESK2	intronic	745
chr1:45851584-45923543-	0	8	0	0	0	0	0	0	0	2.18742	6.36193	2.18742	2.18742	2.18742	2.18742	2.18742	2.18742	2.18742	chr1	45851583	45923543	-		novel	NM_007170	TESK2	exonic	479
chr1:45887397-45923543-	9	1	12	3	0	1	0	6	0	6.50105	3.83458	6.90782	5.64534	2.18742	5.28562	2.18742	7.28977	2.18742	chr1	45887396	45923543	-		novel	NM_007170	TESK2	exonic	430
chr1:45923236-45923543+	0	18	0	0	0	0	0	0	0	2.18742	7.48677	2.18742	2.18742	2.18742	2.18742	2.18742	2.18742	2.18742	chr1	45923235	45923543	+		novel	NM_007170	TESK2	antisense	308
chr1:45923236-45923543-	0	1	9	0	3	0	0	0	0	2.18742	3.83458	6.51091	2.18742	6.68932	2.18742	2.18742	2.18742	2.18742	chr1	45923235	45923543	-		novel	NM_007170	TESK2	exonic	308
chr1:45937372-45937523+	0	0	0	0	5	0	0	0	0	2.18742	2.18742	2.18742	2.18742	7.40059	2.18742	2.18742	2.18742	2.18742	chr1	45937371	45937523	+		novel	NM_007170	TESK2	antisense	152
chr1:46017476-46017627-	0	0	0	0	0	0	2	0	0	2.18742	2.18742	2.18742	2.18742	2.18742	2.18742	7.38686	2.18742	2.18742	chr1	46017475	46017627	-		novel	NM_006066	AKR1A1	antisense	152
chr1:46032241-46032692+	0	0	1	0	0	7	0	0	0	2.18742	2.18742	3.82597	2.18742	2.18742	7.94082	2.18742	2.18742	2.18742	chr1	46032240	46032692	+	hsa_circ_0000067	circBase	NM_006066	AKR1A1	exonic	272
chr1:46079768-46082065+	0	0	0	2	0	0	0	0	0	2.18742	2.18742	2.18742	5.12457	2.18742	2.18742	2.18742	2.18742	2.18742	chr1	46079767	46082065	+	hsa_circ_0002053	circBase	NM_002482	NASP	exonic	573
chr1:46082028-46083239+	0	0	0	0	3	0	0	0	0	2.18742	2.18742	2.18742	2.18742	6.68932	2.18742	2.18742	2.18742	2.18742	chr1	46082027	46083239	+		novel	NM_002482	NASP	sense overlapping	1212
chr1:46082298-46083263+	0	0	0	0	0	0	0	5	0	2.18742	2.18742	2.18742	2.18742	2.18742	2.18742	2.18742	7.03511	2.18742	chr1	46082297	46083263	+		novel	NM_002482	NASP	exonic	207
chr1:46105882-46108171-	18	64	64	14	5	5	0	7	0	7.46431	9.29027	9.27769	7.7607	7.40059	7.46605	2.18742	7.50615	2.18742	chr1	46105881	46108171	-	hsa_circ_0008774	circBase	NM_021639	GPBP1L1	exonic	267
chr1:46120215-46120991-	0	0	0	6	0	0	0	0	0	2.18742	2.18742	2.18742	6.57815	2.18742	2.18742	2.18742	2.18742	2.18742	chr1	46120214	46120991	-	hsa_circ_0012270	circBase	NM_021639	GPBP1L1	exonic	417
chr1:46120358-46120538+	0	0	0	0	0	0	0	4	0	2.18742	2.18742	2.18742	2.18742	2.18742	2.18742	2.18742	6.72565	2.18742	chr1	46120357	46120538	+		novel	NM_021639	GPBP1L1	antisense	181
chr1:46120824-46120983-	0	0	0	0	4	0	0	0	0	2.18742	2.18742	2.18742	2.18742	7.08835	2.18742	2.18742	2.18742	2.18742	chr1	46120823	46120983	-		novel	NM_021639	GPBP1L1	sense overlapping	160
chr1:46329058-46329384+	0	0	0	0	0	2	0	0	0	2.18742	2.18742	2.18742	2.18742	2.18742	6.19883	2.18742	2.18742	2.18742	chr1	46329057	46329384	+		novel	ENST00000372009	MAST2	intronic	327
chr1:46341959-46342259+	0	2	4	0	0	0	0	0	0	2.18742	4.58367	5.42836	2.18742	2.18742	2.18742	2.18742	2.18742	2.18742	chr1	46341958	46342259	+		novel	uc001cox.1	MAST2	intronic	301
chr1:46475970-46476120+	0	0	0	0	0	0	0	0	2	2.18742	2.18742	2.18742	2.18742	2.18742	2.18742	2.18742	2.18742	8.56496	chr1	46475969	46476120	+		novel	ENST00000372008	MAST2	intronic	151
chr1:46508398-46508548-	0	0	0	0	3	0	0	0	0	2.18742	2.18742	2.18742	2.18742	6.68932	2.18742	2.18742	2.18742	2.18742	chr1	46508397	46508548	-		novel	NM_003629	PIK3R3	sense overlapping	151
chr1:46521467-46546422+	10	0	0	0	0	0	1	0	0	6.64578	2.18742	2.18742	2.18742	2.18742	2.18742	6.4256	2.18742	2.18742	chr1	46521466	46546422	+		novel	NM_003629	PIK3R3	antisense	24956
chr1:46774773-46775988+	0	0	0	0	0	0	0	2	0	2.18742	2.18742	2.18742	2.18742	2.18742	2.18742	2.18742	5.78645	2.18742	chr1	46774772	46775988	+	hsa_circ_0012333	circBase	NM_006004	UQCRH	exonic	189
chr1:46996425-46996598-	0	0	0	0	4	0	0	0	0	2.18742	2.18742	2.18742	2.18742	7.08835	2.18742	2.18742	2.18742	2.18742	chr1	46996424	46996598	-		novel			intergenic	174
chr1:47008492-47008647-	0	0	0	0	0	0	4	0	0	2.18742	2.18742	2.18742	2.18742	2.18742	2.18742	8.3671	2.18742	2.18742	chr1	47008491	47008647	-		novel	NR_038403	MKNK1-AS1	antisense	156
chr1:47030713-47037839-	0	0	0	0	0	0	0	4	0	2.18742	2.18742	2.18742	2.18742	2.18742	2.18742	2.18742	6.72565	2.18742	chr1	47030712	47037839	-	hsa_circ_0012345	circBase	NM_003684	MKNK1	exonic	380
chr1:47042247-47059952-	0	4	9	0	0	0	0	0	0	2.18742	5.43969	6.51091	2.18742	2.18742	2.18742	2.18742	2.18742	2.18742	chr1	47042246	47059952	-		novel	NM_003684	MKNK1	exonic	448
chr1:47134626-47134777-	0	0	0	0	0	0	2	0	0	2.18742	2.18742	2.18742	2.18742	2.18742	2.18742	7.38686	2.18742	2.18742	chr1	47134625	47134777	-		novel	ENST00000525633	ATPAF1	intronic	152
chr1:47154025-47154216-	6	0	0	2	0	0	0	0	0	5.95191	2.18742	2.18742	5.12457	2.18742	2.18742	2.18742	2.18742	2.18742	chr1	47154024	47154216	-		novel	NM_014774	EFCAB14	exonic	192
chr1:47249669-47249851+	2	0	0	0	0	0	0	0	0	4.56502	2.18742	2.18742	2.18742	2.18742	2.18742	2.18742	2.18742	2.18742	chr1	47249668	47249851	+		novel	ENST00000413093	CYP4B1	intronic	183
chr1:47390541-47390698+	0	0	0	0	0	0	5	0	0	2.18742	2.18742	2.18742	2.18742	2.18742	2.18742	8.68504	2.18742	2.18742	chr1	47390540	47390698	+		novel			intergenic	158
chr1:47399166-47399330+	0	0	0	0	0	0	0	0	2	2.18742	2.18742	2.18742	2.18742	2.18742	2.18742	2.18742	2.18742	8.56496	chr1	47399165	47399330	+		novel	NM_000778	CYP4A11	antisense	165
chr1:47687342-47687509+	0	0	0	0	0	0	2	0	0	2.18742	2.18742	2.18742	2.18742	2.18742	2.18742	7.38686	2.18742	2.18742	chr1	47687341	47687509	+		novel	NM_003189	TAL1	antisense	168
chr1:47725961-47735538-	0	9	0	0	0	0	1	0	0	2.18742	6.52295	2.18742	2.18742	2.18742	2.18742	6.4256	2.18742	2.18742	chr1	47725960	47735538	-		novel	NM_003035	STIL	exonic	694
chr1:47745913-47748131-	5	1	10	3	1	0	3	0	0	5.70996	3.83458	6.65569	5.64534	5.2264	2.18742	7.95868	2.18742	2.18742	chr1	47745912	47748131	-	hsa_circ_0000069	circBase	NM_003035	STIL	exonic	1084
chr1:47833007-47842544+	0	0	0	0	0	2	0	0	0	2.18742	2.18742	2.18742	2.18742	2.18742	6.19883	2.18742	2.18742	2.18742	chr1	47833006	47842544	+		novel	NM_016308	CMPK1	sense overlapping	9538
chr1:47834141-47838779+	0	2	17	0	3	0	0	0	0	2.18742	4.58367	7.39413	2.18742	6.68932	2.18742	2.18742	2.18742	2.18742	chr1	47834140	47838779	+	hsa_circ_0012383	circBase	NM_016308	CMPK1	exonic	300
chr1:47834141-47840965+	10	22	27	21	13	12	1	2	0	6.64578	7.7696	8.04702	8.33552	8.75497	8.70724	6.4256	5.78645	2.18742	chr1	47834140	47840965	+	hsa_circ_0008201	circBase	NM_016308	CMPK1	exonic	474
chr1:47837531-47837692-	0	0	0	0	0	0	2	0	0	2.18742	2.18742	2.18742	2.18742	2.18742	2.18742	7.38686	2.18742	2.18742	chr1	47837530	47837692	-		novel	NM_016308	CMPK1	antisense	162
chr1:47840581-47840965+	26	12	37	13	0	5	0	14	0	7.98333	6.92001	8.49485	7.65611	2.18742	7.46605	2.18742	8.48796	2.18742	chr1	47840580	47840965	+	hsa_circ_0004741	circBase	NM_016308	CMPK1	exonic	174
chr1:47973247-47973400+	0	0	0	0	0	0	2	0	0	2.18742	2.18742	2.18742	2.18742	2.18742	2.18742	7.38686	2.18742	2.18742	chr1	47973246	47973400	+		novel	T010560	G002197	intronic	154
chr1:47987059-47987232+	0	0	0	0	0	0	0	0	2	2.18742	2.18742	2.18742	2.18742	2.18742	2.18742	2.18742	2.18742	8.56496	chr1	47987058	47987232	+		novel	T010560	G002197	intronic	174
chr1:48018168-48018318-	0	0	0	0	0	0	0	0	3	2.18742	2.18742	2.18742	2.18742	2.18742	2.18742	2.18742	2.18742	9.14412	chr1	48018167	48018318	-		novel	T010583	G002203	intronic	151
chr1:48026470-48026619-	0	0	0	0	0	4	0	0	0	2.18742	2.18742	2.18742	2.18742	2.18742	7.15339	2.18742	2.18742	2.18742	chr1	48026469	48026619	-		novel	T010560	G002197	antisense	150
chr1:48092354-48092516+	0	0	0	0	0	3	0	0	0	2.18742	2.18742	2.18742	2.18742	2.18742	6.75366	2.18742	2.18742	2.18742	chr1	48092353	48092516	+		novel	T010561	G002197	intronic	163
chr1:48105476-48105640-	2	0	0	0	0	0	0	0	0	4.56502	2.18742	2.18742	2.18742	2.18742	2.18742	2.18742	2.18742	2.18742	chr1	48105475	48105640	-		novel	T010561	G002197	antisense	165
chr1:48116065-48116219+	0	0	0	0	0	4	0	0	0	2.18742	2.18742	2.18742	2.18742	2.18742	7.15339	2.18742	2.18742	2.18742	chr1	48116064	48116219	+		novel	T010561	G002197	intronic	155
chr1:48145079-48145243+	0	0	0	0	0	0	0	3	0	2.18742	2.18742	2.18742	2.18742	2.18742	2.18742	2.18742	6.33117	2.18742	chr1	48145078	48145243	+		novel	T010561	G002197	intronic	165
chr1:48277619-48277774+	0	0	0	0	0	0	2	0	0	2.18742	2.18742	2.18742	2.18742	2.18742	2.18742	7.38686	2.18742	2.18742	chr1	48277618	48277774	+		novel	NM_001194986	TRABD2B	antisense	156
chr1:48371480-48371680+	0	0	0	0	0	0	0	0	2	2.18742	2.18742	2.18742	2.18742	2.18742	2.18742	2.18742	2.18742	8.56496	chr1	48371479	48371680	+		novel	NM_001194986	TRABD2B	antisense	201
chr1:48371485-48371645+	0	0	2	0	0	0	0	0	0	2.18742	2.18742	4.57341	2.18742	2.18742	2.18742	2.18742	2.18742	2.18742	chr1	48371484	48371645	+		novel	NM_001194986	TRABD2B	antisense	161
chr1:48470894-48471055+	0	0	0	0	3	0	0	0	0	2.18742	2.18742	2.18742	2.18742	6.68932	2.18742	2.18742	2.18742	2.18742	chr1	48470893	48471055	+		novel			intergenic	162
chr1:48500467-48500637-	0	0	0	0	0	0	0	0	2	2.18742	2.18742	2.18742	2.18742	2.18742	2.18742	2.18742	2.18742	8.56496	chr1	48500466	48500637	-		novel			intergenic	171
chr1:48548682-48548842-	0	0	0	5	0	0	0	0	0	2.18742	2.18742	2.18742	6.3288	2.18742	2.18742	2.18742	2.18742	2.18742	chr1	48548681	48548842	-		novel	T010655	G002223	intronic	161
chr1:48988769-48988939+	0	0	0	0	0	0	4	0	0	2.18742	2.18742	2.18742	2.18742	2.18742	2.18742	8.3671	2.18742	2.18742	chr1	48988768	48988939	+		novel			intergenic	171
chr1:49018378-49018542+	0	0	0	0	0	0	0	0	2	2.18742	2.18742	2.18742	2.18742	2.18742	2.18742	2.18742	2.18742	8.56496	chr1	49018377	49018542	+		novel	T010760	G002247	intronic	165
chr1:49019088-49019255-	0	0	0	0	0	2	0	0	0	2.18742	2.18742	2.18742	2.18742	2.18742	6.19883	2.18742	2.18742	2.18742	chr1	49019087	49019255	-		novel	ENST00000334103	AGBL4	intronic	168
chr1:49119094-49119259+	0	0	0	0	0	0	0	0	2	2.18742	2.18742	2.18742	2.18742	2.18742	2.18742	2.18742	2.18742	8.56496	chr1	49119093	49119259	+		novel	T010765	G002249	intronic	166
chr1:49386825-49387023+	0	0	0	0	0	0	3	0	0	2.18742	2.18742	2.18742	2.18742	2.18742	2.18742	7.95868	2.18742	2.18742	chr1	49386824	49387023	+		novel	T010781	G002251	intronic	199
chr1:49461543-49461698+	0	0	0	0	5	0	0	0	0	2.18742	2.18742	2.18742	2.18742	7.40059	2.18742	2.18742	2.18742	2.18742	chr1	49461542	49461698	+		novel	T010781	G002251	intronic	156
chr1:49775880-49776080+	0	0	0	0	0	2	0	0	0	2.18742	2.18742	2.18742	2.18742	2.18742	6.19883	2.18742	2.18742	2.18742	chr1	49775879	49776080	+		novel	NM_032785	AGBL4	antisense	201
chr1:50454155-50454330-	0	0	0	0	0	0	0	10	0	2.18742	2.18742	2.18742	2.18742	2.18742	2.18742	2.18742	8.00984	2.18742	chr1	50454154	50454330	-		novel	ENST00000371836	AGBL4	intronic	176
chr1:50459532-50459684-	0	0	0	0	0	0	0	0	2	2.18742	2.18742	2.18742	2.18742	2.18742	2.18742	2.18742	2.18742	8.56496	chr1	50459531	50459684	-		novel	ENST00000371836	AGBL4	intronic	153
chr1:50462651-50462829-	0	0	0	0	4	0	0	0	0	2.18742	2.18742	2.18742	2.18742	7.08835	2.18742	2.18742	2.18742	2.18742	chr1	50462650	50462829	-		novel	ENST00000371836	AGBL4	intronic	179
chr1:50555690-50555934+	0	0	0	0	0	0	0	0	2	2.18742	2.18742	2.18742	2.18742	2.18742	2.18742	2.18742	2.18742	8.56496	chr1	50555689	50555934	+		novel	ENST00000448907	ELAVL4	intronic	245
chr1:50616213-50616416+	0	0	0	0	0	0	0	2	0	2.18742	2.18742	2.18742	2.18742	2.18742	2.18742	2.18742	5.78645	2.18742	chr1	50616212	50616416	+		novel	ENST00000357083	ELAVL4	intronic	204
chr1:50782339-50782506+	0	0	0	0	0	0	2	0	0	2.18742	2.18742	2.18742	2.18742	2.18742	2.18742	7.38686	2.18742	2.18742	chr1	50782338	50782506	+		novel	T010842	G002265	antisense	168
chr1:50830462-50830645-	0	0	0	0	0	0	0	7	0	2.18742	2.18742	2.18742	2.18742	2.18742	2.18742	2.18742	7.50615	2.18742	chr1	50830461	50830645	-		novel			intergenic	184
chr1:50889378-50889534-	0	0	0	3	0	0	0	0	0	2.18742	2.18742	2.18742	5.64534	2.18742	2.18742	2.18742	2.18742	2.18742	chr1	50889377	50889534	-		novel	T010857	G002273	antisense	157
chr1:50956260-50957473-	0	0	5	0	3	0	0	0	0	2.18742	2.18742	5.71944	2.18742	6.68932	2.18742	2.18742	2.18742	2.18742	chr1	50956259	50957473	-	hsa_circ_0113508	circBase	NM_007051	FAF1	exonic	159
chr1:50956260-51001129-	55	173	53	23	7	13	5	13	0	9.05049	10.7183	9.00781	8.465	7.87486	8.82151	8.68504	8.38245	2.18742	chr1	50956259	51001129	-	hsa_circ_0008981	circBase	NM_007051	FAF1	exonic	248
chr1:51048290-51061888-	0	0	0	0	0	3	0	0	0	2.18742	2.18742	2.18742	2.18742	2.18742	6.75366	2.18742	2.18742	2.18742	chr1	51048289	51061888	-	hsa_circ_0012402	circBase	NM_007051	FAF1	exonic	369
chr1:51121114-51210447-	14	4	19	17	7	0	0	8	0	7.11233	5.43969	7.55048	8.03545	7.87486	2.18742	2.18742	7.69427	2.18742	chr1	51121113	51210447	-	hsa_circ_0004619	circBase	NM_007051	FAF1	exonic	377
chr1:51171458-51210447-	0	0	0	0	0	0	0	3	0	2.18742	2.18742	2.18742	2.18742	2.18742	2.18742	2.18742	6.33117	2.18742	chr1	51171457	51210447	-	hsa_circ_0113517	circBase	NM_007051	FAF1	exonic	290
chr1:51253672-51267349+	0	0	0	0	0	0	0	2	0	2.18742	2.18742	2.18742	2.18742	2.18742	2.18742	2.18742	5.78645	2.18742	chr1	51253671	51267349	+		novel	T010877	G002279	sense overlapping	13678
chr1:51262034-51262204-	0	0	0	0	0	2	0	0	0	2.18742	2.18742	2.18742	2.18742	2.18742	6.19883	2.18742	2.18742	2.18742	chr1	51262033	51262204	-		novel	ENST00000371778	FAF1	intronic	171
chr1:51469618-51469785-	0	0	0	0	0	5	0	0	0	2.18742	2.18742	2.18742	2.18742	2.18742	7.46605	2.18742	2.18742	2.18742	chr1	51469617	51469785	-		novel	T010904	G002281	intronic	168
chr1:51524320-51524486+	0	0	0	0	0	0	0	2	0	2.18742	2.18742	2.18742	2.18742	2.18742	2.18742	2.18742	5.78645	2.18742	chr1	51524319	51524486	+		novel	T010894	G002280	intronic	167
chr1:51735628-51735797+	0	0	0	2	0	0	0	0	0	2.18742	2.18742	2.18742	5.12457	2.18742	2.18742	2.18742	2.18742	2.18742	chr1	51735627	51735797	+	hsa_circ_0113523	circBase	NM_014372	RNF11	exonic	170
chr1:51826843-51831701-	0	6	0	0	0	0	0	0	0	2.18742	5.97328	2.18742	2.18742	2.18742	2.18742	2.18742	2.18742	2.18742	chr1	51826842	51831701	-	hsa_circ_0012415	circBase	NM_001981	EPS15	exonic	425
chr1:51829538-51829700-	0	0	0	2	0	0	0	0	0	2.18742	2.18742	2.18742	5.12457	2.18742	2.18742	2.18742	2.18742	2.18742	chr1	51829537	51829700	-		novel	NM_001981	EPS15	exonic	163
chr1:51829538-51831701-	20	14	14	1	1	9	0	16	0	7.61259	7.13463	7.12237	4.30161	5.2264	8.29744	2.18742	8.67832	2.18742	chr1	51829537	51831701	-	hsa_circ_0012417	circBase	NM_001981	EPS15	exonic	240
chr1:51860053-51887530-	0	1	4	0	0	3	0	0	0	2.18742	3.83458	5.42836	2.18742	2.18742	6.75366	2.18742	2.18742	2.18742	chr1	51860052	51887530	-	hsa_circ_0012423	circBase	NM_001981	EPS15	exonic	1079
chr1:51866590-51874004-	0	4	15	0	0	0	0	0	0	2.18742	5.43969	7.21876	2.18742	2.18742	2.18742	2.18742	2.18742	2.18742	chr1	51866589	51874004	-		novel	NM_001981	EPS15	exonic	643
chr1:51868107-51871780-	2	0	0	0	0	1	9	0	0	4.56502	2.18742	2.18742	2.18742	2.18742	5.28562	9.52592	2.18742	2.18742	chr1	51868106	51871780	-	hsa_circ_0004501	circBase	NM_001981	EPS15	exonic	409
chr1:51868107-51874004-	22	50	16	8	9	27	12	18	0	7.74704	8.93706	7.30911	6.97589	8.2312	9.86841	9.93873	8.84646	2.18742	chr1	51868106	51874004	-	hsa_circ_0005567	circBase	NM_001981	EPS15	exonic	607
chr1:51868107-51912777-	23	0	0	0	0	0	0	0	0	7.80983	2.18742	2.18742	2.18742	2.18742	2.18742	2.18742	2.18742	2.18742	chr1	51868106	51912777	-		novel	NM_001981	EPS15	exonic	1231
chr1:51869091-51871780-	2	1	0	0	4	0	0	0	0	4.56502	3.83458	2.18742	2.18742	7.08835	2.18742	2.18742	2.18742	2.18742	chr1	51869090	51871780	-	hsa_circ_0012439	circBase	NM_001981	EPS15	exonic	318
chr1:51869091-51874004-	0	0	4	17	0	2	0	10	0	2.18742	2.18742	5.42836	8.03545	2.18742	6.19883	2.18742	8.00984	2.18742	chr1	51869090	51874004	-	hsa_circ_0012440	circBase	NM_001981	EPS15	exonic	516
chr1:51871577-51871780-	8	0	6	5	1	0	0	4	0	6.34016	2.18742	5.96153	6.3288	5.2264	2.18742	2.18742	6.72565	2.18742	chr1	51871576	51871780	-	hsa_circ_0113529	circBase	NM_001981	EPS15	exonic	204
chr1:51871577-51874004+	2	0	0	0	0	1	0	1	0	4.56502	2.18742	2.18742	2.18742	2.18742	5.28562	2.18742	4.90085	2.18742	chr1	51871576	51874004	+		novel	NM_001981	EPS15	antisense	2428
chr1:51871577-51874004-	64	9	0	8	9	1	2	5	0	9.26739	6.52295	2.18742	6.97589	8.2312	5.28562	7.38686	7.03511	2.18742	chr1	51871576	51874004	-	hsa_circ_0004877	circBase	NM_001981	EPS15	exonic	402
chr1:51887458-51912938-	0	1	5	0	0	0	0	0	0	2.18742	3.83458	5.71944	2.18742	2.18742	2.18742	2.18742	2.18742	2.18742	chr1	51887457	51912938	-		novel	NM_001981	EPS15	sense overlapping	25481
chr1:51887458-51913807-	0	27	0	1	0	0	0	0	0	2.18742	8.05947	2.18742	4.30161	2.18742	2.18742	2.18742	2.18742	2.18742	chr1	51887457	51913807	-	hsa_circ_0012444	circBase	NM_001981	EPS15	exonic	552
chr1:51906019-51913807-	0	0	0	0	0	0	3	0	0	2.18742	2.18742	2.18742	2.18742	2.18742	2.18742	7.95868	2.18742	2.18742	chr1	51906018	51913807	-	hsa_circ_0006125	circBase	NM_001981	EPS15	exonic	479
chr1:51906019-51946986-	0	0	0	0	0	0	0	2	0	2.18742	2.18742	2.18742	2.18742	2.18742	2.18742	2.18742	5.78645	2.18742	chr1	51906018	51946986	-		novel	NM_001981	EPS15	exonic	1007
chr1:51924713-51926822-	0	0	0	0	2	0	0	0	0	2.18742	2.18742	2.18742	2.18742	6.13585	2.18742	2.18742	2.18742	2.18742	chr1	51924712	51926822	-		novel	ENST00000464478	EPS15	exonic	168
chr1:51926763-51929470-	0	3	11	0	0	0	0	0	0	2.18742	5.07426	6.78726	2.18742	2.18742	2.18742	2.18742	2.18742	2.18742	chr1	51926762	51929470	-	hsa_circ_0012448	circBase	NM_001981	EPS15	exonic	186
chr1:51954015-51974443-	0	24	0	0	0	0	0	0	0	2.18742	7.89262	2.18742	2.18742	2.18742	2.18742	2.18742	2.18742	2.18742	chr1	51954014	51974443	-		novel	ENST00000371727	EPS15	intronic	20429
chr1:51968091-51974443-	9	0	0	0	1	0	0	0	0	6.50105	2.18742	2.18742	2.18742	5.2264	2.18742	2.18742	2.18742	2.18742	chr1	51968090	51974443	-		novel	ENST00000371727	EPS15	intronic	6353
chr1:52124255-52124417+	0	0	0	0	0	0	2	0	0	2.18742	2.18742	2.18742	2.18742	2.18742	2.18742	7.38686	2.18742	2.18742	chr1	52124254	52124417	+		novel	NM_148906	OSBPL9	intronic	163
chr1:52153339-52153513+	0	6	25	0	0	0	0	0	0	2.18742	5.97328	7.93797	2.18742	2.18742	2.18742	2.18742	2.18742	2.18742	chr1	52153338	52153513	+		novel	NR_036662	OSBPL9	intronic	175
chr1:52211208-52215867+	0	1	15	0	0	0	0	0	0	2.18742	3.83458	7.21876	2.18742	2.18742	2.18742	2.18742	2.18742	2.18742	chr1	52211207	52215867	+		PMID:25242744	NM_024586	OSBPL9	exonic	225
chr1:52211208-52231653+	0	0	0	0	6	0	1	0	0	2.18742	2.18742	2.18742	2.18742	7.65713	2.18742	6.4256	2.18742	2.18742	chr1	52211207	52231653	+	hsa_circ_0003622	circBase	NM_024586	OSBPL9	exonic	620
chr1:52214041-52231653+	0	0	0	0	0	0	0	4	0	2.18742	2.18742	2.18742	2.18742	2.18742	2.18742	2.18742	6.72565	2.18742	chr1	52214040	52231653	+		novel	NM_024586	OSBPL9	exonic	476
chr1:52259625-52259788-	0	0	0	0	0	0	0	3	0	2.18742	2.18742	2.18742	2.18742	2.18742	2.18742	2.18742	6.33117	2.18742	chr1	52259624	52259788	-		novel	uc001ctf.2	NRD1	intronic	164
chr1:52283738-52287227+	0	2	7	0	0	0	0	0	0	2.18742	4.58367	6.16878	2.18742	2.18742	2.18742	2.18742	2.18742	2.18742	chr1	52283737	52287227	+		novel	NM_002525	NRD1	antisense	3490
chr1:52283738-52287227-	12	1	17	9	0	0	0	1	0	6.89783	3.83458	7.39413	7.14	2.18742	2.18742	2.18742	4.90085	2.18742	chr1	52283737	52287227	-	hsa_circ_0113558	circBase	NM_002525	NRD1	exonic	202
chr1:52283738-52321060-	0	0	0	0	3	0	0	0	0	2.18742	2.18742	2.18742	2.18742	6.68932	2.18742	2.18742	2.18742	2.18742	chr1	52283737	52321060	-		novel	NM_002525	NRD1	sense overlapping	37323
chr1:52285472-52289458-	0	0	7	0	0	0	0	0	0	2.18742	2.18742	6.16878	2.18742	2.18742	2.18742	2.18742	2.18742	2.18742	chr1	52285471	52289458	-	hsa_circ_0012475	circBase	NM_002525	NRD1	exonic	255
chr1:52285472-52321060-	0	0	12	0	0	0	0	0	0	2.18742	2.18742	6.90782	2.18742	2.18742	2.18742	2.18742	2.18742	2.18742	chr1	52285471	52321060	-		novel	NM_002525	NRD1	sense overlapping	35589
chr1:52289336-52293541-	0	0	0	0	0	1	0	12	0	2.18742	2.18742	2.18742	2.18742	2.18742	5.28562	2.18742	8.26862	2.18742	chr1	52289335	52293541	-	hsa_circ_0113561	circBase	NM_002525	NRD1	exonic	293
chr1:52289336-52321537-	0	0	0	0	3	0	0	0	0	2.18742	2.18742	2.18742	2.18742	6.68932	2.18742	2.18742	2.18742	2.18742	chr1	52289335	52321537	-		novel	NM_002525	NRD1	sense overlapping	32202
chr1:52293164-52293541-	0	7	0	0	0	0	0	0	0	2.18742	6.18065	2.18742	2.18742	2.18742	2.18742	2.18742	2.18742	2.18742	chr1	52293163	52293541	-		novel	NM_002525	NRD1	sense overlapping	378
chr1:52293468-52299842+	0	0	0	0	3	0	1	0	0	2.18742	2.18742	2.18742	2.18742	6.68932	2.18742	6.4256	2.18742	2.18742	chr1	52293467	52299842	+		novel	NM_002525	NRD1	antisense	6375
chr1:52293468-52299842-	3	9	41	53	12	2	0	3	0	5.05435	6.52295	8.64117	9.65879	8.64076	6.19883	2.18742	6.33117	2.18742	chr1	52293467	52299842	-	hsa_circ_0009076	circBase	NM_002525	NRD1	exonic	228
chr1:52293468-52306186-	0	0	0	0	0	0	0	5	0	2.18742	2.18742	2.18742	2.18742	2.18742	2.18742	2.18742	7.03511	2.18742	chr1	52293467	52306186	-	hsa_circ_0012480	circBase	NM_002525	NRD1	exonic	803
chr1:52299689-52306186-	19	13	0	7	0	0	0	11	0	7.54035	7.03131	2.18742	6.79068	2.18742	2.18742	2.18742	8.14502	2.18742	chr1	52299688	52306186	-		novel	NM_002525	NRD1	exonic	729
chr1:52299689-52321060-	0	17	15	3	5	0	0	0	0	2.18742	7.40646	7.21876	5.64534	7.40059	2.18742	2.18742	2.18742	2.18742	chr1	52299688	52321060	-	hsa_circ_0113563	circBase	NM_002525	NRD1	sense overlapping	21372
chr1:52301803-52306186-	9	22	6	6	9	7	1	2	0	6.50105	7.7696	5.96153	6.57815	8.2312	7.94082	6.4256	5.78645	2.18742	chr1	52301802	52306186	-		novel	NM_002525	NRD1	exonic	575
chr1:52301803-52321060-	5	0	1	0	0	2	2	3	0	5.70996	2.18742	3.82597	2.18742	2.18742	6.19883	7.38686	6.33117	2.18742	chr1	52301802	52321060	-		novel	NM_002525	NRD1	sense overlapping	19258
chr1:52305898-52306186-	52	12	12	18	12	2	1	6	0	8.97029	6.92001	6.90782	8.11652	8.64076	6.19883	6.4256	7.28977	2.18742	chr1	52305897	52306186	-		novel	NM_002525	NRD1	exonic	289
chr1:52305898-52321060-	0	34	0	0	0	0	1	2	0	2.18742	8.38696	2.18742	2.18742	2.18742	2.18742	6.4256	5.78645	2.18742	chr1	52305897	52321060	-		novel	NM_002525	NRD1	sense overlapping	15163
chr1:52356772-52356924-	0	0	0	0	0	0	2	0	0	2.18742	2.18742	2.18742	2.18742	2.18742	2.18742	7.38686	2.18742	2.18742	chr1	52356771	52356924	-		novel			intergenic	153
chr1:52374798-52374971+	0	0	0	0	0	0	4	0	0	2.18742	2.18742	2.18742	2.18742	2.18742	2.18742	8.3671	2.18742	2.18742	chr1	52374797	52374971	+		novel	NM_002867	RAB3B	antisense	174
chr1:52429888-52430070-	0	0	0	0	0	0	0	0	2	2.18742	2.18742	2.18742	2.18742	2.18742	2.18742	2.18742	2.18742	8.56496	chr1	52429887	52430070	-		novel	NM_002867	RAB3B	intronic	183
chr1:52503776-52503947+	0	0	0	0	0	0	0	2	0	2.18742	2.18742	2.18742	2.18742	2.18742	2.18742	2.18742	5.78645	2.18742	chr1	52503775	52503947	+		novel	ENST00000425802	RP11-91A18.4	intronic	172
chr1:52811508-52811663+	0	0	0	0	0	0	0	3	0	2.18742	2.18742	2.18742	2.18742	2.18742	2.18742	2.18742	6.33117	2.18742	chr1	52811507	52811663	+		novel	ENST00000371591	ZFYVE9	intronic	156
chr1:52902427-52927441-	0	2	9	0	0	0	0	0	0	2.18742	4.58367	6.51091	2.18742	2.18742	2.18742	2.18742	2.18742	2.18742	chr1	52902426	52927441	-	hsa_circ_0113571	circBase	NM_015269	ZCCHC11	exonic	1090
chr1:52947095-52975384-	26	0	0	0	0	0	0	0	0	7.98333	2.18742	2.18742	2.18742	2.18742	2.18742	2.18742	2.18742	2.18742	chr1	52947094	52975384	-	hsa_circ_0113594	circBase	NM_015269	ZCCHC11	exonic	966
chr1:52954581-52959334-	0	0	7	1	0	0	0	0	0	2.18742	2.18742	6.16878	4.30161	2.18742	2.18742	2.18742	2.18742	2.18742	chr1	52954580	52959334	-	hsa_circ_0012548	circBase	NM_015269	ZCCHC11	exonic	249
chr1:52959283-52975384-	3	10	8	5	3	0	3	0	0	5.05435	6.66779	6.34996	6.3288	6.68932	2.18742	7.95868	2.18742	2.18742	chr1	52959282	52975384	-	hsa_circ_0003632	circBase	NM_015269	ZCCHC11	exonic	436
chr1:52975268-52992045+	0	0	14	0	0	0	0	0	0	2.18742	2.18742	7.12237	2.18742	2.18742	2.18742	2.18742	2.18742	2.18742	chr1	52975267	52992045	+		novel	NM_015269	ZCCHC11	antisense	16778
chr1:52975268-52992045-	12	0	3	0	7	0	0	3	0	6.89783	2.18742	5.06331	2.18742	7.87486	2.18742	2.18742	6.33117	2.18742	chr1	52975267	52992045	-	hsa_circ_0113605	circBase	NM_015269	ZCCHC11	exonic	1092
chr1:52981563-52992045-	6	12	5	0	2	0	0	3	0	5.95191	6.92001	5.71944	2.18742	6.13585	2.18742	2.18742	6.33117	2.18742	chr1	52981562	52992045	-	hsa_circ_0012553	circBase	NM_015269	ZCCHC11	exonic	975
chr1:53114645-53114828-	0	0	0	0	0	0	0	0	3	2.18742	2.18742	2.18742	2.18742	2.18742	2.18742	2.18742	2.18742	9.14412	chr1	53114644	53114828	-		novel	NM_001042693	FAM159A	antisense	184
chr1:53133071-53134431+	58	0	0	0	0	0	0	0	0	9.12647	2.18742	2.18742	2.18742	2.18742	2.18742	2.18742	2.18742	2.18742	chr1	53133070	53134431	+		novel	ENST00000401050	FAM159A	sense overlapping	1361
chr1:53139197-53139385-	0	0	0	0	0	3	0	0	0	2.18742	2.18742	2.18742	2.18742	2.18742	6.75366	2.18742	2.18742	2.18742	chr1	53139196	53139385	-		novel			intergenic	189
chr1:53267491-53267811+	0	1	3	0	2	0	0	5	0	2.18742	3.83458	5.06331	2.18742	6.13585	2.18742	2.18742	7.03511	2.18742	chr1	53267490	53267811	+	hsa_circ_0003996	circBase	NM_024646	ZYG11B	exonic	210
chr1:53461566-53461932+	0	17	0	0	0	0	0	0	0	2.18742	7.40646	2.18742	2.18742	2.18742	2.18742	2.18742	2.18742	2.18742	chr1	53461565	53461932	+		novel	NM_001193599	SCP2	intronic	367
chr1:53461615-53461785+	0	0	0	0	0	0	2	0	0	2.18742	2.18742	2.18742	2.18742	2.18742	2.18742	7.38686	2.18742	2.18742	chr1	53461614	53461785	+		novel	NM_001193599	SCP2	intronic	171
chr1:53565958-53566164-	0	0	0	0	2	0	0	0	1	2.18742	2.18742	2.18742	2.18742	6.13585	2.18742	2.18742	2.18742	7.5822	chr1	53565957	53566164	-		novel	uc021ono.1	SLC1A7	intronic	207
chr1:53699214-53701307-	0	8	0	2	0	0	0	0	0	2.18742	6.36193	2.18742	5.12457	2.18742	2.18742	2.18742	2.18742	2.18742	chr1	53699213	53701307	-	hsa_circ_0113627	circBase	NM_002370	MAGOH	exonic	170
chr1:53736700-53737018-	0	0	8	0	0	0	0	0	0	2.18742	2.18742	6.34996	2.18742	2.18742	2.18742	2.18742	2.18742	2.18742	chr1	53736699	53737018	-	hsa_circ_0012593	circBase	NM_004631	LRP8	exonic	246
chr1:53898933-53899230-	0	0	0	0	0	2	0	0	0	2.18742	2.18742	2.18742	2.18742	2.18742	6.19883	2.18742	2.18742	2.18742	chr1	53898932	53899230	-		novel	ENST00000563752	SLC25A3P1	intronic	298
chr1:54025519-54025691-	0	0	0	0	0	0	0	2	0	2.18742	2.18742	2.18742	2.18742	2.18742	2.18742	2.18742	5.78645	2.18742	chr1	54025518	54025691	-		novel	NM_147193	GLIS1	intronic	173
chr1:54093406-54093629+	0	0	0	15	0	0	0	0	0	2.18742	2.18742	2.18742	7.85821	2.18742	2.18742	2.18742	2.18742	2.18742	chr1	54093405	54093629	+		novel	NM_147193	GLIS1	antisense	224
chr1:54104134-54104300+	0	0	0	0	0	0	0	0	2	2.18742	2.18742	2.18742	2.18742	2.18742	2.18742	2.18742	2.18742	8.56496	chr1	54104133	54104300	+		novel	NM_147193	GLIS1	antisense	167
chr1:54155115-54155305+	0	0	0	0	4	0	0	0	0	2.18742	2.18742	2.18742	2.18742	7.08835	2.18742	2.18742	2.18742	2.18742	chr1	54155114	54155305	+		novel	NM_147193	GLIS1	antisense	191
chr1:54198563-54198732+	0	0	0	3	0	0	0	0	0	2.18742	2.18742	2.18742	5.64534	2.18742	2.18742	2.18742	2.18742	2.18742	chr1	54198562	54198732	+		novel	NM_147193	GLIS1	antisense	170
chr1:54284644-54298264-	0	0	0	2	0	0	0	0	0	2.18742	2.18742	2.18742	5.12457	2.18742	2.18742	2.18742	2.18742	2.18742	chr1	54284643	54298264	-	hsa_circ_0113638	circBase	NM_018087	NDC1	exonic	525
chr1:54375214-54375377+	0	0	0	0	0	0	3	0	0	2.18742	2.18742	2.18742	2.18742	2.18742	2.18742	7.95868	2.18742	2.18742	chr1	54375213	54375377	+		novel	ENST00000524406	DIO1	intronic	164
chr1:54389577-54405770-	13	0	0	0	0	0	0	3	0	7.00907	2.18742	2.18742	2.18742	2.18742	2.18742	2.18742	6.33117	2.18742	chr1	54389576	54405770	-	hsa_circ_0113645	circBase	NM_016126	HSPB11	exonic	333
chr1:54429835-54430007-	0	0	0	0	3	0	0	0	0	2.18742	2.18742	2.18742	2.18742	6.68932	2.18742	2.18742	2.18742	2.18742	chr1	54429834	54430007	-		novel	NM_052940	LRRC42	antisense	173
chr1:54468331-54468538-	0	0	0	0	0	0	0	0	2	2.18742	2.18742	2.18742	2.18742	2.18742	2.18742	2.18742	2.18742	8.56496	chr1	54468330	54468538	-		novel			intergenic	208
chr1:54506429-54509198-	0	17	0	0	0	0	0	0	0	2.18742	7.40646	2.18742	2.18742	2.18742	2.18742	2.18742	2.18742	2.18742	chr1	54506428	54509198	-	hsa_circ_0012634	circBase	NM_001305043	TMEM59	exonic	320
chr1:54506429-54513045-	0	2	0	0	0	0	0	0	0	2.18742	4.58367	2.18742	2.18742	2.18742	2.18742	2.18742	2.18742	2.18742	chr1	54506428	54513045	-	hsa_circ_0004839	circBase	NM_001305043	TMEM59	exonic	521
chr1:54564642-54564803+	0	0	0	0	0	0	8	0	0	2.18742	2.18742	2.18742	2.18742	2.18742	2.18742	9.35711	2.18742	2.18742	chr1	54564641	54564803	+		novel	NR_130900	TCEANC2	intronic	162
chr1:54610472-54610645+	0	0	0	0	0	0	0	7	0	2.18742	2.18742	2.18742	2.18742	2.18742	2.18742	2.18742	7.50615	2.18742	chr1	54610471	54610645	+		novel	NM_201546	CDCP2	antisense	174
chr1:54666174-54683911+	0	0	0	6	0	0	0	0	0	2.18742	2.18742	2.18742	6.57815	2.18742	2.18742	2.18742	2.18742	2.18742	chr1	54666173	54683911	+		novel	NM_016491	MRPL37	sense overlapping	17738
chr1:54747111-54824770-	0	0	2	0	0	0	0	0	0	2.18742	2.18742	4.57341	2.18742	2.18742	2.18742	2.18742	2.18742	2.18742	chr1	54747110	54824770	-		novel	NM_018070	SSBP3	sense overlapping	77660
chr1:54866632-54866781+	0	0	0	0	7	0	0	0	0	2.18742	2.18742	2.18742	2.18742	7.87486	2.18742	2.18742	2.18742	2.18742	chr1	54866631	54866781	+		novel	NM_018070	SSBP3	antisense	150
chr1:54875277-54875441-	6	0	0	0	0	0	0	0	0	5.95191	2.18742	2.18742	2.18742	2.18742	2.18742	2.18742	2.18742	2.18742	chr1	54875276	54875441	-		novel	ENST00000525990	SSBP3	intronic	165
chr1:54875858-54876013-	0	0	0	0	0	0	2	0	0	2.18742	2.18742	2.18742	2.18742	2.18742	2.18742	7.38686	2.18742	2.18742	chr1	54875857	54876013	-		novel	ENST00000525990	SSBP3	intronic	156
chr1:54912353-54912550+	0	0	0	0	0	2	0	0	0	2.18742	2.18742	2.18742	2.18742	2.18742	6.19883	2.18742	2.18742	2.18742	chr1	54912352	54912550	+		novel			intergenic	198
chr1:54955321-54955488+	0	0	0	0	0	4	0	0	0	2.18742	2.18742	2.18742	2.18742	2.18742	7.15339	2.18742	2.18742	2.18742	chr1	54955320	54955488	+		novel			intergenic	168
chr1:55241716-55241884-	0	3	6	0	0	0	0	0	0	2.18742	5.07426	5.96153	2.18742	2.18742	2.18742	2.18742	2.18742	2.18742	chr1	55241715	55241884	-		novel			intergenic	169
chr1:55532944-55533127-	0	0	0	0	0	0	0	9	0	2.18742	2.18742	2.18742	2.18742	2.18742	2.18742	2.18742	7.86066	2.18742	chr1	55532943	55533127	-		novel	NM_015306	USP24	sense overlapping	184
chr1:55586269-55591431-	2	0	0	0	0	0	0	0	0	4.56502	2.18742	2.18742	2.18742	2.18742	2.18742	2.18742	2.18742	2.18742	chr1	55586268	55591431	-	hsa_circ_0113663	circBase	NM_015306	USP24	exonic	873
chr1:55608652-55612733-	0	1	2	0	0	0	0	0	0	2.18742	3.83458	4.57341	2.18742	2.18742	2.18742	2.18742	2.18742	2.18742	chr1	55608651	55612733	-		novel	NM_015306	USP24	exonic	462
chr1:55622621-55623043-	0	1	10	0	0	0	0	0	0	2.18742	3.83458	6.65569	2.18742	2.18742	2.18742	2.18742	2.18742	2.18742	chr1	55622620	55623043	-		novel	NM_015306	USP24	exonic	219
chr1:55822076-55822255+	0	0	0	0	2	0	0	0	0	2.18742	2.18742	2.18742	2.18742	6.13585	2.18742	2.18742	2.18742	2.18742	chr1	55822075	55822255	+		novel			intergenic	180
chr1:55825511-55825664+	0	0	0	0	0	0	0	5	0	2.18742	2.18742	2.18742	2.18742	2.18742	2.18742	2.18742	7.03511	2.18742	chr1	55825510	55825664	+		novel			intergenic	154
chr1:55938559-55938727+	0	0	0	0	0	4	0	0	0	2.18742	2.18742	2.18742	2.18742	2.18742	7.15339	2.18742	2.18742	2.18742	chr1	55938558	55938727	+		novel			intergenic	169
chr1:55994649-55994798+	0	0	0	0	0	0	0	0	2	2.18742	2.18742	2.18742	2.18742	2.18742	2.18742	2.18742	2.18742	8.56496	chr1	55994648	55994798	+		novel	T011579	G002453	intronic	150
chr1:56215866-56216033-	0	0	0	0	0	0	3	0	0	2.18742	2.18742	2.18742	2.18742	2.18742	2.18742	7.95868	2.18742	2.18742	chr1	56215865	56216033	-		novel	T011596	G002460	intronic	168
chr1:56252041-56252197+	0	0	0	0	0	0	2	0	0	2.18742	2.18742	2.18742	2.18742	2.18742	2.18742	7.38686	2.18742	2.18742	chr1	56252040	56252197	+		novel	T011596	G002460	antisense	157
chr1:56316772-56316931-	0	0	0	0	0	0	0	0	2	2.18742	2.18742	2.18742	2.18742	2.18742	2.18742	2.18742	2.18742	8.56496	chr1	56316771	56316931	-		novel	T011596	G002460	intronic	160
chr1:56434006-56434161-	0	0	0	0	0	0	0	0	2	2.18742	2.18742	2.18742	2.18742	2.18742	2.18742	2.18742	2.18742	8.56496	chr1	56434005	56434161	-		novel	T011619	G002467	sense overlapping	156
chr1:56443983-56444142-	0	0	0	0	0	2	0	0	0	2.18742	2.18742	2.18742	2.18742	2.18742	6.19883	2.18742	2.18742	2.18742	chr1	56443982	56444142	-		novel	T011620	G002467	intronic	160
chr1:56641933-56642084-	0	0	0	0	2	0	0	0	0	2.18742	2.18742	2.18742	2.18742	6.13585	2.18742	2.18742	2.18742	2.18742	chr1	56641932	56642084	-		novel	T011648	G002467	intronic	152
chr1:56751817-56751988+	0	0	0	0	0	5	0	0	0	2.18742	2.18742	2.18742	2.18742	2.18742	7.46605	2.18742	2.18742	2.18742	chr1	56751816	56751988	+		novel	T011660	G002475	antisense	172
chr1:56759715-56759872-	0	0	0	0	0	0	0	5	0	2.18742	2.18742	2.18742	2.18742	2.18742	2.18742	2.18742	7.03511	2.18742	chr1	56759714	56759872	-		novel	T011660	G002475	intronic	158
chr1:56894026-56895978-	0	0	3	0	0	0	0	0	0	2.18742	2.18742	5.06331	2.18742	2.18742	2.18742	2.18742	2.18742	2.18742	chr1	56894025	56895978	-		novel	GSE61474_TCONS_00022304	GSE61474_XLOC_004169	intronic	1953
chr1:56978939-56979101+	0	0	0	0	0	3	0	0	0	2.18742	2.18742	2.18742	2.18742	2.18742	6.75366	2.18742	2.18742	2.18742	chr1	56978938	56979101	+		novel	NM_003713	PPAP2B	antisense	163
chr1:57135921-57136088+	0	0	0	0	0	0	0	0	2	2.18742	2.18742	2.18742	2.18742	2.18742	2.18742	2.18742	2.18742	8.56496	chr1	57135920	57136088	+		novel	NM_006252	PRKAA2	intronic	168
chr1:57262269-57262456-	0	13	0	0	0	0	0	0	0	2.18742	7.03131	2.18742	2.18742	2.18742	2.18742	2.18742	2.18742	2.18742	chr1	57262268	57262456	-		novel	ENST00000484327	C1orf168	intronic	188
chr1:57508997-57509163-	0	1	26	0	0	0	0	0	0	2.18742	3.83458	7.99352	2.18742	2.18742	2.18742	2.18742	2.18742	2.18742	chr1	57508996	57509163	-		novel	ENST00000371231	DAB1	intronic	167
chr1:57687244-57687406-	0	0	0	0	4	0	0	0	0	2.18742	2.18742	2.18742	2.18742	7.08835	2.18742	2.18742	2.18742	2.18742	chr1	57687243	57687406	-		novel	ENST00000332102	DAB1	intronic	163
chr1:58125955-58126127-	0	0	0	0	0	0	4	0	0	2.18742	2.18742	2.18742	2.18742	2.18742	2.18742	8.3671	2.18742	2.18742	chr1	58125954	58126127	-		novel	ENST00000485760	DAB1	intronic	173
chr1:58284520-58284742-	0	1	6	0	0	0	0	0	0	2.18742	3.83458	5.96153	2.18742	2.18742	2.18742	2.18742	2.18742	2.18742	chr1	58284519	58284742	-		novel	ENST00000485760	DAB1	intronic	223
chr1:58417950-58418151-	0	0	0	0	2	0	0	0	0	2.18742	2.18742	2.18742	2.18742	6.13585	2.18742	2.18742	2.18742	2.18742	chr1	58417949	58418151	-		novel	NM_021080	DAB1	intronic	202
chr1:58763514-58763686-	0	0	0	0	4	0	0	0	0	2.18742	2.18742	2.18742	2.18742	7.08835	2.18742	2.18742	2.18742	2.18742	chr1	58763513	58763686	-		novel	ENST00000485760	DAB1	intronic	173
chr1:58892699-58892853+	0	0	0	7	0	0	0	0	0	2.18742	2.18742	2.18742	6.79068	2.18742	2.18742	2.18742	2.18742	2.18742	chr1	58892698	58892853	+		novel	T011856	G002517	intronic	155
chr1:58963328-58963506-	0	0	0	0	0	0	0	5	0	2.18742	2.18742	2.18742	2.18742	2.18742	2.18742	2.18742	7.03511	2.18742	chr1	58963327	58963506	-		novel	NM_145243	OMA1	intronic	179
chr1:58971732-59000003-	0	6	0	0	0	6	0	0	0	2.18742	5.97328	2.18742	2.18742	2.18742	7.72288	2.18742	2.18742	2.18742	chr1	58971731	59000003	-	hsa_circ_0006281	circBase	NM_145243	OMA1	exonic	636
chr1:58971732-59002413-	0	0	5	0	0	0	0	0	0	2.18742	2.18742	5.71944	2.18742	2.18742	2.18742	2.18742	2.18742	2.18742	chr1	58971731	59002413	-	hsa_circ_0000072	circBase	NM_145243	OMA1	exonic	865	Alzheimer's disease, Duchenne muscular dystrophy (DMD), PFV-1 infection, acute myeloid leukemia (AML), autism spectrum disorder (ASD), breast cancer, colorectal cancer, epithelial ovarian cancer (EOC), esophageal cancer, head and neck squamous cell carcinoma (HNSCC), hepatocellular carcinoma (HCC), lung cancer, malignant melanoma, multiple myeloma (MM), non-small cell lung cancer (NSCLC), ovarian…
chr1:58971732-59004982-	0	0	0	0	0	0	0	8	0	2.18742	2.18742	2.18742	2.18742	2.18742	2.18742	2.18742	7.69427	2.18742	chr1	58971731	59004982	-	hsa_circ_0002316	circBase	NM_145243	OMA1	exonic	1381
chr1:58992933-59002413-	0	0	0	0	0	2	0	0	0	2.18742	2.18742	2.18742	2.18742	2.18742	6.19883	2.18742	2.18742	2.18742	chr1	58992932	59002413	-	hsa_circ_0000073	circBase	NM_145243	OMA1	exonic	715	Alzheimer's disease, Duchenne muscular dystrophy (DMD), PFV-1 infection, acute myeloid leukemia (AML), autism spectrum disorder (ASD), breast cancer, colorectal cancer, epithelial ovarian cancer (EOC), esophageal cancer, head and neck squamous cell carcinoma (HNSCC), hepatocellular carcinoma (HCC), lung cancer, malignant melanoma, multiple myeloma (MM), non-small cell lung cancer (NSCLC), ovarian…
chr1:58996273-58999132-	10	0	0	0	0	0	0	0	0	6.64578	2.18742	2.18742	2.18742	2.18742	2.18742	2.18742	2.18742	2.18742	chr1	58996272	58999132	-		novel	ENST00000485760	DAB1	intronic	2860
chr1:59053775-59053925-	0	0	0	0	0	0	2	0	0	2.18742	2.18742	2.18742	2.18742	2.18742	2.18742	7.38686	2.18742	2.18742	chr1	59053774	59053925	-		novel	T011881	G002524	intronic	151
chr1:59137542-59150923-	0	17	0	0	0	0	0	0	0	2.18742	7.40646	2.18742	2.18742	2.18742	2.18742	2.18742	2.18742	2.18742	chr1	59137541	59150923	-	hsa_circ_0012732	circBase	NM_001085487	MYSM1	exonic	1262
chr1:59147457-59150923-	0	0	0	5	0	0	0	0	0	2.18742	2.18742	2.18742	6.3288	2.18742	2.18742	2.18742	2.18742	2.18742	chr1	59147456	59150923	-	hsa_circ_0012742	circBase	NM_001085487	MYSM1	exonic	860
chr1:59156012-59160879-	0	0	0	28	0	0	0	0	0	2.18742	2.18742	2.18742	8.74546	2.18742	2.18742	2.18742	2.18742	2.18742	chr1	59156011	59160879	-		novel	NM_001085487	MYSM1	exonic	228
chr1:59159718-59159876-	0	0	0	0	0	0	0	0	2	2.18742	2.18742	2.18742	2.18742	2.18742	2.18742	2.18742	2.18742	8.56496	chr1	59159717	59159876	-		novel	ENST00000466774	MYSM1	intronic	159
chr1:59270915-59271068-	0	0	0	12	0	0	0	0	0	2.18742	2.18742	2.18742	7.54334	2.18742	2.18742	2.18742	2.18742	2.18742	chr1	59270914	59271068	-		novel	NR_034014	LINC01135	antisense	154
chr1:59413212-59413379+	0	0	0	0	0	0	3	0	0	2.18742	2.18742	2.18742	2.18742	2.18742	2.18742	7.95868	2.18742	2.18742	chr1	59413211	59413379	+		novel	T011945	G002541	antisense	168
chr1:59499616-59499779+	0	0	0	0	0	0	2	0	0	2.18742	2.18742	2.18742	2.18742	2.18742	2.18742	7.38686	2.18742	2.18742	chr1	59499615	59499779	+		novel	NR_110626	LINC01358	intronic	164
chr1:59787208-59812070+	0	1	8	0	0	0	0	0	0	2.18742	3.83458	6.34996	2.18742	2.18742	2.18742	2.18742	2.18742	2.18742	chr1	59787207	59812070	+	hsa_circ_0000075	circBase	NM_018291	FGGY	exonic	479
chr1:59805630-59812070+	0	0	0	0	0	0	2	0	0	2.18742	2.18742	2.18742	2.18742	2.18742	2.18742	7.38686	2.18742	2.18742	chr1	59805629	59812070	+	hsa_circ_0000076	circBase	NM_018291	FGGY	exonic	264
chr1:59805630-59844509+	0	0	0	0	0	0	2	4	0	2.18742	2.18742	2.18742	2.18742	2.18742	2.18742	7.38686	6.72565	2.18742	chr1	59805629	59844509	+	hsa_circ_0006633	circBase	NM_018291	FGGY	exonic	353
chr1:60212738-60219095+	46	0	0	0	0	0	0	0	0	8.79512	2.18742	2.18742	2.18742	2.18742	2.18742	2.18742	2.18742	2.18742	chr1	60212737	60219095	+		novel	ENST00000371210	FGGY	intronic	6358
chr1:60330304-60330917+	0	1	8	0	0	0	0	0	0	2.18742	3.83458	6.34996	2.18742	2.18742	2.18742	2.18742	2.18742	2.18742	chr1	60330303	60330917	+		PMID:25070500	NM_015888	HOOK1	exonic	118
chr1:60499280-60499440+	0	0	0	0	0	0	4	0	0	2.18742	2.18742	2.18742	2.18742	2.18742	2.18742	8.3671	2.18742	2.18742	chr1	60499279	60499440	+		novel	NM_152377	C1orf87	antisense	161
chr1:60623356-60623519+	0	0	0	0	0	0	0	0	2	2.18742	2.18742	2.18742	2.18742	2.18742	2.18742	2.18742	2.18742	8.56496	chr1	60623355	60623519	+		novel	T012073	G002560	intronic	164
chr1:60792260-60792418+	0	0	0	0	0	0	0	4	0	2.18742	2.18742	2.18742	2.18742	2.18742	2.18742	2.18742	6.72565	2.18742	chr1	60792259	60792418	+		novel			intergenic	159
chr1:60799037-60799219-	0	4	10	0	0	0	0	0	0	2.18742	5.43969	6.65569	2.18742	2.18742	2.18742	2.18742	2.18742	2.18742	chr1	60799036	60799219	-		novel	T012086	G002562	sense overlapping	183
chr1:60809375-60809524+	0	0	0	0	0	5	0	0	0	2.18742	2.18742	2.18742	2.18742	2.18742	7.46605	2.18742	2.18742	2.18742	chr1	60809374	60809524	+		novel	T012086	G002562	antisense	150
chr1:60934278-60934446+	0	0	0	0	0	0	2	0	0	2.18742	2.18742	2.18742	2.18742	2.18742	2.18742	7.38686	2.18742	2.18742	chr1	60934277	60934446	+		novel	T012087	G002562	antisense	169
chr1:60940424-60940597+	14	0	0	0	0	0	0	0	0	7.11233	2.18742	2.18742	2.18742	2.18742	2.18742	2.18742	2.18742	2.18742	chr1	60940423	60940597	+		novel	T012087	G002562	antisense	174
chr1:61170835-61170990+	0	0	0	0	0	2	0	0	0	2.18742	2.18742	2.18742	2.18742	2.18742	6.19883	2.18742	2.18742	2.18742	chr1	61170834	61170990	+		novel	NR_110628	LOC101926964	antisense	156
chr1:61249601-61249772+	0	0	0	0	0	2	0	0	0	2.18742	2.18742	2.18742	2.18742	2.18742	6.19883	2.18742	2.18742	2.18742	chr1	61249600	61249772	+		novel	NR_110628	LOC101926964	antisense	172
chr1:61575450-61578015+	4	0	9	6	0	0	0	0	0	5.41908	2.18742	6.51091	6.57815	2.18742	2.18742	2.18742	2.18742	2.18742	chr1	61575449	61578015	+	hsa_circ_0113751	circBase	ENST00000371184	NFIA	intronic	2566
chr1:61577043-61578015+	9	0	0	0	0	0	0	0	0	6.50105	2.18742	2.18742	2.18742	2.18742	2.18742	2.18742	2.18742	2.18742	chr1	61577042	61578015	+	hsa_circ_0113752	circBase	ENST00000371184	NFIA	intronic	973
chr1:61577043-61624827+	0	0	2	0	0	0	0	0	0	2.18742	2.18742	4.57341	2.18742	2.18742	2.18742	2.18742	2.18742	2.18742	chr1	61577042	61624827	+	hsa_circ_0113754	circBase	ENST00000371184	NFIA	intronic	47785
chr1:61652100-61654071+	17	0	0	0	0	0	0	0	0	7.38404	2.18742	2.18742	2.18742	2.18742	2.18742	2.18742	2.18742	2.18742	chr1	61652099	61654071	+		novel	ENST00000371184	NFIA	intronic	1972
chr1:61720784-61720944-	0	0	0	0	0	0	2	0	0	2.18742	2.18742	2.18742	2.18742	2.18742	2.18742	7.38686	2.18742	2.18742	chr1	61720783	61720944	-		novel	T012220	G002577	sense overlapping	161
chr1:61912102-61912274-	0	0	0	0	0	0	3	0	0	2.18742	2.18742	2.18742	2.18742	2.18742	2.18742	7.95868	2.18742	2.18742	chr1	61912101	61912274	-		novel	NM_005595	NFIA	antisense	173
chr1:61973649-61973817-	0	0	0	0	0	3	0	0	0	2.18742	2.18742	2.18742	2.18742	2.18742	6.75366	2.18742	2.18742	2.18742	chr1	61973648	61973817	-		novel	T012226	G002581	intronic	169
chr1:62057691-62057851+	0	0	0	0	0	0	0	0	2	2.18742	2.18742	2.18742	2.18742	2.18742	2.18742	2.18742	2.18742	8.56496	chr1	62057690	62057851	+		novel	T012237	G002582	antisense	161
chr1:62089228-62089389-	0	0	0	0	0	3	0	0	0	2.18742	2.18742	2.18742	2.18742	2.18742	6.75366	2.18742	2.18742	2.18742	chr1	62089227	62089389	-		novel	T012239	G002582	intronic	162
chr1:62120892-62121067+	0	0	0	0	0	4	0	0	0	2.18742	2.18742	2.18742	2.18742	2.18742	7.15339	2.18742	2.18742	2.18742	chr1	62120891	62121067	+		novel	NR_073400	MGC34796	sense overlapping	176
chr1:62160369-62166697-	0	3	3	0	0	0	0	0	0	2.18742	5.07426	5.06331	2.18742	2.18742	2.18742	2.18742	2.18742	2.18742	chr1	62160368	62166697	-	hsa_circ_0113773	circBase	NM_032027	TM2D1	exonic	166
chr1:62175001-62189444-	0	0	0	0	0	5	0	0	0	2.18742	2.18742	2.18742	2.18742	2.18742	7.46605	2.18742	2.18742	2.18742	chr1	62175000	62189444	-	hsa_circ_0113776	circBase	ENST00000468586	TM2D1	exonic	169
chr1:62355548-62355770+	0	0	0	0	0	0	2	0	0	2.18742	2.18742	2.18742	2.18742	2.18742	2.18742	7.38686	2.18742	2.18742	chr1	62355547	62355770	+		novel	ENST00000316485	INADL	intronic	223
chr1:62365255-62393501+	0	0	0	0	0	2	0	0	0	2.18742	2.18742	2.18742	2.18742	2.18742	6.19883	2.18742	2.18742	2.18742	chr1	62365254	62393501	+	hsa_circ_0113783	circBase	NM_176877	INADL	exonic	539
chr1:62516606-62516838+	0	0	0	0	2	0	0	0	0	2.18742	2.18742	2.18742	2.18742	6.13585	2.18742	2.18742	2.18742	2.18742	chr1	62516605	62516838	+		novel	NM_176877	INADL	sense overlapping	233
chr1:62907159-62907970+	0	0	5	3	0	2	0	0	0	2.18742	2.18742	5.71944	5.64534	2.18742	6.19883	2.18742	2.18742	2.18742	chr1	62907158	62907970	+	hsa_circ_0113805	circBase	NM_003368	USP1	exonic	226
chr1:62907159-62908990+	0	0	0	0	0	2	0	0	0	2.18742	2.18742	2.18742	2.18742	2.18742	6.19883	2.18742	2.18742	2.18742	chr1	62907158	62908990	+	hsa_circ_0008657	circBase	NM_003368	USP1	exonic	387
chr1:62908830-62914337+	0	3	3	0	0	0	0	1	0	2.18742	5.07426	5.06331	2.18742	2.18742	2.18742	2.18742	4.90085	2.18742	chr1	62908829	62914337	+	hsa_circ_0000079	circBase	NM_003368	USP1	exonic	1226	Alzheimer's disease, B-cell chronic lymphocytic leukemia, Cerebellar neurodegeneration, Duchenne muscular dystrophy (DMD), Hodgkin's lymphoma, Intrahepatic cholangiocarcinoma (ICC), Oral Carcinoma, acute lymphoblastic leukemia (ALL), acute myeloid leukemia (AML), acute promyelocytic leukemia (APL), adrenocortical carcinoma, autism spectrum disorder (ASD), bladder cancer, breast cancer, cardiac hy…
chr1:62910409-62913182+	0	4	6	0	0	0	0	4	0	2.18742	5.43969	5.96153	2.18742	2.18742	2.18742	2.18742	6.72565	2.18742	chr1	62910408	62913182	+	hsa_circ_0113811	circBase	NM_003368	USP1	exonic	863
chr1:62910409-62913182-	0	0	0	0	2	0	0	0	0	2.18742	2.18742	2.18742	2.18742	6.13585	2.18742	2.18742	2.18742	2.18742	chr1	62910408	62913182	-		novel	NM_003368	USP1	antisense	2774
chr1:62973633-62976344-	0	0	0	15	0	0	0	0	0	2.18742	2.18742	2.18742	7.85821	2.18742	2.18742	2.18742	2.18742	2.18742	chr1	62973632	62976344	-		novel	NM_033407	DOCK7	exonic	194
chr1:63003562-63005563-	0	4	0	0	0	0	0	0	0	2.18742	5.43969	2.18742	2.18742	2.18742	2.18742	2.18742	2.18742	2.18742	chr1	63003561	63005563	-	hsa_circ_0004533	circBase	NM_033407	DOCK7	exonic	426
chr1:63042933-63052295-	0	0	0	0	0	3	0	0	0	2.18742	2.18742	2.18742	2.18742	2.18742	6.75366	2.18742	2.18742	2.18742	chr1	63042932	63052295	-	hsa_circ_0002032	circBase	NM_033407	DOCK7	exonic	430
chr1:63042933-63085664-	0	0	0	6	0	0	0	0	0	2.18742	2.18742	2.18742	6.57815	2.18742	2.18742	2.18742	2.18742	2.18742	chr1	63042932	63085664	-		novel	NM_033407	DOCK7	exonic	687
chr1:63113362-63113856-	0	0	0	5	0	0	0	0	0	2.18742	2.18742	2.18742	6.3288	2.18742	2.18742	2.18742	2.18742	2.18742	chr1	63113361	63113856	-		novel	NM_033407	DOCK7	sense overlapping	495
chr1:63119396-63128801-	0	0	5	0	1	0	0	0	0	2.18742	2.18742	5.71944	2.18742	5.2264	2.18742	2.18742	2.18742	2.18742	chr1	63119395	63128801	-		novel	NM_033407	DOCK7	exonic	351
chr1:63269390-63270926+	0	0	0	0	0	2	0	0	0	2.18742	2.18742	2.18742	2.18742	2.18742	6.19883	2.18742	2.18742	2.18742	chr1	63269389	63270926	+	hsa_circ_0113855	circBase	NM_032852	ATG4C	exonic	228
chr1:63269390-63286880+	0	0	0	1	0	0	3	6	0	2.18742	2.18742	2.18742	4.30161	2.18742	2.18742	7.95868	7.28977	2.18742	chr1	63269389	63286880	+	hsa_circ_0012823	circBase	NM_032852	ATG4C	exonic	864
chr1:63269390-63307218+	0	2	12	0	0	0	0	5	0	2.18742	4.58367	6.90782	2.18742	2.18742	2.18742	2.18742	7.03511	2.18742	chr1	63269389	63307218	+	hsa_circ_0012824	circBase	NM_032852	ATG4C	exonic	1277
chr1:63282246-63286880+	0	0	0	0	4	0	0	0	0	2.18742	2.18742	2.18742	2.18742	7.08835	2.18742	2.18742	2.18742	2.18742	chr1	63282245	63286880	+	hsa_circ_0012826	circBase	NM_032852	ATG4C	exonic	636
chr1:63294711-63307218+	0	0	7	0	0	1	0	0	0	2.18742	2.18742	6.16878	2.18742	2.18742	5.28562	2.18742	2.18742	2.18742	chr1	63294710	63307218	+	hsa_circ_0012828	circBase	NM_032852	ATG4C	exonic	413
chr1:63563889-63564047-	0	0	0	0	0	3	0	0	0	2.18742	2.18742	2.18742	2.18742	2.18742	6.75366	2.18742	2.18742	2.18742	chr1	63563888	63564047	-		novel	T012375	G002624	antisense	159
chr1:63862184-63868014+	0	6	0	0	0	0	0	0	0	2.18742	5.97328	2.18742	2.18742	2.18742	2.18742	2.18742	2.18742	2.18742	chr1	63862183	63868014	+		novel	NM_013339	ALG6	exonic	175
chr1:63919589-63955889-	0	0	9	0	0	5	0	5	0	2.18742	2.18742	6.51091	2.18742	2.18742	7.46605	2.18742	7.03511	2.18742	chr1	63919588	63955889	-	hsa_circ_0113867	circBase	NM_014288	ITGB3BP	exonic	436
chr1:63944435-63955889-	3	3	5	35	4	3	0	0	0	5.05435	5.07426	5.71944	9.06433	7.08835	6.75366	2.18742	2.18742	2.18742	chr1	63944434	63955889	-	hsa_circ_0113868	circBase	NM_014288	ITGB3BP	exonic	206
chr1:63944435-63974241-	1	0	0	13	0	0	0	4	0	3.81893	2.18742	2.18742	7.65611	2.18742	2.18742	2.18742	6.72565	2.18742	chr1	63944434	63974241	-	hsa_circ_0004586	circBase	NM_014288	ITGB3BP	exonic	249
chr1:63944435-63994857-	0	0	0	0	0	2	0	0	0	2.18742	2.18742	2.18742	2.18742	2.18742	6.19883	2.18742	2.18742	2.18742	chr1	63944434	63994857	-		novel	NM_014288	ITGB3BP	sense overlapping	50423
chr1:63974199-64001967-	0	0	0	0	0	3	0	0	0	2.18742	2.18742	2.18742	2.18742	2.18742	6.75366	2.18742	2.18742	2.18742	chr1	63974198	64001967	-		novel	NM_014288	ITGB3BP	sense overlapping	27769
chr1:64134731-64134898+	0	0	0	0	0	0	0	0	2	2.18742	2.18742	2.18742	2.18742	2.18742	2.18742	2.18742	2.18742	8.56496	chr1	64134730	64134898	+		novel	T012446	G002648	intronic	168
chr1:64204773-64204934+	0	0	0	2	0	0	0	0	0	2.18742	2.18742	2.18742	5.12457	2.18742	2.18742	2.18742	2.18742	2.18742	chr1	64204772	64204934	+		novel	T012452	G002648	intronic	162
chr1:64310547-64310711+	0	0	0	0	0	2	0	0	0	2.18742	2.18742	2.18742	2.18742	2.18742	6.19883	2.18742	2.18742	2.18742	chr1	64310546	64310711	+		novel	NM_001083592	ROR1	intronic	165
chr1:64755897-64756075+	0	0	0	0	0	0	2	0	0	2.18742	2.18742	2.18742	2.18742	2.18742	2.18742	7.38686	2.18742	2.18742	chr1	64755896	64756075	+		novel			intergenic	179
chr1:64784439-64784598+	0	0	0	0	0	0	0	0	2	2.18742	2.18742	2.18742	2.18742	2.18742	2.18742	2.18742	2.18742	8.56496	chr1	64784438	64784598	+		novel			intergenic	160
chr1:64985465-64985627+	0	0	0	0	0	0	2	0	0	2.18742	2.18742	2.18742	2.18742	2.18742	2.18742	7.38686	2.18742	2.18742	chr1	64985464	64985627	+		novel	NM_020925	CACHD1	intronic	163
chr1:65068489-65095164+	0	0	0	2	0	0	0	0	0	2.18742	2.18742	2.18742	5.12457	2.18742	2.18742	2.18742	2.18742	2.18742	chr1	65068488	65095164	+		novel	NM_020925	CACHD1	exonic	234
chr1:65241162-65241313+	0	0	0	0	2	0	0	0	0	2.18742	2.18742	2.18742	2.18742	6.13585	2.18742	2.18742	2.18742	2.18742	chr1	65241161	65241313	+		novel	ENST00000294428	RAVER2	intronic	152
chr1:65292676-65292844+	0	0	0	0	0	0	2	0	0	2.18742	2.18742	2.18742	2.18742	2.18742	2.18742	7.38686	2.18742	2.18742	chr1	65292675	65292844	+		novel	ENST00000294428	RAVER2	intronic	169
chr1:65299175-65299609-	0	5	0	0	0	0	0	0	0	2.18742	5.73102	2.18742	2.18742	2.18742	2.18742	2.18742	2.18742	2.18742	chr1	65299174	65299609	-		novel	NM_002227	JAK1	sense overlapping	435
chr1:65333835-65333992+	0	0	0	0	0	0	0	0	2	2.18742	2.18742	2.18742	2.18742	2.18742	2.18742	2.18742	2.18742	8.56496	chr1	65333834	65333992	+		novel	NM_002227	JAK1	antisense	158
chr1:65371599-65371750-	0	0	0	0	0	0	0	0	2	2.18742	2.18742	2.18742	2.18742	2.18742	2.18742	2.18742	2.18742	8.56496	chr1	65371598	65371750	-		novel	NM_002227	JAK1	intronic	152
chr1:65373967-65384599-	0	0	0	0	0	0	5	0	0	2.18742	2.18742	2.18742	2.18742	2.18742	2.18742	8.68504	2.18742	2.18742	chr1	65373966	65384599	-		novel	NM_002227	JAK1	intronic	10633
chr1:65445752-65445905+	0	0	0	0	0	0	3	0	0	2.18742	2.18742	2.18742	2.18742	2.18742	2.18742	7.95868	2.18742	2.18742	chr1	65445751	65445905	+		novel	NR_119383	LINC01359	antisense	154
chr1:65577434-65577585+	0	0	0	0	0	0	4	0	0	2.18742	2.18742	2.18742	2.18742	2.18742	2.18742	8.3671	2.18742	2.18742	chr1	65577433	65577585	+		novel			intergenic	152
chr1:65626035-65626185+	0	0	0	0	3	0	0	0	0	2.18742	2.18742	2.18742	2.18742	6.68932	2.18742	2.18742	2.18742	2.18742	chr1	65626034	65626185	+		novel	ENST00000470888	AK4	intronic	151
chr1:65744675-65811406+	0	0	0	0	0	0	0	7	0	2.18742	2.18742	2.18742	2.18742	2.18742	2.18742	2.18742	7.50615	2.18742	chr1	65744674	65811406	+		novel	NM_014787	DNAJC6	intronic	66732
chr1:65744675-65831879+	0	0	4	0	0	0	0	0	0	2.18742	2.18742	5.42836	2.18742	2.18742	2.18742	2.18742	2.18742	2.18742	chr1	65744674	65831879	+		novel	NM_014787	DNAJC6	sense overlapping	87205
chr1:65750910-65751060+	0	0	0	0	5	0	0	0	0	2.18742	2.18742	2.18742	2.18742	7.40059	2.18742	2.18742	2.18742	2.18742	chr1	65750909	65751060	+		novel	NM_014787	DNAJC6	intronic	151
chr1:65780998-65811406+	0	4	0	0	0	0	0	0	0	2.18742	5.43969	2.18742	2.18742	2.18742	2.18742	2.18742	2.18742	2.18742	chr1	65780997	65811406	+		novel	NM_014787	DNAJC6	intronic	30409
chr1:65800297-65800462+	0	5	0	0	0	0	0	0	0	2.18742	5.73102	2.18742	2.18742	2.18742	2.18742	2.18742	2.18742	2.18742	chr1	65800296	65800462	+		novel	NM_014787	DNAJC6	intronic	166
chr1:65830318-65831879+	63	85	51	42	2	15	1	3	0	9.24484	9.69707	8.95281	9.32531	6.13585	9.02602	6.4256	6.33117	2.18742	chr1	65830317	65831879	+	hsa_circ_0002454	circBase	NM_014787	DNAJC6	exonic	350
chr1:66176255-66176427+	0	0	0	0	0	0	0	0	2	2.18742	2.18742	2.18742	2.18742	2.18742	2.18742	2.18742	2.18742	8.56496	chr1	66176254	66176427	+		novel	T012608	G002707	intronic	173
chr1:66236567-66236742-	0	0	0	0	0	5	0	0	0	2.18742	2.18742	2.18742	2.18742	2.18742	7.46605	2.18742	2.18742	2.18742	chr1	66236566	66236742	-		novel	T012606	G002706	intronic	176
chr1:66255500-66255649-	0	0	0	0	0	0	2	0	0	2.18742	2.18742	2.18742	2.18742	2.18742	2.18742	7.38686	2.18742	2.18742	chr1	66255499	66255649	-		novel	T012606	G002706	intronic	150
chr1:66362271-66362461+	0	0	0	0	0	0	0	5	0	2.18742	2.18742	2.18742	2.18742	2.18742	2.18742	2.18742	7.03511	2.18742	chr1	66362270	66362461	+		novel	NM_002600	PDE4B	intronic	191
chr1:66407658-66407826-	0	0	0	0	0	6	0	0	0	2.18742	2.18742	2.18742	2.18742	2.18742	7.72288	2.18742	2.18742	2.18742	chr1	66407657	66407826	-		novel	NM_002600	PDE4B	antisense	169
chr1:66709459-66709636+	0	0	0	0	0	5	0	0	0	2.18742	2.18742	2.18742	2.18742	2.18742	7.46605	2.18742	2.18742	2.18742	chr1	66709458	66709636	+		novel	NM_001037340	PDE4B	intronic	178
chr1:66768026-66768185+	0	0	9	0	0	0	0	0	0	2.18742	2.18742	6.51091	2.18742	2.18742	2.18742	2.18742	2.18742	2.18742	chr1	66768025	66768185	+		novel	ENST00000371049	PDE4B	intronic	160
chr1:66909169-66909330+	0	0	0	0	0	0	0	4	0	2.18742	2.18742	2.18742	2.18742	2.18742	2.18742	2.18742	6.72565	2.18742	chr1	66909168	66909330	+		novel	T012627	G002716	antisense	162
chr1:67013666-67013821+	0	0	0	0	0	0	2	0	0	2.18742	2.18742	2.18742	2.18742	2.18742	2.18742	7.38686	2.18742	2.18742	chr1	67013665	67013821	+		novel	ENST00000237247	SGIP1	intronic	156
chr1:67213888-67214047+	0	1	20	0	0	0	0	0	0	2.18742	3.83458	7.62273	2.18742	2.18742	2.18742	2.18742	2.18742	2.18742	chr1	67213887	67214047	+		novel	NM_032291	SGIP1	sense overlapping	160
chr1:67356837-67371058-	52	11	0	13	5	8	0	2	0	8.97029	6.79941	2.18742	7.65611	7.40059	8.13012	2.18742	5.78645	2.18742	chr1	67356836	67371058	-	hsa_circ_0006677	circBase	NM_024763	WDR78	exonic	473
chr1:67405711-67428843+	0	0	0	0	4	1	0	1	0	2.18742	2.18742	2.18742	2.18742	7.08835	5.28562	2.18742	4.90085	2.18742	chr1	67405710	67428843	+		novel	NM_020948	MIER1	exonic	604
chr1:67411833-67425426+	37	17	6	20	3	4	4	0	0	8.4846	7.40646	5.96153	8.26615	6.68932	7.15339	8.3671	2.18742	2.18742	chr1	67411832	67425426	+	hsa_circ_0113950	circBase	NM_020948	MIER1	exonic	506
chr1:67411833-67428843+	0	48	0	15	1	2	0	14	0	2.18742	8.87873	2.18742	7.85821	5.2264	6.19883	2.18742	8.48796	2.18742	chr1	67411832	67428843	+	hsa_circ_0113951	circBase	NM_020948	MIER1	exonic	579
chr1:67411833-67438674+	40	0	0	0	0	0	0	0	0	8.5957	2.18742	2.18742	2.18742	2.18742	2.18742	2.18742	2.18742	2.18742	chr1	67411832	67438674	+		novel	NM_020948	MIER1	exonic	908
chr1:67411833-67442405+	0	0	0	7	0	0	0	0	0	2.18742	2.18742	2.18742	6.79068	2.18742	2.18742	2.18742	2.18742	2.18742	chr1	67411832	67442405	+	hsa_circ_0113952	circBase	NM_020948	MIER1	exonic	1036
chr1:67423742-67425426+	0	31	7	5	0	4	0	14	0	2.18742	8.2556	6.16878	6.3288	2.18742	7.15339	2.18742	8.48796	2.18742	chr1	67423741	67425426	+	hsa_circ_0113953	circBase	NM_020948	MIER1	exonic	360
chr1:67423742-67428843+	522	421	514	310	132	166	25	229	0	12.2859	11.999	12.274	12.2002	12.0851	12.4827	10.9941	12.5025	2.18742	chr1	67423741	67428843	+	hsa_circ_0113954	circBase	NM_020948	MIER1	exonic	433
chr1:67423742-67428843-	0	2	4	0	0	0	0	1	0	2.18742	4.58367	5.42836	2.18742	2.18742	2.18742	2.18742	4.90085	2.18742	chr1	67423741	67428843	-		novel	NM_020948	MIER1	antisense	5102
chr1:67423746-67428847+	1	7	0	0	1	0	0	0	0	3.81893	6.18065	2.18742	2.18742	5.2264	2.18742	2.18742	2.18742	2.18742	chr1	67423745	67428847	+		novel	NM_020948	MIER1	sense overlapping	5102
chr1:67436491-67438674+	0	0	0	0	0	5	0	1	0	2.18742	2.18742	2.18742	2.18742	2.18742	7.46605	2.18742	4.90085	2.18742	chr1	67436490	67438674	+	hsa_circ_0113957	circBase	NM_020948	MIER1	exonic	329
chr1:67518698-67518853+	0	0	0	0	0	0	0	0	3	2.18742	2.18742	2.18742	2.18742	2.18742	2.18742	2.18742	2.18742	9.14412	chr1	67518697	67518853	+		novel	NM_015139	SLC35D1	antisense	156
chr1:67557356-67557528-	0	0	0	0	0	0	5	0	0	2.18742	2.18742	2.18742	2.18742	2.18742	2.18742	8.68504	2.18742	2.18742	chr1	67557355	67557528	-		novel			intergenic	173
chr1:67597280-67597431-	0	0	0	0	0	0	2	0	0	2.18742	2.18742	2.18742	2.18742	2.18742	2.18742	7.38686	2.18742	2.18742	chr1	67597279	67597431	-		novel	ENST00000371004	C1orf141	intronic	152
chr1:67680947-67681115+	0	0	0	0	0	0	0	0	3	2.18742	2.18742	2.18742	2.18742	2.18742	2.18742	2.18742	2.18742	9.14412	chr1	67680946	67681115	+		novel	uc010opi.2	IL23R	intronic	169
chr1:67842478-67842636+	0	0	0	0	0	0	2	0	0	2.18742	2.18742	2.18742	2.18742	2.18742	2.18742	7.38686	2.18742	2.18742	chr1	67842477	67842636	+		novel	NR_047583	IL12RB2	intronic	159
chr1:67885692-67890906-	0	1	5	0	0	0	0	0	0	2.18742	3.83458	5.71944	2.18742	2.18742	2.18742	2.18742	2.18742	2.18742	chr1	67885691	67890906	-		novel	NM_015640	SERBP1	exonic	469
chr1:67914991-67915171+	0	0	0	0	0	0	0	3	0	2.18742	2.18742	2.18742	2.18742	2.18742	2.18742	2.18742	6.33117	2.18742	chr1	67914990	67915171	+		novel			intergenic	181
chr1:68097688-68097859+	0	0	0	0	0	0	0	2	0	2.18742	2.18742	2.18742	2.18742	2.18742	2.18742	2.18742	5.78645	2.18742	chr1	68097687	68097859	+		novel			intergenic	172
chr1:68318365-68318550+	0	0	0	0	0	0	3	0	0	2.18742	2.18742	2.18742	2.18742	2.18742	2.18742	7.95868	2.18742	2.18742	chr1	68318364	68318550	+		novel	NR_040077	GNG12-AS1	intronic	186
chr1:68484782-68484948-	0	0	0	0	8	0	0	0	0	2.18742	2.18742	2.18742	2.18742	8.064	2.18742	2.18742	2.18742	2.18742	chr1	68484781	68484948	-		novel	NR_040077	GNG12-AS1	antisense	167
chr1:68852213-68852367-	0	0	0	0	2	0	0	0	0	2.18742	2.18742	2.18742	2.18742	6.13585	2.18742	2.18742	2.18742	2.18742	chr1	68852212	68852367	-		novel	T012918	G002778	antisense	155
chr1:68900585-68900737-	0	0	0	0	0	0	3	0	0	2.18742	2.18742	2.18742	2.18742	2.18742	2.18742	7.95868	2.18742	2.18742	chr1	68900584	68900737	-		novel	NM_000329	RPE65	intronic	153
chr1:68960113-68960378-	7	0	0	2	0	6	0	0	0	6.15906	2.18742	2.18742	5.12457	2.18742	7.72288	2.18742	2.18742	2.18742	chr1	68960112	68960378	-	hsa_circ_0002011	circBase	NM_017779	DEPDC1	exonic	266
chr1:68981104-68981266+	0	0	0	0	0	0	0	0	2	2.18742	2.18742	2.18742	2.18742	2.18742	2.18742	2.18742	2.18742	8.56496	chr1	68981103	68981266	+		novel	NR_110671	DEPDC1-AS1	intronic	163
chr1:69013560-69013711-	0	0	4	0	0	0	0	0	0	2.18742	2.18742	5.42836	2.18742	2.18742	2.18742	2.18742	2.18742	2.18742	chr1	69013559	69013711	-		novel			intergenic	152
chr1:69278277-69278478+	13	0	0	0	0	0	0	0	0	7.00907	2.18742	2.18742	2.18742	2.18742	2.18742	2.18742	2.18742	2.18742	chr1	69278276	69278478	+		novel			intergenic	202
chr1:69575522-69575697+	0	1	4	0	0	0	0	0	0	2.18742	3.83458	5.42836	2.18742	2.18742	2.18742	2.18742	2.18742	2.18742	chr1	69575521	69575697	+		novel	ENST00000425517	RP11-424D14.1	intronic	176
chr1:70313219-70313377-	0	0	0	0	0	0	0	0	2	2.18742	2.18742	2.18742	2.18742	2.18742	2.18742	2.18742	2.18742	8.56496	chr1	70313218	70313377	-		novel	T013014	G002809	intronic	159
chr1:70466146-70466324-	0	0	0	0	0	0	0	5	0	2.18742	2.18742	2.18742	2.18742	2.18742	2.18742	2.18742	7.03511	2.18742	chr1	70466145	70466324	-		novel	NM_020794	LRRC7	antisense	179
chr1:70611392-70618226-	0	0	0	0	2	0	0	0	0	2.18742	2.18742	2.18742	2.18742	6.13585	2.18742	2.18742	2.18742	2.18742	chr1	70611391	70618226	-	hsa_circ_0114026	circBase	NM_017768	LRRC40	sense overlapping	6835
chr1:70650468-70654956-	0	4	15	0	0	0	0	0	0	2.18742	5.43969	7.21876	2.18742	2.18742	2.18742	2.18742	2.18742	2.18742	chr1	70650467	70654956	-	hsa_circ_0006450	circBase	NM_017768	LRRC40	exonic	386
chr1:70654775-70654956-	0	0	5	0	0	0	0	0	0	2.18742	2.18742	5.71944	2.18742	2.18742	2.18742	2.18742	2.18742	2.18742	chr1	70654774	70654956	-		novel	NM_017768	LRRC40	exonic	182
chr1:70707330-70719513-	0	1	2	0	0	0	0	0	0	2.18742	3.83458	4.57341	2.18742	2.18742	2.18742	2.18742	2.18742	2.18742	chr1	70707329	70719513	-		novel	NM_004768	SRSF11	antisense	12184
chr1:70736539-70742527-	0	6	5	3	0	3	0	0	0	2.18742	5.97328	5.71944	5.64534	2.18742	6.75366	2.18742	2.18742	2.18742	chr1	70736538	70742527	-	hsa_circ_0008112	circBase	NM_030816	ANKRD13C	exonic	280
chr1:70740403-70742527-	0	0	0	8	0	0	0	0	0	2.18742	2.18742	2.18742	6.97589	2.18742	2.18742	2.18742	2.18742	2.18742	chr1	70740402	70742527	-	hsa_circ_0114045	circBase	NM_030816	ANKRD13C	exonic	179
chr1:70758071-70781249-	0	0	13	5	0	1	0	0	0	2.18742	2.18742	7.01908	6.3288	2.18742	5.28562	2.18742	2.18742	2.18742	chr1	70758070	70781249	-	hsa_circ_0000085	circBase	NM_030816	ANKRD13C	exonic	638	acute myeloid leukemia (AML), breast cancer, colorectal cancer, epithelial ovarian cancer (EOC), hepatocellular carcinoma (HCC), kidney cancer, lung cancer, malignant melanoma, prostate cancer, retinitis pigmentosa (RP)
chr1:70758071-70790640-	0	1	13	0	0	0	0	0	0	2.18742	3.83458	7.01908	2.18742	2.18742	2.18742	2.18742	2.18742	2.18742	chr1	70758070	70790640	-	hsa_circ_0114051	circBase	NM_030816	ANKRD13C	exonic	743
chr1:70761813-70781249-	0	4	13	0	0	0	0	2	0	2.18742	5.43969	7.01908	2.18742	2.18742	2.18742	2.18742	5.78645	2.18742	chr1	70761812	70781249	-	hsa_circ_0012942	circBase	NM_030816	ANKRD13C	exonic	476
chr1:70761813-70790640-	0	0	0	0	0	2	0	0	0	2.18742	2.18742	2.18742	2.18742	2.18742	6.19883	2.18742	2.18742	2.18742	chr1	70761812	70790640	-	hsa_circ_0114053	circBase	NM_030816	ANKRD13C	exonic	581
chr1:70766447-70781249-	0	0	0	3	0	0	0	0	0	2.18742	2.18742	2.18742	5.64534	2.18742	2.18742	2.18742	2.18742	2.18742	chr1	70766446	70781249	-	hsa_circ_0003566	circBase	NM_030816	ANKRD13C	exonic	344
chr1:70833499-70833662-	0	0	0	0	4	0	0	0	0	2.18742	2.18742	2.18742	2.18742	7.08835	2.18742	2.18742	2.18742	2.18742	chr1	70833498	70833662	-		novel	NR_027404	HHLA3	antisense	164
chr1:70887249-70890099+	0	0	0	6	0	2	0	0	0	2.18742	2.18742	2.18742	6.57815	2.18742	6.19883	2.18742	2.18742	2.18742	chr1	70887248	70890099	+	hsa_circ_0114058	circBase	NM_001902	CTH	exonic	242
chr1:71248347-71248516-	0	0	0	0	0	2	0	0	0	2.18742	2.18742	2.18742	2.18742	2.18742	6.19883	2.18742	2.18742	2.18742	chr1	71248346	71248516	-		novel	NR_125938	LOC101927244	antisense	170
chr1:71291099-71291273+	0	0	0	0	0	3	0	0	0	2.18742	2.18742	2.18742	2.18742	2.18742	6.75366	2.18742	2.18742	2.18742	chr1	71291098	71291273	+		novel	T013116	G002832	intronic	175
chr1:71382265-71382431-	0	0	0	0	0	2	0	0	0	2.18742	2.18742	2.18742	2.18742	2.18742	6.19883	2.18742	2.18742	2.18742	chr1	71382264	71382431	-		novel	NM_198717	PTGER3	intronic	167
chr1:71419446-71440071-	0	4	0	0	0	0	0	0	0	2.18742	5.43969	2.18742	2.18742	2.18742	2.18742	2.18742	2.18742	2.18742	chr1	71419445	71440071	-		novel	NM_198714	PTGER3	exonic	119
chr1:71707706-71707868+	0	0	0	0	0	2	0	0	0	2.18742	2.18742	2.18742	2.18742	2.18742	6.19883	2.18742	2.18742	2.18742	chr1	71707705	71707868	+		novel	ENST00000413421	ZRANB2-AS2	intronic	163
chr1:71847389-71847539+	0	0	0	0	0	0	0	0	2	2.18742	2.18742	2.18742	2.18742	2.18742	2.18742	2.18742	2.18742	8.56496	chr1	71847388	71847539	+		novel	ENST00000583678	ZRANB2-AS2	intronic	151
chr1:72055172-72055377-	0	0	0	7	0	0	0	0	0	2.18742	2.18742	2.18742	6.79068	2.18742	2.18742	2.18742	2.18742	2.18742	chr1	72055171	72055377	-		novel	ENST00000306821	NEGR1	intronic	206
chr1:73393502-73393665-	0	0	0	0	0	0	3	0	0	2.18742	2.18742	2.18742	2.18742	2.18742	2.18742	7.95868	2.18742	2.18742	chr1	73393501	73393665	-		novel	T013218	G002863	antisense	164
chr1:73457486-73457678+	0	0	0	0	2	0	0	0	0	2.18742	2.18742	2.18742	2.18742	6.13585	2.18742	2.18742	2.18742	2.18742	chr1	73457485	73457678	+		novel			intergenic	193
chr1:73532389-73532572+	0	0	0	2	0	0	0	0	0	2.18742	2.18742	2.18742	5.12457	2.18742	2.18742	2.18742	2.18742	2.18742	chr1	73532388	73532572	+		novel			intergenic	184
chr1:73569395-73569548-	0	0	0	0	0	0	0	0	3	2.18742	2.18742	2.18742	2.18742	2.18742	2.18742	2.18742	2.18742	9.14412	chr1	73569394	73569548	-		novel	T013224	G002865	antisense	154
chr1:74081261-74081436+	0	4	9	0	0	0	0	0	0	2.18742	5.43969	6.51091	2.18742	2.18742	2.18742	2.18742	2.18742	2.18742	chr1	74081260	74081436	+		novel			intergenic	176
chr1:74198974-74199130-	0	0	0	0	0	0	0	0	2	2.18742	2.18742	2.18742	2.18742	2.18742	2.18742	2.18742	2.18742	8.56496	chr1	74198973	74199130	-		novel			intergenic	157
chr1:74294843-74294993+	0	0	0	0	0	0	0	0	2	2.18742	2.18742	2.18742	2.18742	2.18742	2.18742	2.18742	2.18742	8.56496	chr1	74294842	74294993	+		novel	T013263	G002883	antisense	151
chr1:74488236-74488406-	0	0	0	0	0	0	0	0	2	2.18742	2.18742	2.18742	2.18742	2.18742	2.18742	2.18742	2.18742	8.56496	chr1	74488235	74488406	-		novel			intergenic	171
chr1:74796982-74797147+	0	0	0	0	0	2	0	0	0	2.18742	2.18742	2.18742	2.18742	2.18742	6.19883	2.18742	2.18742	2.18742	chr1	74796981	74797147	+		novel	ENST00000534632	FPGT-TNNI3K	intronic	166
chr1:74831203-74831366-	0	0	0	0	0	0	3	0	0	2.18742	2.18742	2.18742	2.18742	2.18742	2.18742	7.95868	2.18742	2.18742	chr1	74831202	74831366	-		novel	ENST00000415549	RP11-439H8.4	intronic	164
chr1:75322596-75322774-	0	0	0	0	0	0	2	0	0	2.18742	2.18742	2.18742	2.18742	2.18742	2.18742	7.38686	2.18742	2.18742	chr1	75322595	75322774	-		novel			intergenic	179
chr1:75363887-75364080-	0	0	0	0	0	3	0	0	0	2.18742	2.18742	2.18742	2.18742	2.18742	6.75366	2.18742	2.18742	2.18742	chr1	75363886	75364080	-		novel			intergenic	194
chr1:75723083-75723258-	0	0	0	0	0	0	0	2	0	2.18742	2.18742	2.18742	2.18742	2.18742	2.18742	2.18742	5.78645	2.18742	chr1	75723082	75723258	-		novel	ENST00000469525	SLC44A5	intronic	176
chr1:75745538-75745701+	0	0	0	0	0	0	0	3	0	2.18742	2.18742	2.18742	2.18742	2.18742	2.18742	2.18742	6.33117	2.18742	chr1	75745537	75745701	+		novel	NM_152697	SLC44A5	antisense	164
chr1:76194086-76205795+	0	0	2	0	0	0	0	0	0	2.18742	2.18742	4.57341	2.18742	2.18742	2.18742	2.18742	2.18742	2.18742	chr1	76194085	76205795	+	hsa_circ_0114109	circBase	NM_000016	ACADM	exonic	569
chr1:76194086-76216231+	0	17	0	0	0	0	0	0	0	2.18742	7.40646	2.18742	2.18742	2.18742	2.18742	2.18742	2.18742	2.18742	chr1	76194085	76216231	+	hsa_circ_0114111	circBase	NM_000016	ACADM	exonic	915
chr1:76198329-76199313+	0	0	0	0	0	2	0	0	0	2.18742	2.18742	2.18742	2.18742	2.18742	6.19883	2.18742	2.18742	2.18742	chr1	76198328	76199313	+	hsa_circ_0114112	circBase	NM_000016	ACADM	exonic	269
chr1:76198329-76200556+	4	1	0	0	0	0	0	0	0	5.41908	3.83458	2.18742	2.18742	2.18742	2.18742	2.18742	2.18742	2.18742	chr1	76198328	76200556	+	hsa_circ_0012963	circBase	NM_000016	ACADM	exonic	350
chr1:76198329-76205795+	0	0	0	0	0	0	0	3	0	2.18742	2.18742	2.18742	2.18742	2.18742	2.18742	2.18742	6.33117	2.18742	chr1	76198328	76205795	+	hsa_circ_0114114	circBase	NM_000016	ACADM	exonic	481
chr1:76198329-76216231-	0	0	4	0	0	0	0	0	0	2.18742	2.18742	5.42836	2.18742	2.18742	2.18742	2.18742	2.18742	2.18742	chr1	76198328	76216231	-		novel	NR_130749	DLSTP1	sense overlapping	17903
chr1:76200476-76205795+	3	1	14	3	0	9	0	0	0	5.05435	3.83458	7.12237	5.64534	2.18742	8.29744	2.18742	2.18742	2.18742	chr1	76200475	76205795	+	hsa_circ_0114117	circBase	NM_000016	ACADM	exonic	212
chr1:76205665-76215244+	0	35	0	0	0	0	0	1	0	2.18742	8.42822	2.18742	2.18742	2.18742	2.18742	2.18742	4.90085	2.18742	chr1	76205664	76215244	+	hsa_circ_0114119	circBase	NM_000016	ACADM	exonic	381
chr1:76205665-76216231+	8	7	26	1	3	2	0	1	0	6.34016	6.18065	7.99352	4.30161	6.68932	6.19883	2.18742	4.90085	2.18742	chr1	76205664	76216231	+	hsa_circ_0008129	circBase	NM_000016	ACADM	exonic	477
chr1:76215104-76216231+	0	0	3	0	0	0	0	0	0	2.18742	2.18742	5.06331	2.18742	2.18742	2.18742	2.18742	2.18742	2.18742	chr1	76215103	76216231	+	hsa_circ_0114120	circBase	NM_000016	ACADM	exonic	237
chr1:76280706-76282231+	0	6	0	0	0	0	0	0	0	2.18742	5.97328	2.18742	2.18742	2.18742	2.18742	2.18742	2.18742	2.18742	chr1	76280705	76282231	+		novel	NM_002440	MSH4	exonic	290
chr1:76345735-76365391+	0	0	0	2	0	0	0	0	0	2.18742	2.18742	2.18742	5.12457	2.18742	2.18742	2.18742	2.18742	2.18742	chr1	76345734	76365391	+		novel	NM_002440	MSH4	exonic	942
chr1:76475054-76475251-	0	8	0	0	0	0	0	0	0	2.18742	6.36193	2.18742	2.18742	2.18742	2.18742	2.18742	2.18742	2.18742	chr1	76475053	76475251	-		novel	T013433	G002932	antisense	198
chr1:76719897-76720061+	0	0	0	0	3	0	0	0	0	2.18742	2.18742	2.18742	2.18742	6.68932	2.18742	2.18742	2.18742	2.18742	chr1	76719896	76720061	+		novel	NM_001160011	ST6GALNAC3	intronic	165
chr1:76964981-76965149-	0	0	0	0	0	0	0	0	2	2.18742	2.18742	2.18742	2.18742	2.18742	2.18742	2.18742	2.18742	8.56496	chr1	76964980	76965149	-		novel	NM_152996	ST6GALNAC3	antisense	169
chr1:77147868-77148059-	0	0	0	0	0	0	0	2	0	2.18742	2.18742	2.18742	2.18742	2.18742	2.18742	2.18742	5.78645	2.18742	chr1	77147867	77148059	-		novel			intergenic	192
chr1:77152289-77152442+	0	2	3	0	0	0	0	0	0	2.18742	4.58367	5.06331	2.18742	2.18742	2.18742	2.18742	2.18742	2.18742	chr1	77152288	77152442	+		novel			intergenic	154
chr1:77173716-77173870-	0	0	0	0	0	0	0	5	0	2.18742	2.18742	2.18742	2.18742	2.18742	2.18742	2.18742	7.03511	2.18742	chr1	77173715	77173870	-		novel			intergenic	155
chr1:77332025-77332194+	0	0	0	0	6	0	0	0	0	2.18742	2.18742	2.18742	2.18742	7.65713	2.18742	2.18742	2.18742	2.18742	chr1	77332024	77332194	+		novel			intergenic	170
chr1:77386892-77387047-	0	0	3	0	0	0	0	0	0	2.18742	2.18742	5.06331	2.18742	2.18742	2.18742	2.18742	2.18742	2.18742	chr1	77386891	77387047	-		novel	NM_030965	ST6GALNAC5	antisense	156
chr1:77404076-77404294+	0	37	0	0	0	0	0	0	0	2.18742	8.50736	2.18742	2.18742	2.18742	2.18742	2.18742	2.18742	2.18742	chr1	77404075	77404294	+		novel	uc010ori.2	ST6GALNAC5	intronic	219
chr1:77493176-77493335+	0	0	0	0	0	0	2	0	0	2.18742	2.18742	2.18742	2.18742	2.18742	2.18742	7.38686	2.18742	2.18742	chr1	77493175	77493335	+		novel	uc010ori.2	ST6GALNAC5	intronic	160
chr1:77579461-77579615-	0	0	0	0	0	3	0	0	0	2.18742	2.18742	2.18742	2.18742	2.18742	6.75366	2.18742	2.18742	2.18742	chr1	77579460	77579615	-		novel	ENST00000370813	PIGK	intronic	155
chr1:77635627-77635788-	0	0	0	0	0	0	2	0	0	2.18742	2.18742	2.18742	2.18742	2.18742	2.18742	7.38686	2.18742	2.18742	chr1	77635626	77635788	-		novel	ENST00000359130	PIGK	intronic	162
chr1:77672325-77676174-	6	0	0	13	0	0	0	0	0	5.95191	2.18742	2.18742	7.65611	2.18742	2.18742	2.18742	2.18742	2.18742	chr1	77672324	77676174	-	hsa_circ_0012977	circBase	NM_005482	PIGK	exonic	146
chr1:77729228-77729543-	0	0	0	0	0	0	0	9	0	2.18742	2.18742	2.18742	2.18742	2.18742	2.18742	2.18742	7.86066	2.18742	chr1	77729227	77729543	-		novel	T013501	G002952	intronic	316
chr1:77764396-77764654-	0	0	0	0	0	2	0	0	0	2.18742	2.18742	2.18742	2.18742	2.18742	6.19883	2.18742	2.18742	2.18742	chr1	77764395	77764654	-		novel	NM_012093	AK5	antisense	259
chr1:77813734-77813898-	0	0	0	0	0	2	0	0	0	2.18742	2.18742	2.18742	2.18742	2.18742	6.19883	2.18742	2.18742	2.18742	chr1	77813733	77813898	-		novel	ENST00000436206	RP11-375A5.1	intronic	165
chr1:77980696-77980863+	0	0	0	0	0	0	2	0	0	2.18742	2.18742	2.18742	2.18742	2.18742	2.18742	7.38686	2.18742	2.18742	chr1	77980695	77980863	+		novel	ENST00000527263	AK5	intronic	168
chr1:78097520-78107340-	0	0	0	6	0	0	0	0	0	2.18742	2.18742	2.18742	6.57815	2.18742	2.18742	2.18742	2.18742	2.18742	chr1	78097519	78107340	-	hsa_circ_0012986	circBase	uc009wbz.1	ZZZ3	exonic	1922
chr1:78097535-78107340-	0	2	0	6	8	0	0	9	0	2.18742	4.58367	2.18742	6.57815	8.064	2.18742	2.18742	7.86066	2.18742	chr1	78097534	78107340	-	hsa_circ_0114166	circBase	NM_015534	ZZZ3	exonic	1907
chr1:78098800-78107340-	0	0	0	6	0	4	0	3	0	2.18742	2.18742	2.18742	6.57815	2.18742	7.15339	2.18742	6.33117	2.18742	chr1	78098799	78107340	-	hsa_circ_0006395	circBase	NM_015534	ZZZ3	sense overlapping	8541
chr1:78107069-78107340-	5	0	0	1	0	0	0	0	0	5.70996	2.18742	2.18742	4.30161	2.18742	2.18742	2.18742	2.18742	2.18742	chr1	78107068	78107340	-	hsa_circ_0002717	circBase	NM_015534	ZZZ3	exonic	197
chr1:78167054-78178966-	15	1	7	9	0	0	0	0	0	7.2087	3.83458	6.16878	7.14	2.18742	2.18742	2.18742	2.18742	2.18742	chr1	78167053	78178966	-	hsa_circ_0114171	circBase	NM_015017	USP33	exonic	294
chr1:78177432-78178966-	30	80	13	0	1	0	0	9	0	8.18631	9.6101	7.01908	2.18742	5.2264	2.18742	2.18742	7.86066	2.18742	chr1	78177431	78178966	-	hsa_circ_0012989	circBase	NM_015017	USP33	exonic	191
chr1:78177432-78180468-	39	8	13	39	1	2	1	1	0	8.55961	6.36193	7.01908	9.21919	5.2264	6.19883	6.4256	4.90085	2.18742	chr1	78177431	78180468	-	hsa_circ_0114176	circBase	NM_015017	USP33	exonic	361
chr1:78177432-78181553-	58	51	79	15	0	6	2	13	0	9.12647	8.96537	9.57946	7.85821	2.18742	7.72288	7.38686	8.38245	2.18742	chr1	78177431	78181553	-	hsa_circ_0005374	circBase	NM_015017	USP33	exonic	488
chr1:78178885-78180468-	0	3	0	0	0	5	0	0	0	2.18742	5.07426	2.18742	2.18742	2.18742	7.46605	2.18742	2.18742	2.18742	chr1	78178884	78180468	-	hsa_circ_0114181	circBase	NM_015017	USP33	exonic	252
chr1:78180373-78181553-	0	0	0	2	0	0	0	0	0	2.18742	2.18742	2.18742	5.12457	2.18742	2.18742	2.18742	2.18742	2.18742	chr1	78180372	78181553	-		novel	NM_015017	USP33	sense overlapping	1181
chr1:78183552-78184326-	0	30	0	0	0	0	0	0	0	2.18742	8.20901	2.18742	2.18742	2.18742	2.18742	2.18742	2.18742	2.18742	chr1	78183551	78184326	-	hsa_circ_0012992	circBase	NM_015017	USP33	exonic	227
chr1:78183552-78191447-	6	0	0	8	0	0	0	0	0	5.95191	2.18742	2.18742	6.97589	2.18742	2.18742	2.18742	2.18742	2.18742	chr1	78183551	78191447	-	hsa_circ_0000087	circBase	NM_015017	USP33	exonic	783	Cerebellar neurodegeneration, acute myeloid leukemia (AML), cardiac hypertrophy, epithelial ovarian cancer (EOC), esophageal cancer, non-alcoholic fatty liver disease (NAFLD), pancreatic cancer, pituitary adenoma, prostate cancer
chr1:78183552-78194397-	0	0	0	4	0	0	0	0	0	2.18742	2.18742	2.18742	6.02717	2.18742	2.18742	2.18742	2.18742	2.18742	chr1	78183551	78194397	-		novel	NM_015017	USP33	exonic	1201
chr1:78195545-78201843-	0	0	0	0	2	0	0	0	0	2.18742	2.18742	2.18742	2.18742	6.13585	2.18742	2.18742	2.18742	2.18742	chr1	78195544	78201843	-	hsa_circ_0114193	circBase	NM_015017	USP33	exonic	366
chr1:78195545-78205102-	2	0	0	0	0	0	0	0	0	4.56502	2.18742	2.18742	2.18742	2.18742	2.18742	2.18742	2.18742	2.18742	chr1	78195544	78205102	-	hsa_circ_0012999	circBase	NM_015017	USP33	exonic	519
chr1:78196303-78206624-	0	0	0	0	0	8	0	0	0	2.18742	2.18742	2.18742	2.18742	2.18742	8.13012	2.18742	2.18742	2.18742	chr1	78196302	78206624	-		novel	NM_015017	USP33	exonic	503
chr1:78200032-78201843-	0	2	10	7	6	0	0	0	0	2.18742	4.58367	6.65569	6.79068	7.65713	2.18742	2.18742	2.18742	2.18742	chr1	78200031	78201843	-	hsa_circ_0114195	circBase	NM_015017	USP33	exonic	173
chr1:78200032-78205102-	0	0	0	0	0	2	0	0	0	2.18742	2.18742	2.18742	2.18742	2.18742	6.19883	2.18742	2.18742	2.18742	chr1	78200031	78205102	-	hsa_circ_0114196	circBase	NM_015017	USP33	exonic	326
chr1:78204950-78207433-	0	0	2	0	0	0	0	0	0	2.18742	2.18742	4.57341	2.18742	2.18742	2.18742	2.18742	2.18742	2.18742	chr1	78204949	78207433	-	hsa_circ_0114200	circBase	NM_015017	USP33	exonic	402
chr1:78206562-78207433-	0	2	2	0	0	0	0	0	0	2.18742	4.58367	4.57341	2.18742	2.18742	2.18742	2.18742	2.18742	2.18742	chr1	78206561	78207433	-	hsa_circ_0013000	circBase	NM_015017	USP33	exonic	249
chr1:78267016-78272786+	0	19	27	0	0	5	0	3	0	2.18742	7.56284	8.04702	2.18742	2.18742	7.46605	2.18742	6.33117	2.18742	chr1	78267015	78272786	+	hsa_circ_0114202	circBase	NM_198549	FAM73A	exonic	442
chr1:78268955-78280916+	0	11	0	0	0	0	0	0	0	2.18742	6.79941	2.18742	2.18742	2.18742	2.18742	2.18742	2.18742	2.18742	chr1	78268954	78280916	+	hsa_circ_0013008	circBase	NM_198549	FAM73A	exonic	522
chr1:78324623-78327007-	0	0	9	0	2	0	0	0	0	2.18742	2.18742	6.51091	2.18742	6.13585	2.18742	2.18742	2.18742	2.18742	chr1	78324622	78327007	-		novel	NM_198549	FAM73A	antisense	2385
chr1:78324623-78332076+	0	1	5	0	0	2	0	0	0	2.18742	3.83458	5.71944	2.18742	2.18742	6.19883	2.18742	2.18742	2.18742	chr1	78324622	78332076	+	hsa_circ_0013012	circBase	NM_198549	FAM73A	exonic	567
chr1:78368809-78368963+	0	0	0	0	0	2	0	0	0	2.18742	2.18742	2.18742	2.18742	2.18742	6.19883	2.18742	2.18742	2.18742	chr1	78368808	78368963	+		novel	ENST00000294624	NEXN	intronic	155
chr1:78381740-78383958+	68	71	60	46	7	25	1	25	0	9.35422	9.43898	9.18529	9.45567	7.87486	9.75794	6.4256	9.31639	2.18742	chr1	78381739	78383958	+		novel	NM_144573	NEXN	exonic	499
chr1:78381740-78399164+	0	0	0	10	0	0	0	0	0	2.18742	2.18742	2.18742	7.28734	2.18742	2.18742	2.18742	2.18742	2.18742	chr1	78381739	78399164	+		novel	NM_144573	NEXN	exonic	1303
chr1:78383645-78408503+	0	0	0	0	3	0	0	0	0	2.18742	2.18742	2.18742	2.18742	6.68932	2.18742	2.18742	2.18742	2.18742	chr1	78383644	78408503	+		novel	uc001did.1	NEXN	exonic	1756
chr1:78390873-78392577+	0	0	0	0	2	0	0	0	0	2.18742	2.18742	2.18742	2.18742	6.13585	2.18742	2.18742	2.18742	2.18742	chr1	78390872	78392577	+		novel	NM_144573	NEXN	exonic	417
chr1:78390873-78401729+	9	0	0	2	4	0	0	0	0	6.50105	2.18742	2.18742	5.12457	7.08835	2.18742	2.18742	2.18742	2.18742	chr1	78390872	78401729	+		novel	NM_144573	NEXN	exonic	1026
chr1:78392099-78401729+	0	0	0	0	0	0	0	11	0	2.18742	2.18742	2.18742	2.18742	2.18742	2.18742	2.18742	8.14502	2.18742	chr1	78392098	78401729	+		novel	NM_144573	NEXN	exonic	984
chr1:78392376-78407906+	0	0	0	0	0	2	0	0	0	2.18742	2.18742	2.18742	2.18742	2.18742	6.19883	2.18742	2.18742	2.18742	chr1	78392375	78407906	+		novel	NM_144573	NEXN	sense overlapping	15531
chr1:78395001-78401729+	3	0	0	0	0	0	0	0	0	5.05435	2.18742	2.18742	2.18742	2.18742	2.18742	2.18742	2.18742	2.18742	chr1	78395000	78401729	+		novel	NM_144573	NEXN	exonic	609
chr1:78398967-78399164+	0	0	6	0	0	2	0	0	0	2.18742	2.18742	5.96153	2.18742	2.18742	6.19883	2.18742	2.18742	2.18742	chr1	78398966	78399164	+		novel	NM_144573	NEXN	exonic	198
chr1:78398967-78408503+	25	20	1	0	0	0	0	11	0	7.92778	7.63511	3.82597	2.18742	2.18742	2.18742	2.18742	8.14502	2.18742	chr1	78398966	78408503	+	hsa_circ_0013013	circBase	uc001did.1	NEXN	exonic	964
chr1:78401508-78401729+	0	6	0	0	0	0	0	1	0	2.18742	5.97328	2.18742	2.18742	2.18742	2.18742	2.18742	4.90085	2.18742	chr1	78401507	78401729	+		novel	NM_144573	NEXN	exonic	222
chr1:78406653-78407906+	0	15	4	8	0	0	0	0	0	2.18742	7.23105	5.42836	6.97589	2.18742	2.18742	2.18742	2.18742	2.18742	chr1	78406652	78407906	+		novel	NM_144573	NEXN	sense overlapping	1254
chr1:78407708-78408503+	0	1	2	0	0	1	0	0	0	2.18742	3.83458	4.57341	2.18742	2.18742	5.28562	2.18742	2.18742	2.18742	chr1	78407707	78408503	+		novel	uc001did.1	NEXN	exonic	544
chr1:78414840-78430432-	0	0	0	0	0	2	0	0	0	2.18742	2.18742	2.18742	2.18742	2.18742	6.19883	2.18742	2.18742	2.18742	chr1	78414839	78430432	-		novel	NM_003902	FUBP1	exonic	1191
chr1:78420940-78422385-	0	0	0	7	0	0	0	0	0	2.18742	2.18742	2.18742	6.79068	2.18742	2.18742	2.18742	2.18742	2.18742	chr1	78420939	78422385	-	hsa_circ_0013025	circBase	NM_003902	FUBP1	exonic	204
chr1:78425840-78426047-	0	0	0	0	0	0	0	5	0	2.18742	2.18742	2.18742	2.18742	2.18742	2.18742	2.18742	7.03511	2.18742	chr1	78425839	78426047	-		novel	NM_003902	FUBP1	sense overlapping	208
chr1:78425869-78428615-	0	0	0	3	0	0	0	0	0	2.18742	2.18742	2.18742	5.64534	2.18742	2.18742	2.18742	2.18742	2.18742	chr1	78425868	78428615	-		novel	NM_003902	FUBP1	exonic	393
chr1:78590161-78590320-	0	0	0	0	0	0	0	0	2	2.18742	2.18742	2.18742	2.18742	2.18742	2.18742	2.18742	2.18742	8.56496	chr1	78590160	78590320	-		novel	NM_017655	GIPC2	antisense	160
chr1:78896404-78896574+	0	0	0	0	4	0	0	0	0	2.18742	2.18742	2.18742	2.18742	7.08835	2.18742	2.18742	2.18742	2.18742	chr1	78896403	78896574	+		novel	ENST00000370758	PTGFR	intronic	171
chr1:79260246-79260415-	0	0	11	0	0	0	0	0	0	2.18742	2.18742	6.78726	2.18742	2.18742	2.18742	2.18742	2.18742	2.18742	chr1	79260245	79260415	-		novel			intergenic	170
chr1:80620789-80620945-	0	1	2	0	0	0	0	0	0	2.18742	3.83458	4.57341	2.18742	2.18742	2.18742	2.18742	2.18742	2.18742	chr1	80620788	80620945	-		novel	T013759	G003018	antisense	157
chr1:80760494-80760681+	0	0	0	0	0	0	0	9	0	2.18742	2.18742	2.18742	2.18742	2.18742	2.18742	2.18742	7.86066	2.18742	chr1	80760493	80760681	+		novel	T013759	G003018	intronic	188
chr1:81305418-81305603-	0	0	0	0	0	6	0	0	0	2.18742	2.18742	2.18742	2.18742	2.18742	7.72288	2.18742	2.18742	2.18742	chr1	81305417	81305603	-		novel	T013784	G003029	intronic	186
chr1:81446284-81446435+	0	0	0	0	0	6	0	0	0	2.18742	2.18742	2.18742	2.18742	2.18742	7.72288	2.18742	2.18742	2.18742	chr1	81446283	81446435	+		novel	T013787	G003031	antisense	152
chr1:81980866-81981070+	0	0	0	11	0	0	0	0	0	2.18742	2.18742	2.18742	7.42101	2.18742	2.18742	2.18742	2.18742	2.18742	chr1	81980865	81981070	+		novel	ENST00000370721	LPHN2	intronic	205
chr1:82030047-82030209+	0	0	0	0	0	0	3	0	0	2.18742	2.18742	2.18742	2.18742	2.18742	2.18742	7.95868	2.18742	2.18742	chr1	82030046	82030209	+		novel	ENST00000370721	LPHN2	intronic	163
chr1:82089696-82089873-	0	0	0	0	0	0	3	0	0	2.18742	2.18742	2.18742	2.18742	2.18742	2.18742	7.95868	2.18742	2.18742	chr1	82089695	82089873	-		novel	ENST00000430748	RP5-837I24.4	intronic	178
chr1:82301285-82301458+	0	0	0	0	0	3	0	0	0	2.18742	2.18742	2.18742	2.18742	2.18742	6.75366	2.18742	2.18742	2.18742	chr1	82301284	82301458	+		novel	ENST00000271029	LPHN2	intronic	174
chr1:82560607-82560789-	0	2	12	0	0	0	0	0	0	2.18742	4.58367	6.90782	2.18742	2.18742	2.18742	2.18742	2.18742	2.18742	chr1	82560606	82560789	-		novel	T013871	G003050	antisense	183
chr1:83577681-83578063-	0	0	0	2	0	0	0	0	0	2.18742	2.18742	2.18742	5.12457	2.18742	2.18742	2.18742	2.18742	2.18742	chr1	83577680	83578063	-		novel	T013931	G003063	intronic	383
chr1:83866604-83866765-	0	0	0	0	0	0	0	0	3	2.18742	2.18742	2.18742	2.18742	2.18742	2.18742	2.18742	2.18742	9.14412	chr1	83866603	83866765	-		novel	T013931	G003063	intronic	162
chr1:84027649-84027818+	0	0	0	7	0	0	0	0	0	2.18742	2.18742	2.18742	6.79068	2.18742	2.18742	2.18742	2.18742	2.18742	chr1	84027648	84027818	+		novel	GSE61474_TCONS_00006750	GSE61474_XLOC_001238	intronic	170
chr1:84031835-84032010-	0	0	0	0	0	0	2	0	0	2.18742	2.18742	2.18742	2.18742	2.18742	2.18742	7.38686	2.18742	2.18742	chr1	84031834	84032010	-		novel	TCONS_00001008	XLOC_000271	antisense	176
chr1:84369762-84412965-	0	0	0	2	0	0	0	0	0	2.18742	2.18742	2.18742	5.12457	2.18742	2.18742	2.18742	2.18742	2.18742	chr1	84369761	84412965	-	hsa_circ_0114272	circBase	NM_024686	TTLL7	exonic	1861
chr1:84618712-84618876+	0	0	0	0	0	0	2	0	0	2.18742	2.18742	2.18742	2.18742	2.18742	2.18742	7.38686	2.18742	2.18742	chr1	84618711	84618876	+		novel	NM_001300916	PRKACB	intronic	165
chr1:84644860-84650865+	0	1	10	5	0	0	0	0	0	2.18742	3.83458	6.65569	6.3288	2.18742	2.18742	2.18742	2.18742	2.18742	chr1	84644859	84650865	+	hsa_circ_0114304	circBase	NM_182948	PRKACB	exonic	373
chr1:84644860-84663507+	10	68	51	17	13	15	1	23	0	6.64578	9.37712	8.95281	8.03545	8.75497	9.02602	6.4256	9.19699	2.18742	chr1	84644859	84663507	+	hsa_circ_0114305	circBase	NM_182948	PRKACB	exonic	596
chr1:84644860-84680000+	0	66	0	0	0	2	0	1	0	2.18742	9.33435	2.18742	2.18742	2.18742	6.19883	2.18742	4.90085	2.18742	chr1	84644859	84680000	+	hsa_circ_0004083	circBase	NM_182948	PRKACB	exonic	884
chr1:84662299-84680000+	0	0	0	3	0	0	0	0	0	2.18742	2.18742	2.18742	5.64534	2.18742	2.18742	2.18742	2.18742	2.18742	chr1	84662298	84680000	+	hsa_circ_0114309	circBase	NM_182948	PRKACB	exonic	511
chr1:84720546-84720733+	0	0	0	0	0	2	0	0	0	2.18742	2.18742	2.18742	2.18742	2.18742	6.19883	2.18742	2.18742	2.18742	chr1	84720545	84720733	+		novel	T014057	G003081	antisense	188
chr1:84829035-84829201-	0	0	0	0	0	0	3	0	0	2.18742	2.18742	2.18742	2.18742	2.18742	2.18742	7.95868	2.18742	2.18742	chr1	84829034	84829201	-		novel	ENST00000454967	SAMD13	antisense	167
chr1:84991379-84991756+	0	0	0	0	3	0	0	0	0	2.18742	2.18742	2.18742	2.18742	6.68932	2.18742	2.18742	2.18742	2.18742	chr1	84991378	84991756	+		novel	NM_001310156	SPATA1	exonic	283
chr1:85009885-85021662+	0	46	0	0	0	0	0	0	0	2.18742	8.81793	2.18742	2.18742	2.18742	2.18742	2.18742	2.18742	2.18742	chr1	85009884	85021662	+		novel	ENST00000263717	SPATA1	exonic	667
chr1:85112213-85112512-	0	0	0	0	0	0	0	4	0	2.18742	2.18742	2.18742	2.18742	2.18742	2.18742	2.18742	6.72565	2.18742	chr1	85112212	85112512	-		novel	NM_014021	SSX2IP	sense overlapping	300
chr1:85121515-85124151-	23	0	0	0	0	0	0	0	0	7.80983	2.18742	2.18742	2.18742	2.18742	2.18742	2.18742	2.18742	2.18742	chr1	85121514	85124151	-		novel	NM_014021	SSX2IP	exonic	462
chr1:85121515-85136991-	0	0	3	0	2	2	2	4	0	2.18742	2.18742	5.06331	2.18742	6.13585	6.19883	7.38686	6.72565	2.18742	chr1	85121514	85136991	-	hsa_circ_0114321	circBase	NM_014021	SSX2IP	exonic	1478
chr1:85122031-85124151-	0	0	7	0	0	0	0	0	0	2.18742	2.18742	6.16878	2.18742	2.18742	2.18742	2.18742	2.18742	2.18742	chr1	85122030	85124151	-		novel	NM_014021	SSX2IP	exonic	288
chr1:85124001-85124151-	0	1	2	0	0	0	0	0	0	2.18742	3.83458	4.57341	2.18742	2.18742	2.18742	2.18742	2.18742	2.18742	chr1	85124000	85124151	-		novel	NM_014021	SSX2IP	exonic	151
chr1:85128138-85131895-	0	0	5	0	0	0	0	0	0	2.18742	2.18742	5.71944	2.18742	2.18742	2.18742	2.18742	2.18742	2.18742	chr1	85128137	85131895	-		novel	ENST00000603677	SSX2IP	intronic	3758
chr1:85293560-85293728-	0	0	0	0	6	0	0	0	0	2.18742	2.18742	2.18742	2.18742	7.65713	2.18742	2.18742	2.18742	2.18742	chr1	85293559	85293728	-		novel	ENST00000440886	LPAR3	intronic	169
chr1:85346028-85346196-	0	0	0	0	0	4	0	0	0	2.18742	2.18742	2.18742	2.18742	2.18742	7.15339	2.18742	2.18742	2.18742	chr1	85346027	85346196	-		novel	NM_012152	LPAR3	intronic	169
chr1:85512720-85512883-	0	0	0	0	0	0	0	6	0	2.18742	2.18742	2.18742	2.18742	2.18742	2.18742	2.18742	7.28977	2.18742	chr1	85512719	85512883	-		novel	NM_001253693	MCOLN3	intronic	164
chr1:85736301-85736589-	0	0	0	0	0	2	0	0	0	2.18742	2.18742	2.18742	2.18742	2.18742	6.19883	2.18742	2.18742	2.18742	chr1	85736300	85736589	-		novel	NM_003921	BCL10	exonic	289
chr1:85739538-85739705-	0	0	0	0	0	0	2	0	0	2.18742	2.18742	2.18742	2.18742	2.18742	2.18742	7.38686	2.18742	2.18742	chr1	85739537	85739705	-		novel	GSE61474_TCONS_00023353	GSE61474_XLOC_004402	intronic	168
chr1:85982396-85982554+	0	0	0	0	0	0	0	2	0	2.18742	2.18742	2.18742	2.18742	2.18742	2.18742	2.18742	5.78645	2.18742	chr1	85982395	85982554	+		novel	NM_001134445	DDAH1	antisense	159
chr1:86196191-86227249-	0	0	0	2	0	0	0	6	0	2.18742	2.18742	2.18742	5.12457	2.18742	2.18742	2.18742	7.28977	2.18742	chr1	86196190	86227249	-		PMID:25070500	NM_152890	COL24A1	sense overlapping	31059
chr1:86426932-86453337-	0	0	0	0	0	0	0	2	0	2.18742	2.18742	2.18742	2.18742	2.18742	2.18742	2.18742	5.78645	2.18742	chr1	86426931	86453337	-		novel	NM_152890	COL24A1	exonic	252
chr1:86590528-86611866-	0	8	9	0	3	2	0	8	0	2.18742	6.36193	6.51091	2.18742	6.68932	6.19883	2.18742	7.69427	2.18742	chr1	86590527	86611866	-	hsa_circ_0114350	circBase	NM_152890	COL24A1	exonic	1435
chr1:86590668-86611866-	0	0	0	0	0	0	0	2	0	2.18742	2.18742	2.18742	2.18742	2.18742	2.18742	2.18742	5.78645	2.18742	chr1	86590667	86611866	-		novel	NM_152890	COL24A1	sense overlapping	21199
chr1:86603080-86603238+	0	0	0	0	0	0	0	0	2	2.18742	2.18742	2.18742	2.18742	2.18742	2.18742	2.18742	2.18742	8.56496	chr1	86603079	86603238	+		novel	NM_152890	COL24A1	antisense	159
chr1:86747629-86747821-	0	0	0	0	4	0	0	0	0	2.18742	2.18742	2.18742	2.18742	7.08835	2.18742	2.18742	2.18742	2.18742	chr1	86747628	86747821	-		novel	T014343	G003137	intronic	193
chr1:86818542-86820375-	16	0	0	0	1	2	0	1	0	7.29903	2.18742	2.18742	2.18742	5.2264	6.19883	2.18742	4.90085	2.18742	chr1	86818541	86820375	-	hsa_circ_0114351	circBase	NM_020729	ODF2L	exonic	289
chr1:86836701-86851273-	0	16	0	0	0	0	0	0	0	2.18742	7.32142	2.18742	2.18742	2.18742	2.18742	2.18742	2.18742	2.18742	chr1	86836700	86851273	-		novel	NM_020729	ODF2L	exonic	943
chr1:86955687-86955879+	0	0	0	0	0	0	0	0	2	2.18742	2.18742	2.18742	2.18742	2.18742	2.18742	2.18742	2.18742	8.56496	chr1	86955686	86955879	+		novel	ENST00000234701	CLCA1	intronic	193
chr1:86959608-86959775-	0	0	0	0	3	0	0	0	0	2.18742	2.18742	2.18742	2.18742	6.68932	2.18742	2.18742	2.18742	2.18742	chr1	86959607	86959775	-		novel	T014408	G003143	intronic	168
chr1:87113620-87169474-	0	0	0	4	0	0	0	0	0	2.18742	2.18742	2.18742	6.02717	2.18742	2.18742	2.18742	2.18742	2.18742	chr1	87113619	87169474	-		novel	ENST00000456587	RP4-651E10.4	sense overlapping	55855
chr1:87181407-87185318+	12	12	6	0	2	0	0	0	0	6.89783	6.92001	5.96153	2.18742	6.13585	2.18742	2.18742	2.18742	2.18742	chr1	87181406	87185318	+	hsa_circ_0013081	circBase	NM_016009	SH3GLB1	exonic	271
chr1:87181407-87190088+	0	1	11	0	0	0	0	0	0	2.18742	3.83458	6.78726	2.18742	2.18742	2.18742	2.18742	2.18742	2.18742	chr1	87181406	87190088	+	hsa_circ_0114358	circBase	NM_016009	SH3GLB1	exonic	498
chr1:87181407-87200862+	0	8	2	0	0	0	0	0	0	2.18742	6.36193	4.57341	2.18742	2.18742	2.18742	2.18742	2.18742	2.18742	chr1	87181406	87200862	+	hsa_circ_0013082	circBase	NM_016009	SH3GLB1	exonic	689
chr1:87185190-87190088+	6	1	10	0	0	3	7	0	0	5.95191	3.83458	6.65569	2.18742	2.18742	6.75366	9.1659	2.18742	2.18742	chr1	87185189	87190088	+	hsa_circ_0013084	circBase	NM_016009	SH3GLB1	exonic	356
chr1:87209980-87210282+	0	7	15	0	0	0	0	0	0	2.18742	6.18065	7.21876	2.18742	2.18742	2.18742	2.18742	2.18742	2.18742	chr1	87209979	87210282	+		novel	NM_016009	SH3GLB1	sense overlapping	303
chr1:87240436-87240586-	0	0	0	0	0	0	0	15	0	2.18742	2.18742	2.18742	2.18742	2.18742	2.18742	2.18742	8.58628	2.18742	chr1	87240435	87240586	-		novel			intergenic	151
chr1:87422995-87424190+	0	0	0	0	5	0	0	0	0	2.18742	2.18742	2.18742	2.18742	7.40059	2.18742	2.18742	2.18742	2.18742	chr1	87422994	87424190	+		novel	NM_001134492	HS2ST1	intronic	1196
chr1:87538617-87558352+	0	23	1	0	0	0	0	0	0	2.18742	7.83242	3.82597	2.18742	2.18742	2.18742	2.18742	2.18742	2.18742	chr1	87538616	87558352	+	hsa_circ_0114368	circBase	NM_012262	HS2ST1	exonic	464
chr1:87633282-87633447+	0	0	0	0	0	0	0	5	0	2.18742	2.18742	2.18742	2.18742	2.18742	2.18742	2.18742	7.03511	2.18742	chr1	87633281	87633447	+		novel	ENST00000370548	RP5-1052I5.2	intronic	166
chr1:87689501-87689662+	0	0	0	0	0	0	0	0	2	2.18742	2.18742	2.18742	2.18742	2.18742	2.18742	2.18742	2.18742	8.56496	chr1	87689500	87689662	+		novel	NM_001290053	LOC101927844	intronic	162
chr1:88438132-88438300+	0	0	0	0	0	2	0	0	0	2.18742	2.18742	2.18742	2.18742	2.18742	6.19883	2.18742	2.18742	2.18742	chr1	88438131	88438300	+		novel	T014590	G003193	intronic	169
chr1:88607446-88607647+	0	0	0	0	0	0	0	0	3	2.18742	2.18742	2.18742	2.18742	2.18742	2.18742	2.18742	2.18742	9.14412	chr1	88607445	88607647	+		novel	T014592	G003193	intronic	202
chr1:88736254-88736412-	0	0	0	0	0	0	0	2	0	2.18742	2.18742	2.18742	2.18742	2.18742	2.18742	2.18742	5.78645	2.18742	chr1	88736253	88736412	-		novel			intergenic	159
chr1:88992442-88992599-	0	0	0	0	0	0	2	0	0	2.18742	2.18742	2.18742	2.18742	2.18742	2.18742	7.38686	2.18742	2.18742	chr1	88992441	88992599	-		novel			intergenic	158
chr1:89206671-89206971+	0	0	0	0	0	2	1	0	0	2.18742	2.18742	2.18742	2.18742	2.18742	6.19883	6.4256	2.18742	2.18742	chr1	89206670	89206971	+	hsa_circ_0000089	circBase	NM_006256	PKN2	exonic	301	Alzheimer's disease, B-cell chronic lymphocytic leukemia, Duchenne muscular dystrophy (DMD), Oral Carcinoma, acute lymphoblastic leukemia (ALL), acute myeloid leukemia (AML), acute promyelocytic leukemia (APL), autism spectrum disorder (ASD), bladder cancer, breast cancer, cardiac hypertrophy, cervical cancer, chronic lymphocytic leukemia (CLL), colorectal cancer, glioblastoma, glioma, hepatocell…
chr1:89206671-89226059+	69	0	0	0	5	2	0	9	0	9.37514	2.18742	2.18742	2.18742	7.40059	6.19883	2.18742	7.86066	2.18742	chr1	89206670	89226059	+	hsa_circ_0013092	circBase	NM_006256	PKN2	exonic	456
chr1:89206671-89237562+	18	1	1	4	2	4	0	2	0	7.46431	3.83458	3.82597	6.02717	6.13585	7.15339	2.18742	5.78645	2.18742	chr1	89206670	89237562	+	hsa_circ_0114376	circBase	NM_006256	PKN2	exonic	937
chr1:89206671-89251896+	10	6	9	0	1	0	0	5	0	6.64578	5.97328	6.51091	2.18742	5.2264	2.18742	2.18742	7.03511	2.18742	chr1	89206670	89251896	+	hsa_circ_0013093	circBase	NM_006256	PKN2	exonic	1233
chr1:89225905-89226059+	0	0	0	0	0	0	0	2	0	2.18742	2.18742	2.18742	2.18742	2.18742	2.18742	2.18742	5.78645	2.18742	chr1	89225904	89226059	+		novel	NM_006256	PKN2	exonic	155
chr1:89225905-89237562+	0	21	24	0	0	0	0	0	0	2.18742	7.70392	7.88019	2.18742	2.18742	2.18742	2.18742	2.18742	2.18742	chr1	89225904	89237562	+	hsa_circ_0013095	circBase	NM_006256	PKN2	exonic	636
chr1:89236035-89237562+	44	6	44	1	2	4	0	0	0	8.73166	5.97328	8.74193	4.30161	6.13585	7.15339	2.18742	2.18742	2.18742	chr1	89236034	89237562	+	hsa_circ_0002008	circBase	NM_006256	PKN2	exonic	481
chr1:89236035-89251896+	0	14	0	1	0	2	0	0	0	2.18742	7.13463	2.18742	4.30161	2.18742	6.19883	2.18742	2.18742	2.18742	chr1	89236034	89251896	+	hsa_circ_0005900	circBase	NM_006256	PKN2	exonic	777
chr1:89272996-89287686+	0	0	0	0	3	0	0	0	0	2.18742	2.18742	2.18742	2.18742	6.68932	2.18742	2.18742	2.18742	2.18742	chr1	89272995	89287686	+	hsa_circ_0013107	circBase	NM_006256	PKN2	exonic	539
chr1:89299992-89300153+	0	0	0	6	0	0	0	0	0	2.18742	2.18742	2.18742	6.57815	2.18742	2.18742	2.18742	2.18742	2.18742	chr1	89299991	89300153	+		novel	NM_006256	PKN2	sense overlapping	162
chr1:89318790-89319029+	0	0	0	0	1	5	0	1	0	2.18742	2.18742	2.18742	2.18742	5.2264	7.46605	2.18742	4.90085	2.18742	chr1	89318789	89319029	+		novel	NM_001514	GTF2B	antisense	240
chr1:89322889-89325969-	17	0	0	6	6	9	0	0	0	7.38404	2.18742	2.18742	6.57815	7.65713	8.29744	2.18742	2.18742	2.18742	chr1	89322888	89325969	-	hsa_circ_0114398	circBase	NM_001514	GTF2B	exonic	559
chr1:89325565-89325969-	0	0	0	0	0	0	0	2	0	2.18742	2.18742	2.18742	2.18742	2.18742	2.18742	2.18742	5.78645	2.18742	chr1	89325564	89325969	-	hsa_circ_0114399	circBase	NM_001514	GTF2B	exonic	277
chr1:89785225-89785388+	0	0	0	0	0	2	0	0	0	2.18742	2.18742	2.18742	2.18742	2.18742	6.19883	2.18742	2.18742	2.18742	chr1	89785224	89785388	+		novel	T014727	G003230	intronic	164
chr1:90033806-90050348+	0	4	3	0	0	0	0	0	0	2.18742	5.43969	5.06331	2.18742	2.18742	2.18742	2.18742	2.18742	2.18742	chr1	90033805	90050348	+		novel	NM_015350	LRRC8B	exonic	2379
chr1:90033806-90058459+	0	0	0	0	5	0	0	0	0	2.18742	2.18742	2.18742	2.18742	7.40059	2.18742	2.18742	2.18742	2.18742	chr1	90033805	90058459	+		novel	NM_015350	LRRC8B	sense overlapping	24654
chr1:90194496-90194658-	0	0	0	0	2	0	0	0	0	2.18742	2.18742	2.18742	2.18742	6.13585	2.18742	2.18742	2.18742	2.18742	chr1	90194495	90194658	-		novel	T014816	G003247	intronic	163
chr1:90249897-90250059+	0	0	0	0	0	2	0	0	0	2.18742	2.18742	2.18742	2.18742	2.18742	6.19883	2.18742	2.18742	2.18742	chr1	90249896	90250059	+		novel	ENST00000370453	RP11-302M6.4	intronic	163
chr1:90309197-90399033-	0	0	0	0	0	0	0	2	0	2.18742	2.18742	2.18742	2.18742	2.18742	2.18742	2.18742	5.78645	2.18742	chr1	90309196	90399033	-		novel	NM_018103	LRRC8D	antisense	89837
chr1:90398776-90400318-	0	0	0	0	0	3	0	0	0	2.18742	2.18742	2.18742	2.18742	2.18742	6.75366	2.18742	2.18742	2.18742	chr1	90398775	90400318	-		novel	NM_018103	LRRC8D	antisense	1543
chr1:90513770-90513919-	0	0	0	10	0	0	0	0	0	2.18742	2.18742	2.18742	7.28734	2.18742	2.18742	2.18742	2.18742	2.18742	chr1	90513769	90513919	-		novel	T014878	G003267	antisense	150
chr1:90594330-90594532+	0	0	0	0	0	2	0	0	0	2.18742	2.18742	2.18742	2.18742	2.18742	6.19883	2.18742	2.18742	2.18742	chr1	90594329	90594532	+		novel	T014878	G003267	intronic	203
chr1:91019336-91019503-	0	0	0	0	0	3	0	0	0	2.18742	2.18742	2.18742	2.18742	2.18742	6.75366	2.18742	2.18742	2.18742	chr1	91019335	91019503	-		novel	T014919	G003269	intronic	168
chr1:91043057-91043224-	0	0	0	4	0	0	0	0	0	2.18742	2.18742	2.18742	6.02717	2.18742	2.18742	2.18742	2.18742	2.18742	chr1	91043056	91043224	-		novel	T014919	G003269	intronic	168
chr1:91096276-91096462-	0	0	0	0	0	0	0	0	2	2.18742	2.18742	2.18742	2.18742	2.18742	2.18742	2.18742	2.18742	8.56496	chr1	91096275	91096462	-		novel	T014933	G003272	intronic	187
chr1:91134134-91134299-	0	0	0	0	2	0	0	0	0	2.18742	2.18742	2.18742	2.18742	6.13585	2.18742	2.18742	2.18742	2.18742	chr1	91134133	91134299	-		novel	T014935	G003273	intronic	166
chr1:91201281-91201447-	0	0	0	3	0	0	0	0	0	2.18742	2.18742	2.18742	5.64534	2.18742	2.18742	2.18742	2.18742	2.18742	chr1	91201280	91201447	-		novel			intergenic	167
chr1:91234574-91234734-	0	0	0	4	0	0	0	0	0	2.18742	2.18742	2.18742	6.02717	2.18742	2.18742	2.18742	2.18742	2.18742	chr1	91234573	91234734	-		novel			intergenic	161
chr1:91260209-91260373-	0	0	0	0	0	0	0	0	2	2.18742	2.18742	2.18742	2.18742	2.18742	2.18742	2.18742	2.18742	8.56496	chr1	91260208	91260373	-		novel	ENST00000435649	RP4-665J23.1	intronic	165
chr1:91273521-91273697+	0	2	25	0	0	0	0	0	0	2.18742	4.58367	7.93797	2.18742	2.18742	2.18742	2.18742	2.18742	2.18742	chr1	91273520	91273697	+		novel	ENST00000435649	RP4-665J23.1	antisense	177
chr1:91304382-91304560-	0	0	0	0	0	0	0	4	0	2.18742	2.18742	2.18742	2.18742	2.18742	2.18742	2.18742	6.72565	2.18742	chr1	91304381	91304560	-		novel	ENST00000435649	RP4-665J23.1	intronic	179
chr1:91382197-91447927-	0	3	4	0	0	0	0	0	0	2.18742	5.07426	5.42836	2.18742	2.18742	2.18742	2.18742	2.18742	2.18742	chr1	91382196	91447927	-	hsa_circ_0114422	circBase	NM_016620	ZNF644	sense overlapping	65731
chr1:91403042-91447927-	17	0	0	0	0	0	0	0	0	7.38404	2.18742	2.18742	2.18742	2.18742	2.18742	2.18742	2.18742	2.18742	chr1	91403041	91447927	-	hsa_circ_0114428	circBase	NM_201269	ZNF644	exonic	3705
chr1:91434818-91434984-	0	0	0	0	4	0	0	0	0	2.18742	2.18742	2.18742	2.18742	7.08835	2.18742	2.18742	2.18742	2.18742	chr1	91434817	91434984	-		novel	NM_016620	ZNF644	intronic	167
chr1:91438710-91447927-	2	43	8	10	0	1	0	1	0	4.56502	8.72165	6.34996	7.28734	2.18742	5.28562	2.18742	4.90085	2.18742	chr1	91438709	91447927	-	hsa_circ_0114429	circBase	ENST00000467231	ZNF644	exonic	122
chr1:91518594-91518750-	2	0	0	0	0	0	0	0	0	4.56502	2.18742	2.18742	2.18742	2.18742	2.18742	2.18742	2.18742	2.18742	chr1	91518593	91518750	-		novel	T014972	G003285	antisense	157
chr1:92604907-92606768+	0	0	0	0	0	2	0	0	0	2.18742	2.18742	2.18742	2.18742	2.18742	6.19883	2.18742	2.18742	2.18742	chr1	92604906	92606768	+		novel	NM_183242	BTBD8	exonic	178
chr1:92719306-92719491-	0	0	0	0	0	0	0	0	2	2.18742	2.18742	2.18742	2.18742	2.18742	2.18742	2.18742	2.18742	8.56496	chr1	92719305	92719491	-		novel	ENST00000495106	GLMN	intronic	186
chr1:92798948-92801984-	0	0	0	0	3	0	0	0	0	2.18742	2.18742	2.18742	2.18742	6.68932	2.18742	2.18742	2.18742	2.18742	chr1	92798947	92801984	-		novel	NM_024813	RPAP2	antisense	3037
chr1:92798948-92811471+	9	0	0	8	0	2	0	0	0	6.50105	2.18742	2.18742	6.97589	2.18742	6.19883	2.18742	2.18742	2.18742	chr1	92798947	92811471	+	hsa_circ_0004463	circBase	NM_024813	RPAP2	exonic	233
chr1:92798948-92846430+	24	9	58	12	4	6	1	13	0	7.87001	6.52295	9.13677	7.54334	7.08835	7.72288	6.4256	8.38245	2.18742	chr1	92798947	92846430	+	hsa_circ_0000091	circBase	NM_024813	RPAP2	exonic	383
chr1:92936748-92936915-	0	0	0	0	0	0	5	0	0	2.18742	2.18742	2.18742	2.18742	2.18742	2.18742	8.68504	2.18742	2.18742	chr1	92936747	92936915	-		novel			intergenic	168
chr1:92960563-92960751+	0	0	0	0	0	0	0	2	0	2.18742	2.18742	2.18742	2.18742	2.18742	2.18742	2.18742	5.78645	2.18742	chr1	92960562	92960751	+		novel			intergenic	189
chr1:93029199-93073284-	0	0	0	3	0	5	0	0	0	2.18742	2.18742	2.18742	5.64534	2.18742	7.46605	2.18742	2.18742	2.18742	chr1	93029198	93073284	-	hsa_circ_0013162	circBase	NM_005665	EVI5	exonic	339
chr1:93029199-93101893-	0	0	11	3	0	0	0	0	0	2.18742	2.18742	6.78726	5.64534	2.18742	2.18742	2.18742	2.18742	2.18742	chr1	93029198	93101893	-	hsa_circ_0013163	circBase	NM_005665	EVI5	exonic	774
chr1:93070864-93073284-	14	0	0	0	0	0	3	0	0	7.11233	2.18742	2.18742	2.18742	2.18742	2.18742	7.95868	2.18742	2.18742	chr1	93070863	93073284	-	hsa_circ_0005371	circBase	NM_005665	EVI5	exonic	243
chr1:93070864-93091491-	14	0	0	0	0	0	0	0	0	7.11233	2.18742	2.18742	2.18742	2.18742	2.18742	2.18742	2.18742	2.18742	chr1	93070863	93091491	-	hsa_circ_0013166	circBase	NM_005665	EVI5	exonic	543
chr1:93070864-93101893-	0	0	7	12	2	0	0	0	0	2.18742	2.18742	6.16878	7.54334	6.13585	2.18742	2.18742	2.18742	2.18742	chr1	93070863	93101893	-	hsa_circ_0013167	circBase	NM_005665	EVI5	exonic	678
chr1:93070864-93170301-	0	0	0	0	0	2	0	0	0	2.18742	2.18742	2.18742	2.18742	2.18742	6.19883	2.18742	2.18742	2.18742	chr1	93070863	93170301	-	hsa_circ_0013168	circBase	NM_005665	EVI5	exonic	1741
chr1:93128977-93142775-	0	0	0	0	2	0	0	0	0	2.18742	2.18742	2.18742	2.18742	6.13585	2.18742	2.18742	2.18742	2.18742	chr1	93128976	93142775	-		novel	NM_001308248	EVI5	exonic	148
chr1:93131496-93159456-	0	1	7	0	3	1	0	0	0	2.18742	3.83458	6.16878	2.18742	6.68932	5.28562	2.18742	2.18742	2.18742	chr1	93131495	93159456	-		novel	NM_005665	EVI5	exonic	213
chr1:93131496-93161010-	0	0	0	0	0	3	0	0	0	2.18742	2.18742	2.18742	2.18742	2.18742	6.75366	2.18742	2.18742	2.18742	chr1	93131495	93161010	-		novel	NM_005665	EVI5	exonic	447
chr1:93159359-93170301-	0	0	0	2	0	0	0	0	0	2.18742	2.18742	2.18742	5.12457	2.18742	2.18742	2.18742	2.18742	2.18742	chr1	93159358	93170301	-	hsa_circ_0013171	circBase	NM_005665	EVI5	exonic	948
chr1:93191155-93202184-	0	0	0	0	0	0	0	3	0	2.18742	2.18742	2.18742	2.18742	2.18742	2.18742	2.18742	6.33117	2.18742	chr1	93191154	93202184	-	hsa_circ_0007531	circBase	ENST00000474806	EVI5	intronic	11030
chr1:93198067-93202184-	4	2	5	0	0	2	0	0	0	5.41908	4.58367	5.71944	2.18742	2.18742	6.19883	2.18742	2.18742	2.18742	chr1	93198066	93202184	-	hsa_circ_0007950	circBase	ENST00000474806	EVI5	intronic	4118
chr1:93200535-93202184-	0	6	16	0	0	0	0	0	0	2.18742	5.97328	7.30911	2.18742	2.18742	2.18742	2.18742	2.18742	2.18742	chr1	93200534	93202184	-		novel	ENST00000474806	EVI5	intronic	1650
chr1:93201955-93202184-	0	0	0	0	0	0	2	0	0	2.18742	2.18742	2.18742	2.18742	2.18742	2.18742	7.38686	2.18742	2.18742	chr1	93201954	93202184	-	hsa_circ_0013174	circBase	NM_005665	EVI5	exonic	230
chr1:93468413-93468597-	0	0	0	4	0	0	0	0	0	2.18742	2.18742	2.18742	6.02717	2.18742	2.18742	2.18742	2.18742	2.18742	chr1	93468412	93468597	-		novel	T015202	G003351	antisense	185
chr1:93526403-93526568-	0	0	0	0	2	0	0	0	0	2.18742	2.18742	2.18742	2.18742	6.13585	2.18742	2.18742	2.18742	2.18742	chr1	93526402	93526568	-		novel			intergenic	166
chr1:93594835-93599752+	0	22	0	0	0	0	0	0	0	2.18742	7.7696	2.18742	2.18742	2.18742	2.18742	2.18742	2.18742	2.18742	chr1	93594834	93599752	+		novel	NM_007358	MTF2	exonic	435
chr1:93621857-93625783-	0	0	0	0	2	0	0	0	0	2.18742	2.18742	2.18742	2.18742	6.13585	2.18742	2.18742	2.18742	2.18742	chr1	93621856	93625783	-		novel	NM_016040	TMED5	exonic	282
chr1:93648917-93659301+	0	0	2	0	0	0	0	0	0	2.18742	2.18742	4.57341	2.18742	2.18742	2.18742	2.18742	2.18742	2.18742	chr1	93648916	93659301	+	hsa_circ_0114513	circBase	NM_206886	CCDC18	exonic	700
chr1:93648917-93668700+	0	3	8	0	0	0	0	0	0	2.18742	5.07426	6.34996	2.18742	2.18742	2.18742	2.18742	2.18742	2.18742	chr1	93648916	93668700	+		novel	NM_206886	CCDC18	sense overlapping	19784
chr1:93648917-93672955+	0	0	0	0	3	0	0	0	0	2.18742	2.18742	2.18742	2.18742	6.68932	2.18742	2.18742	2.18742	2.18742	chr1	93648916	93672955	+		novel	NM_206886	CCDC18	exonic	1211
chr1:93648917-93692006+	15	0	0	0	0	0	0	0	0	7.2087	2.18742	2.18742	2.18742	2.18742	2.18742	2.18742	2.18742	2.18742	chr1	93648916	93692006	+		novel	NM_206886	CCDC18	exonic	2294
chr1:93648917-93724442+	0	0	0	0	0	0	0	3	0	2.18742	2.18742	2.18742	2.18742	2.18742	2.18742	2.18742	6.33117	2.18742	chr1	93648916	93724442	+		novel	NM_206886	CCDC18	exonic	3686
chr1:93651902-93657663+	11	0	0	0	0	0	0	0	0	6.7773	2.18742	2.18742	2.18742	2.18742	2.18742	2.18742	2.18742	2.18742	chr1	93651901	93657663	+		novel	NM_206886	CCDC18	exonic	266
chr1:93674859-93675152+	0	1	7	0	0	0	0	0	0	2.18742	3.83458	6.16878	2.18742	2.18742	2.18742	2.18742	2.18742	2.18742	chr1	93674858	93675152	+		novel	ENST00000334652	CCDC18	intronic	294
chr1:93676359-93682303+	1	1	4	2	1	1	0	0	0	3.81893	3.83458	5.42836	5.12457	5.2264	5.28562	2.18742	2.18742	2.18742	chr1	93676358	93682303	+	hsa_circ_0002304	circBase	NM_206886	CCDC18	exonic	621
chr1:93676359-93682303-	0	1	5	0	0	0	0	0	0	2.18742	3.83458	5.71944	2.18742	2.18742	2.18742	2.18742	2.18742	2.18742	chr1	93676358	93682303	-		novel	NM_206886	CCDC18	antisense	5945
chr1:93676359-93683426+	0	0	2	0	0	0	0	0	0	2.18742	2.18742	4.57341	2.18742	2.18742	2.18742	2.18742	2.18742	2.18742	chr1	93676358	93683426	+		novel	NM_206886	CCDC18	exonic	753
chr1:93676359-93698150+	0	0	0	0	0	0	0	11	0	2.18742	2.18742	2.18742	2.18742	2.18742	2.18742	2.18742	8.14502	2.18742	chr1	93676358	93698150	+		novel	NM_206886	CCDC18	exonic	1251
chr1:93677658-93692006+	0	0	0	2	0	0	0	0	0	2.18742	2.18742	2.18742	5.12457	2.18742	2.18742	2.18742	2.18742	2.18742	chr1	93677657	93692006	+	hsa_circ_0114518	circBase	NM_206886	CCDC18	exonic	958
chr1:93677658-93698150+	0	3	7	5	0	1	2	0	0	2.18742	5.07426	6.16878	6.3288	2.18742	5.28562	7.38686	2.18742	2.18742	chr1	93677657	93698150	+	hsa_circ_0114519	circBase	NM_206886	CCDC18	exonic	1126
chr1:93683279-93692006+	1	2	3	0	0	0	0	0	0	3.81893	4.58367	5.06331	2.18742	2.18742	2.18742	2.18742	2.18742	2.18742	chr1	93683278	93692006	+		novel	NM_206886	CCDC18	sense overlapping	8728
chr1:93683295-93692006+	0	0	0	1	0	5	0	0	0	2.18742	2.18742	2.18742	4.30161	2.18742	7.46605	2.18742	2.18742	2.18742	chr1	93683294	93692006	+		PMID:25070500	NM_206886	CCDC18	exonic	462
chr1:93683295-93698150+	3	9	0	0	1	0	0	0	0	5.05435	6.52295	2.18742	2.18742	5.2264	2.18742	2.18742	2.18742	2.18742	chr1	93683294	93698150	+		novel	NM_206886	CCDC18	exonic	630
chr1:93687166-93692006+	0	0	0	3	0	0	0	0	0	2.18742	2.18742	2.18742	5.64534	2.18742	2.18742	2.18742	2.18742	2.18742	chr1	93687165	93692006	+		novel	NM_206886	CCDC18	exonic	330
chr1:93687166-93698150+	3	4	17	0	0	0	0	0	0	5.05435	5.43969	7.39413	2.18742	2.18742	2.18742	2.18742	2.18742	2.18742	chr1	93687165	93698150	+		novel	NM_206886	CCDC18	exonic	498
chr1:93687166-93730458+	0	25	2	0	0	0	0	0	0	2.18742	7.95041	4.57341	2.18742	2.18742	2.18742	2.18742	2.18742	2.18742	chr1	93687165	93730458	+	hsa_circ_0114520	circBase	NM_206886	CCDC18	exonic	1923
chr1:93691890-93698150+	5	13	0	0	4	9	0	0	0	5.70996	7.03131	2.18742	2.18742	7.08835	8.29744	2.18742	2.18742	2.18742	chr1	93691889	93698150	+	hsa_circ_0013200	circBase	NM_206886	CCDC18	exonic	285
chr1:93697983-93705453+	0	2	0	0	0	0	0	0	0	2.18742	4.58367	2.18742	2.18742	2.18742	2.18742	2.18742	2.18742	2.18742	chr1	93697982	93705453	+		novel	NM_206886	CCDC18	exonic	689
chr1:93697983-93730458+	0	1	1	2	0	0	0	0	0	2.18742	3.83458	3.82597	5.12457	2.18742	2.18742	2.18742	2.18742	2.18742	chr1	93697982	93730458	+		novel	NM_206886	CCDC18	exonic	1593
chr1:93701805-93720171+	0	0	7	0	0	0	0	0	0	2.18742	2.18742	6.16878	2.18742	2.18742	2.18742	2.18742	2.18742	2.18742	chr1	93701804	93720171	+		novel	NM_206886	CCDC18	exonic	882
chr1:93704867-93705453+	1	1	17	0	3	0	0	0	0	3.81893	3.83458	7.39413	2.18742	6.68932	2.18742	2.18742	2.18742	2.18742	chr1	93704866	93705453	+		novel	NM_206886	CCDC18	exonic	378
chr1:93770945-93777165-	0	0	0	3	0	0	0	0	0	2.18742	2.18742	2.18742	5.64534	2.18742	2.18742	2.18742	2.18742	2.18742	chr1	93770944	93777165	-	hsa_circ_0114522	circBase	ENST00000413606	RP4-717I23.3	intronic	6221
chr1:93790192-93791452-	0	0	0	0	1	0	0	2	0	2.18742	2.18742	2.18742	2.18742	5.2264	2.18742	2.18742	5.78645	2.18742	chr1	93790191	93791452	-	hsa_circ_0013204	circBase	NR_034089	LOC100131564	exonic	222
chr1:93954840-93954995+	0	0	0	0	0	0	0	0	2	2.18742	2.18742	2.18742	2.18742	2.18742	2.18742	2.18742	2.18742	8.56496	chr1	93954839	93954995	+		novel	ENST00000370256	FNBP1L	intronic	156
chr1:93987639-94026472+	0	0	0	0	0	0	0	5	0	2.18742	2.18742	2.18742	2.18742	2.18742	2.18742	2.18742	7.03511	2.18742	chr1	93987638	94026472	+		novel	NM_017737	FNBP1L	sense overlapping	38834
chr1:94009664-94014983+	17	0	0	0	1	4	2	0	0	7.38404	2.18742	2.18742	2.18742	5.2264	7.15339	7.38686	2.18742	2.18742	chr1	94009663	94014983	+	hsa_circ_0114531	circBase	NM_017737	FNBP1L	exonic	487
chr1:94087889-94088061+	0	0	0	0	0	4	0	0	0	2.18742	2.18742	2.18742	2.18742	2.18742	7.15339	2.18742	2.18742	2.18742	chr1	94087888	94088061	+		novel	T015374	G003376	intronic	173
chr1:94207911-94208071-	0	0	0	0	0	4	0	0	0	2.18742	2.18742	2.18742	2.18742	2.18742	7.15339	2.18742	2.18742	2.18742	chr1	94207910	94208071	-		novel	NM_001261408	BCAR3	intronic	161
chr1:94244573-94244749+	0	0	0	0	2	0	0	0	0	2.18742	2.18742	2.18742	2.18742	6.13585	2.18742	2.18742	2.18742	2.18742	chr1	94244572	94244749	+		novel	NM_001261408	BCAR3	antisense	177
chr1:94248065-94248232-	0	0	0	0	0	7	0	0	0	2.18742	2.18742	2.18742	2.18742	2.18742	7.94082	2.18742	2.18742	2.18742	chr1	94248064	94248232	-		novel	NM_001261408	BCAR3	intronic	168
chr1:94341824-94343418+	0	0	0	0	2	0	0	0	0	2.18742	2.18742	2.18742	2.18742	6.13585	2.18742	2.18742	2.18742	2.18742	chr1	94341823	94343418	+		novel	NM_014597	DNTTIP2	antisense	1595
chr1:94341824-94343418-	0	0	0	3	1	1	0	12	0	2.18742	2.18742	2.18742	5.64534	5.2264	5.28562	2.18742	8.26862	2.18742	chr1	94341823	94343418	-	hsa_circ_0013218	circBase	NM_014597	DNTTIP2	exonic	1595
chr1:94360170-94363454-	0	0	15	3	0	0	0	1	0	2.18742	2.18742	7.21876	5.64534	2.18742	2.18742	2.18742	4.90085	2.18742	chr1	94360169	94363454	-	hsa_circ_0013222	circBase	NM_002061	GCLM	exonic	378
chr1:94360170-94367225-	0	0	0	1	0	3	2	0	0	2.18742	2.18742	2.18742	4.30161	2.18742	6.75366	7.38686	2.18742	2.18742	chr1	94360169	94367225	-	hsa_circ_0003513	circBase	NM_002061	GCLM	exonic	463
chr1:94466801-94466982+	8	0	0	0	0	0	0	0	0	6.34016	2.18742	2.18742	2.18742	2.18742	2.18742	2.18742	2.18742	2.18742	chr1	94466800	94466982	+		novel	T015443	G003393	intronic	182
chr1:94685814-94697199-	0	0	0	0	4	0	0	0	0	2.18742	2.18742	2.18742	2.18742	7.08835	2.18742	2.18742	2.18742	2.18742	chr1	94685813	94697199	-	hsa_circ_0003310	circBase	NM_004815	ARHGAP29	exonic	372
chr1:94717084-94717235-	0	0	0	0	0	2	0	0	0	2.18742	2.18742	2.18742	2.18742	2.18742	6.19883	2.18742	2.18742	2.18742	chr1	94717083	94717235	-		novel	uc009wdq.1	ARHGAP29	intronic	152
chr1:94739848-94740034+	0	0	0	0	4	0	0	0	0	2.18742	2.18742	2.18742	2.18742	7.08835	2.18742	2.18742	2.18742	2.18742	chr1	94739847	94740034	+		novel	T015482	G003405	intronic	187
chr1:94880118-94880289-	0	0	0	0	0	2	0	0	0	2.18742	2.18742	2.18742	2.18742	2.18742	6.19883	2.18742	2.18742	2.18742	chr1	94880117	94880289	-		novel			intergenic	172
chr1:94921289-94933563+	0	3	18	0	0	0	1	3	1	2.18742	5.07426	7.47442	2.18742	2.18742	2.18742	6.4256	6.33117	7.5822	chr1	94921288	94933563	+	hsa_circ_0114540	circBase	ENST00000454898	ABCD3	exonic	297
chr1:94921289-94946162+	0	0	2	0	0	0	0	0	0	2.18742	2.18742	4.57341	2.18742	2.18742	2.18742	2.18742	2.18742	2.18742	chr1	94921288	94946162	+	hsa_circ_0114542	circBase	ENST00000454898	ABCD3	exonic	789
chr1:94924163-94933563+	0	1	7	0	3	0	0	0	0	2.18742	3.83458	6.16878	2.18742	6.68932	2.18742	2.18742	2.18742	2.18742	chr1	94924162	94933563	+		novel	NM_002858	ABCD3	exonic	225
chr1:94924163-94946162+	21	4	5	0	0	3	0	0	0	7.68138	5.43969	5.71944	2.18742	2.18742	6.75366	2.18742	2.18742	2.18742	chr1	94924162	94946162	+	hsa_circ_0013232	circBase	NM_002858	ABCD3	exonic	717
chr1:94956260-94956421+	0	0	0	0	3	0	0	0	0	2.18742	2.18742	2.18742	2.18742	6.68932	2.18742	2.18742	2.18742	2.18742	chr1	94956259	94956421	+		novel	ENST00000394233	ABCD3	intronic	162
chr1:95101037-95101195+	0	0	0	0	0	3	0	0	0	2.18742	2.18742	2.18742	2.18742	2.18742	6.75366	2.18742	2.18742	2.18742	chr1	95101036	95101195	+		novel	T015535	G003416	intronic	159
chr1:95164120-95164308-	0	0	0	0	0	0	0	2	0	2.18742	2.18742	2.18742	2.18742	2.18742	2.18742	2.18742	5.78645	2.18742	chr1	95164119	95164308	-		novel	ENST00000414374	LINC01057	intronic	189
chr1:95189739-95189937+	5	0	0	0	0	0	0	0	0	5.70996	2.18742	2.18742	2.18742	2.18742	2.18742	2.18742	2.18742	2.18742	chr1	95189738	95189937	+		novel	GSE61474_TCONS_00007292	GSE61474_XLOC_001374	intronic	199
chr1:95453461-95453620-	0	0	0	0	0	0	0	8	0	2.18742	2.18742	2.18742	2.18742	2.18742	2.18742	2.18742	7.69427	2.18742	chr1	95453460	95453620	-		novel	NM_001305242	ALG14	intronic	160
chr1:95509957-95510112-	0	0	0	0	0	3	0	0	0	2.18742	2.18742	2.18742	2.18742	2.18742	6.75366	2.18742	2.18742	2.18742	chr1	95509956	95510112	-		novel	NM_144988	ALG14	intronic	156
chr1:95576142-95576348-	0	0	0	0	0	2	0	0	0	2.18742	2.18742	2.18742	2.18742	2.18742	6.19883	2.18742	2.18742	2.18742	chr1	95576141	95576348	-		novel	NM_001199679	TMEM56	antisense	207
chr1:95609447-95616975+	36	7	1	4	0	0	0	0	0	8.44558	6.18065	3.82597	6.02717	2.18742	2.18742	2.18742	2.18742	2.18742	chr1	95609446	95616975	+	hsa_circ_0000095	circBase	NM_152487	TMEM56	exonic	410	autism spectrum disorder (ASD)
chr1:95870594-95870760-	0	0	0	2	0	0	0	0	0	2.18742	2.18742	2.18742	5.12457	2.18742	2.18742	2.18742	2.18742	2.18742	chr1	95870593	95870760	-		novel	T015695	G003443	antisense	167
chr1:96011263-96011419+	0	0	0	0	0	2	0	0	0	2.18742	2.18742	2.18742	2.18742	2.18742	6.19883	2.18742	2.18742	2.18742	chr1	96011262	96011419	+		novel	ENST00000456933	RP11-286B14.1	intronic	157
chr1:96313755-96313926-	0	0	0	0	0	0	0	4	0	2.18742	2.18742	2.18742	2.18742	2.18742	2.18742	2.18742	6.72565	2.18742	chr1	96313754	96313926	-		novel			intergenic	172
chr1:96511989-96512138+	0	0	0	0	0	0	0	3	0	2.18742	2.18742	2.18742	2.18742	2.18742	2.18742	2.18742	6.33117	2.18742	chr1	96511988	96512138	+		novel			intergenic	150
chr1:96693805-96693985-	0	0	0	0	2	0	0	0	0	2.18742	2.18742	2.18742	2.18742	6.13585	2.18742	2.18742	2.18742	2.18742	chr1	96693804	96693985	-		novel	T015778	G003463	antisense	181
chr1:96878774-96878938-	0	0	0	0	2	0	0	0	0	2.18742	2.18742	2.18742	2.18742	6.13585	2.18742	2.18742	2.18742	2.18742	chr1	96878773	96878938	-		novel	T015781	G003465	antisense	165
chr1:97007276-97007438+	0	0	0	0	0	0	2	0	0	2.18742	2.18742	2.18742	2.18742	2.18742	2.18742	7.38686	2.18742	2.18742	chr1	97007275	97007438	+		novel			intergenic	163
chr1:97216981-97250810+	0	0	0	0	3	0	0	0	0	2.18742	2.18742	2.18742	2.18742	6.68932	2.18742	2.18742	2.18742	2.18742	chr1	97216980	97250810	+	hsa_circ_0013250	circBase	NM_021190	PTBP2	exonic	865
chr1:97235259-97250810+	5	15	10	4	5	0	1	0	0	5.70996	7.23105	6.65569	6.02717	7.40059	2.18742	6.4256	2.18742	2.18742	chr1	97235258	97250810	+	hsa_circ_0013252	circBase	NM_021190	PTBP2	exonic	789
chr1:97236264-97250810+	0	0	0	0	0	4	0	0	0	2.18742	2.18742	2.18742	2.18742	2.18742	7.15339	2.18742	2.18742	2.18742	chr1	97236263	97250810	+		novel	NM_021190	PTBP2	exonic	616
chr1:97301312-97301480-	0	0	0	0	0	3	0	0	0	2.18742	2.18742	2.18742	2.18742	2.18742	6.75366	2.18742	2.18742	2.18742	chr1	97301311	97301480	-		novel			intergenic	169
chr1:97310083-97310246-	0	0	0	0	0	0	0	0	2	2.18742	2.18742	2.18742	2.18742	2.18742	2.18742	2.18742	2.18742	8.56496	chr1	97310082	97310246	-		novel			intergenic	164
chr1:97560116-97560277+	0	0	0	0	0	0	0	0	2	2.18742	2.18742	2.18742	2.18742	2.18742	2.18742	2.18742	2.18742	8.56496	chr1	97560115	97560277	+		novel	T015848	G003479	sense overlapping	162
chr1:97888865-97889031+	0	0	0	0	0	0	0	0	2	2.18742	2.18742	2.18742	2.18742	2.18742	2.18742	2.18742	2.18742	8.56496	chr1	97888864	97889031	+		novel	T015857	G003482	intronic	167
chr1:97981282-98015300-	0	33	0	13	2	1	0	0	0	2.18742	8.34449	2.18742	7.65611	6.13585	5.28562	2.18742	2.18742	2.18742	chr1	97981281	98015300	-	hsa_circ_0006323	circBase	NM_000110	DPYD	exonic	401
chr1:98008721-98008893+	0	0	0	11	0	0	0	0	0	2.18742	2.18742	2.18742	7.42101	2.18742	2.18742	2.18742	2.18742	2.18742	chr1	98008720	98008893	+		novel	NM_000110	DPYD	antisense	173
chr1:98144651-98165103-	31	0	0	1	0	0	4	2	0	8.23289	2.18742	2.18742	4.30161	2.18742	2.18742	8.3671	5.78645	2.18742	chr1	98144650	98165103	-	hsa_circ_0004161	circBase	NM_000110	DPYD	exonic	367
chr1:98144651-98206035+	18	0	0	0	0	0	0	0	0	7.46431	2.18742	2.18742	2.18742	2.18742	2.18742	2.18742	2.18742	2.18742	chr1	98144650	98206035	+		novel	NM_000110	DPYD	antisense	61385
chr1:98144651-98206035-	0	0	0	0	0	3	0	0	0	2.18742	2.18742	2.18742	2.18742	2.18742	6.75366	2.18742	2.18742	2.18742	chr1	98144650	98206035	-	hsa_circ_0114605	circBase	NM_000110	DPYD	exonic	617
chr1:98245218-98253180-	0	12	0	0	0	0	0	0	0	2.18742	6.92001	2.18742	2.18742	2.18742	2.18742	2.18742	2.18742	2.18742	chr1	98245217	98253180	-		novel	ENST00000423006	DPYD	intronic	7963
chr1:98279666-98279831+	0	0	0	0	0	8	0	0	0	2.18742	2.18742	2.18742	2.18742	2.18742	8.13012	2.18742	2.18742	2.18742	chr1	98279665	98279831	+		novel	NM_000110	DPYD	antisense	166
chr1:98519647-98519806-	0	0	0	0	0	0	2	0	0	2.18742	2.18742	2.18742	2.18742	2.18742	2.18742	7.38686	2.18742	2.18742	chr1	98519646	98519806	-		novel	T015892	G003492	intronic	160
chr1:98546712-98546876+	4	0	0	0	0	0	0	0	0	5.41908	2.18742	2.18742	2.18742	2.18742	2.18742	2.18742	2.18742	2.18742	chr1	98546711	98546876	+		novel	TCONS_l2_00000435	XLOC_l2_000324	intronic	165
chr1:98630505-98630654+	0	0	0	0	0	0	4	0	0	2.18742	2.18742	2.18742	2.18742	2.18742	2.18742	8.3671	2.18742	2.18742	chr1	98630504	98630654	+		novel	TCONS_l2_00000435	XLOC_l2_000324	intronic	150
chr1:98634928-98635088+	0	0	0	0	0	6	0	0	0	2.18742	2.18742	2.18742	2.18742	2.18742	7.72288	2.18742	2.18742	2.18742	chr1	98634927	98635088	+		novel	TCONS_l2_00000435	XLOC_l2_000324	intronic	161
chr1:98649127-98649276+	0	0	0	0	0	0	3	0	0	2.18742	2.18742	2.18742	2.18742	2.18742	2.18742	7.95868	2.18742	2.18742	chr1	98649126	98649276	+		novel	TCONS_l2_00000435	XLOC_l2_000324	intronic	150
chr1:98737584-98737761-	0	0	0	0	0	2	0	0	0	2.18742	2.18742	2.18742	2.18742	2.18742	6.19883	2.18742	2.18742	2.18742	chr1	98737583	98737761	-		novel	NR_046088	LOC729987	antisense	178
chr1:98774780-98774933-	0	0	0	0	0	0	0	3	0	2.18742	2.18742	2.18742	2.18742	2.18742	2.18742	2.18742	6.33117	2.18742	chr1	98774779	98774933	-		novel	T015908	G003493	intronic	154
chr1:99205314-99205477+	0	0	0	0	2	0	0	0	0	2.18742	2.18742	2.18742	2.18742	6.13585	2.18742	2.18742	2.18742	2.18742	chr1	99205313	99205477	+		novel	NM_015976	SNX7	intronic	164
chr1:99269001-99269172+	0	0	0	0	0	3	0	0	0	2.18742	2.18742	2.18742	2.18742	2.18742	6.75366	2.18742	2.18742	2.18742	chr1	99269000	99269172	+		novel			intergenic	172
chr1:99430816-99430979-	0	0	0	0	0	0	0	0	3	2.18742	2.18742	2.18742	2.18742	2.18742	2.18742	2.18742	2.18742	9.14412	chr1	99430815	99430979	-		novel	NM_001010861	LPPR5	intronic	164
chr1:99445157-99445319+	0	0	0	0	0	0	2	0	0	2.18742	2.18742	2.18742	2.18742	2.18742	2.18742	7.38686	2.18742	2.18742	chr1	99445156	99445319	+		novel	T015930	G003504	intronic	163
chr1:99994887-99995058+	0	0	2	0	0	0	0	0	0	2.18742	2.18742	4.57341	2.18742	2.18742	2.18742	2.18742	2.18742	2.18742	chr1	99994886	99995058	+		novel	ENST00000438829	RP11-413P11.1	antisense	172
chr1:100104505-100104654-	0	0	0	0	0	0	4	0	0	2.18742	2.18742	2.18742	2.18742	2.18742	2.18742	8.3671	2.18742	2.18742	chr1	100104504	100104654	-		novel	T015972	G003513	intronic	150
chr1:100108505-100108660-	0	0	0	0	0	2	0	0	0	2.18742	2.18742	2.18742	2.18742	2.18742	6.19883	2.18742	2.18742	2.18742	chr1	100108504	100108660	-		novel	T015972	G003513	intronic	156
chr1:100293507-100293688-	0	0	0	0	0	0	2	0	0	2.18742	2.18742	2.18742	2.18742	2.18742	2.18742	7.38686	2.18742	2.18742	chr1	100293506	100293688	-		novel	T015995	G003522	antisense	182
chr1:100326774-100326940+	0	0	0	0	0	0	0	0	2	2.18742	2.18742	2.18742	2.18742	2.18742	2.18742	2.18742	2.18742	8.56496	chr1	100326773	100326940	+		novel	NM_000028	AGL	intronic	167
chr1:100464817-100477089+	0	0	0	0	0	0	0	3	0	2.18742	2.18742	2.18742	2.18742	2.18742	2.18742	2.18742	6.33117	2.18742	chr1	100464816	100477089	+	hsa_circ_0110137	circBase	NM_012243	SLC35A3	exonic	447
chr1:100472590-100483371+	0	0	0	0	0	7	0	0	0	2.18742	2.18742	2.18742	2.18742	2.18742	7.94082	2.18742	2.18742	2.18742	chr1	100472589	100483371	+	hsa_circ_0013299	circBase	NM_012243	SLC35A3	exonic	545
chr1:100508629-100515560+	0	0	2	0	0	0	0	0	0	2.18742	2.18742	4.57341	2.18742	2.18742	2.18742	2.18742	2.18742	2.18742	chr1	100508628	100515560	+	hsa_circ_0110143	circBase	NM_033055	HIAT1	sense overlapping	6932
chr1:100515465-100527505+	0	16	0	0	0	0	0	0	0	2.18742	7.32142	2.18742	2.18742	2.18742	2.18742	2.18742	2.18742	2.18742	chr1	100515464	100527505	+	hsa_circ_0110148	circBase	NM_033055	HIAT1	exonic	402
chr1:100551092-100573109-	0	0	0	8	0	0	0	0	0	2.18742	2.18742	2.18742	6.97589	2.18742	2.18742	2.18742	2.18742	2.18742	chr1	100551091	100573109	-		novel	NM_194292	SASS6	exonic	721
chr1:100602438-100606070+	0	0	0	0	0	0	1	4	0	2.18742	2.18742	2.18742	2.18742	2.18742	2.18742	6.4256	6.72565	2.18742	chr1	100602437	100606070	+	hsa_circ_0110155	circBase	NM_019083	TRMT13	exonic	354
chr1:100656331-100656534+	2	0	0	0	0	0	0	0	0	4.56502	2.18742	2.18742	2.18742	2.18742	2.18742	2.18742	2.18742	2.18742	chr1	100656330	100656534	+		novel	NM_001918	DBT	antisense	204
chr1:100661770-100672192+	0	0	0	0	0	0	0	3	0	2.18742	2.18742	2.18742	2.18742	2.18742	2.18742	2.18742	6.33117	2.18742	chr1	100661769	100672192	+		novel	ENST00000603820	RP11-305E17.7	sense overlapping	10423
chr1:100662017-100662196-	2	0	0	0	0	0	0	0	0	4.56502	2.18742	2.18742	2.18742	2.18742	2.18742	2.18742	2.18742	2.18742	chr1	100662016	100662196	-		novel	NM_001918	DBT	intronic	180
chr1:100671786-100676327+	3	0	0	0	0	0	0	0	0	5.05435	2.18742	2.18742	2.18742	2.18742	2.18742	2.18742	2.18742	2.18742	chr1	100671785	100676327	+		novel	NM_001918	DBT	antisense	4542
chr1:100688192-100688371-	0	0	0	0	0	0	0	3	0	2.18742	2.18742	2.18742	2.18742	2.18742	2.18742	2.18742	6.33117	2.18742	chr1	100688191	100688371	-		novel	ENST00000370131	DBT	intronic	180
chr1:100745671-100745836+	0	0	0	0	0	0	2	0	0	2.18742	2.18742	2.18742	2.18742	2.18742	2.18742	7.38686	2.18742	2.18742	chr1	100745670	100745836	+		novel	NM_001130841	RTCA	intronic	166
chr1:100750784-100752759+	0	2	8	0	0	0	0	0	0	2.18742	4.58367	6.34996	2.18742	2.18742	2.18742	2.18742	2.18742	2.18742	chr1	100750783	100752759	+	hsa_circ_0013321	circBase	NM_003729	RTCA	exonic	200
chr1:100822832-100823008+	0	0	0	0	0	2	0	0	0	2.18742	2.18742	2.18742	2.18742	2.18742	6.19883	2.18742	2.18742	2.18742	chr1	100822831	100823008	+		novel	uc009web.2	CDC14A	intronic	177
chr1:100843102-100856380+	0	2	15	0	0	2	0	0	0	2.18742	4.58367	7.21876	2.18742	2.18742	6.19883	2.18742	2.18742	2.18742	chr1	100843101	100856380	+	hsa_circ_0013323	circBase	NM_003672	CDC14A	exonic	169
chr1:100843102-100921048+	10	0	0	0	0	0	0	0	0	6.64578	2.18742	2.18742	2.18742	2.18742	2.18742	2.18742	2.18742	2.18742	chr1	100843101	100921048	+		novel	NM_003672	CDC14A	exonic	467
chr1:100846694-100846848-	0	0	0	4	0	0	0	0	0	2.18742	2.18742	2.18742	6.02717	2.18742	2.18742	2.18742	2.18742	2.18742	chr1	100846693	100846848	-		novel	NM_003672	CDC14A	antisense	155
chr1:100856288-100908552+	0	8	0	0	0	0	0	0	0	2.18742	6.36193	2.18742	2.18742	2.18742	2.18742	2.18742	2.18742	2.18742	chr1	100856287	100908552	+		novel	NM_003672	CDC14A	exonic	303
chr1:100856288-100921048+	0	2	5	0	0	0	0	0	0	2.18742	4.58367	5.71944	2.18742	2.18742	2.18742	2.18742	2.18742	2.18742	chr1	100856287	100921048	+		novel	NM_003672	CDC14A	exonic	391
chr1:100876452-100876618+	0	0	0	0	0	0	0	0	2	2.18742	2.18742	2.18742	2.18742	2.18742	2.18742	2.18742	2.18742	8.56496	chr1	100876451	100876618	+		novel	ENST00000370125	CDC14A	intronic	167
chr1:100889778-100908552+	6	16	16	18	1	1	0	0	0	5.95191	7.32142	7.30911	8.11652	5.2264	5.28562	2.18742	2.18742	2.18742	chr1	100889777	100908552	+	hsa_circ_0000097	circBase	NM_003672	CDC14A	exonic	210	T-cell leukemia, acute lymphoblastic leukemia (ALL), acute myeloid leukemia (AML), breast cancer, colorectal cancer, epithelial ovarian cancer (EOC), esophageal cancer, glioma, head and neck squamous cell carcinoma (HNSCC), lung cancer, malignant melanoma, multiple myeloma (MM), non-small cell lung cancer (NSCLC), ovarian cancer (OC), pancreatic ductal adenocarcinoma (PDAC), testicular germ cell …
chr1:100901689-100908552+	0	0	2	0	0	0	0	1	0	2.18742	2.18742	4.57341	2.18742	2.18742	2.18742	2.18742	4.90085	2.18742	chr1	100901688	100908552	+		novel	NM_003672	CDC14A	sense overlapping	6864
chr1:100905488-100908552+	0	0	0	0	0	0	0	4	0	2.18742	2.18742	2.18742	2.18742	2.18742	2.18742	2.18742	6.72565	2.18742	chr1	100905487	100908552	+	hsa_circ_0013325	circBase	NM_003672	CDC14A	exonic	130
chr1:100949848-100964818+	0	1	6	0	0	0	0	0	0	2.18742	3.83458	5.96153	2.18742	2.18742	2.18742	2.18742	2.18742	2.18742	chr1	100949847	100964818	+		novel	NM_003672	CDC14A	exonic	778
chr1:100960374-100964818+	2	24	12	0	0	3	0	0	0	4.56502	7.89262	6.90782	2.18742	2.18742	6.75366	2.18742	2.18742	2.18742	chr1	100960373	100964818	+	hsa_circ_0013330	circBase	NM_003672	CDC14A	exonic	618
chr1:100960374-100964818-	4	4	1	0	0	0	0	0	0	5.41908	5.43969	3.82597	2.18742	2.18742	2.18742	2.18742	2.18742	2.18742	chr1	100960373	100964818	-		novel	T016106	G003551	intronic	4445
chr1:101000645-101000811+	4	0	0	0	0	0	0	0	0	5.41908	2.18742	2.18742	2.18742	2.18742	2.18742	2.18742	2.18742	2.18742	chr1	101000644	101000811	+		novel	T016106	G003551	antisense	167
chr1:101222318-101222491+	0	0	0	0	0	4	0	0	0	2.18742	2.18742	2.18742	2.18742	2.18742	7.15339	2.18742	2.18742	2.18742	chr1	101222317	101222491	+		novel			intergenic	174
chr1:101224331-101224496-	0	0	0	9	0	0	0	0	0	2.18742	2.18742	2.18742	7.14	2.18742	2.18742	2.18742	2.18742	2.18742	chr1	101224330	101224496	-		novel			intergenic	166
chr1:101225928-101226130-	0	0	0	0	0	0	0	0	3	2.18742	2.18742	2.18742	2.18742	2.18742	2.18742	2.18742	2.18742	9.14412	chr1	101225927	101226130	-		novel			intergenic	203
chr1:101225965-101226120-	0	0	0	0	0	8	0	0	0	2.18742	2.18742	2.18742	2.18742	2.18742	8.13012	2.18742	2.18742	2.18742	chr1	101225964	101226120	-		novel			intergenic	156
chr1:101340820-101340975+	0	0	0	0	6	0	0	0	0	2.18742	2.18742	2.18742	2.18742	7.65713	2.18742	2.18742	2.18742	2.18742	chr1	101340819	101340975	+		novel	T016136	G003563	intronic	156
chr1:101372408-101387397+	0	16	0	0	0	4	0	0	0	2.18742	7.32142	2.18742	2.18742	2.18742	7.15339	2.18742	2.18742	2.18742	chr1	101372407	101387397	+	hsa_circ_0000098	circBase	NM_133496	SLC30A7	exonic	660	breast cancer, colorectal cancer, endometrial cancer, epithelial ovarian cancer (EOC), kidney cancer, lung cancer, malignant melanoma, non-alcoholic fatty liver disease (NAFLD), ovarian cancer (OC), prostate cancer, testicular germ cell tumor
chr1:101619632-101619828-	0	0	0	2	0	0	0	0	0	2.18742	2.18742	2.18742	5.12457	2.18742	2.18742	2.18742	2.18742	2.18742	chr1	101619631	101619828	-		novel	TCONS_00001078	XLOC_000318	antisense	197
chr1:101655905-101656090-	0	0	0	0	0	0	0	0	3	2.18742	2.18742	2.18742	2.18742	2.18742	2.18742	2.18742	2.18742	9.14412	chr1	101655904	101656090	-		novel	T016191	G003575	intronic	186
chr1:101709525-101709691-	0	0	0	0	0	0	0	4	0	2.18742	2.18742	2.18742	2.18742	2.18742	2.18742	2.18742	6.72565	2.18742	chr1	101709524	101709691	-		novel			intergenic	167
chr1:101915612-101915788+	0	0	0	0	0	2	0	0	0	2.18742	2.18742	2.18742	2.18742	2.18742	6.19883	2.18742	2.18742	2.18742	chr1	101915611	101915788	+		novel	T016236	G003587	intronic	177
chr1:101975020-101975178-	0	0	0	0	0	0	4	0	0	2.18742	2.18742	2.18742	2.18742	2.18742	2.18742	8.3671	2.18742	2.18742	chr1	101975019	101975178	-		novel			intergenic	159
chr1:102009059-102009234+	17	0	0	0	0	0	0	0	0	7.38404	2.18742	2.18742	2.18742	2.18742	2.18742	2.18742	2.18742	2.18742	chr1	102009058	102009234	+		novel			intergenic	176
chr1:102229807-102229979-	0	0	0	0	0	3	0	0	0	2.18742	2.18742	2.18742	2.18742	2.18742	6.75366	2.18742	2.18742	2.18742	chr1	102229806	102229979	-		novel	T016238	G003589	antisense	173
chr1:102349489-102350314-	0	0	0	0	0	3	0	0	0	2.18742	2.18742	2.18742	2.18742	2.18742	6.75366	2.18742	2.18742	2.18742	chr1	102349488	102350314	-		novel	NM_058170	OLFM3	intronic	826
chr1:102425167-102425329+	0	0	0	0	0	3	0	0	0	2.18742	2.18742	2.18742	2.18742	2.18742	6.75366	2.18742	2.18742	2.18742	chr1	102425166	102425329	+		novel	NM_058170	OLFM3	antisense	163
chr1:102921816-102921965-	0	0	0	0	0	0	2	0	0	2.18742	2.18742	2.18742	2.18742	2.18742	2.18742	7.38686	2.18742	2.18742	chr1	102921815	102921965	-		novel			intergenic	150
chr1:103349945-103350111-	0	0	0	0	0	4	0	0	0	2.18742	2.18742	2.18742	2.18742	2.18742	7.15339	2.18742	2.18742	2.18742	chr1	103349944	103350111	-		novel	NM_001190709	COL11A1	intronic	167
chr1:103559994-103560157-	0	0	0	0	0	0	0	0	2	2.18742	2.18742	2.18742	2.18742	2.18742	2.18742	2.18742	2.18742	8.56496	chr1	103559993	103560157	-		novel	ENST00000427239	COL11A1	intronic	164
chr1:104112746-104112910-	0	0	0	0	0	0	2	0	0	2.18742	2.18742	2.18742	2.18742	2.18742	2.18742	7.38686	2.18742	2.18742	chr1	104112745	104112910	-		novel	NM_020978	AMY2B	antisense	165
chr1:104123585-104123764-	0	0	0	0	0	3	0	0	0	2.18742	2.18742	2.18742	2.18742	2.18742	6.75366	2.18742	2.18742	2.18742	chr1	104123584	104123764	-		novel	uc001dus.1	AMY2B	antisense	180
chr1:105139313-105139466-	0	0	0	0	2	0	0	0	0	2.18742	2.18742	2.18742	2.18742	6.13585	2.18742	2.18742	2.18742	2.18742	chr1	105139312	105139466	-		novel	T016401	G003638	intronic	154
chr1:106002354-106002557-	0	0	0	0	6	0	0	0	0	2.18742	2.18742	2.18742	2.18742	7.65713	2.18742	2.18742	2.18742	2.18742	chr1	106002353	106002557	-		novel			intergenic	204
chr1:106352474-106352664+	0	0	0	0	0	3	0	0	0	2.18742	2.18742	2.18742	2.18742	2.18742	6.75366	2.18742	2.18742	2.18742	chr1	106352473	106352664	+		novel			intergenic	191
chr1:106946590-106946768-	0	0	0	9	0	0	0	0	0	2.18742	2.18742	2.18742	7.14	2.18742	2.18742	2.18742	2.18742	2.18742	chr1	106946589	106946768	-		novel	T016493	G003673	intronic	179
chr1:107530103-107530253-	0	0	0	0	0	0	2	0	0	2.18742	2.18742	2.18742	2.18742	2.18742	2.18742	7.38686	2.18742	2.18742	chr1	107530102	107530253	-		novel	T016535	G003689	intronic	151
chr1:107752378-107752547+	0	2	2	0	0	0	0	0	0	2.18742	4.58367	4.57341	2.18742	2.18742	2.18742	2.18742	2.18742	2.18742	chr1	107752377	107752547	+		novel	ENST00000294649	NTNG1	intronic	170
chr1:107802287-107802449+	0	0	0	0	0	3	0	0	0	2.18742	2.18742	2.18742	2.18742	2.18742	6.75366	2.18742	2.18742	2.18742	chr1	107802286	107802449	+		novel	ENST00000294649	NTNG1	intronic	163
chr1:107971556-107971719-	0	0	0	0	0	0	4	0	0	2.18742	2.18742	2.18742	2.18742	2.18742	2.18742	8.3671	2.18742	2.18742	chr1	107971555	107971719	-		novel	T016570	G003701	intronic	164
chr1:108039904-108040070-	0	0	0	0	5	0	0	0	0	2.18742	2.18742	2.18742	2.18742	7.40059	2.18742	2.18742	2.18742	2.18742	chr1	108039903	108040070	-		novel	T016571	G003701	intronic	167
chr1:108046697-108046861-	0	0	0	0	0	2	0	0	0	2.18742	2.18742	2.18742	2.18742	2.18742	6.19883	2.18742	2.18742	2.18742	chr1	108046696	108046861	-		novel	T016571	G003701	intronic	165
chr1:108069795-108069976-	0	0	0	0	0	0	0	4	0	2.18742	2.18742	2.18742	2.18742	2.18742	2.18742	2.18742	6.72565	2.18742	chr1	108069794	108069976	-		novel	T016571	G003701	intronic	182
chr1:108185241-108247683-	0	0	0	0	0	0	0	4	0	2.18742	2.18742	2.18742	2.18742	2.18742	2.18742	2.18742	6.72565	2.18742	chr1	108185240	108247683	-		novel	NM_006113	VAV3	exonic	412
chr1:108226110-108247683+	0	1	12	0	0	0	0	0	0	2.18742	3.83458	6.90782	2.18742	2.18742	2.18742	2.18742	2.18742	2.18742	chr1	108226109	108247683	+		novel	NM_006113	VAV3	antisense	21574
chr1:108226110-108247683-	8	31	20	0	8	1	0	1	0	6.34016	8.2556	7.62273	2.18742	8.064	5.28562	2.18742	4.90085	2.18742	chr1	108226109	108247683	-	hsa_circ_0110302	circBase	NM_006113	VAV3	exonic	275
chr1:108239716-108239912+	0	0	0	0	0	3	0	0	0	2.18742	2.18742	2.18742	2.18742	2.18742	6.75366	2.18742	2.18742	2.18742	chr1	108239715	108239912	+		novel	NM_006113	VAV3	antisense	197
chr1:108247172-108247683+	0	0	0	0	3	0	0	0	0	2.18742	2.18742	2.18742	2.18742	6.68932	2.18742	2.18742	2.18742	2.18742	chr1	108247171	108247683	+		novel	NM_006113	VAV3	antisense	512
chr1:108291590-108319918-	0	1	4	0	0	0	0	0	0	2.18742	3.83458	5.42836	2.18742	2.18742	2.18742	2.18742	2.18742	2.18742	chr1	108291589	108319918	-		novel	NM_006113	VAV3	exonic	1122
chr1:108303406-108313350-	0	0	0	0	0	2	0	0	0	2.18742	2.18742	2.18742	2.18742	2.18742	6.19883	2.18742	2.18742	2.18742	chr1	108303405	108313350	-		novel	NM_006113	VAV3	exonic	462
chr1:108340424-108340578+	0	0	0	0	0	0	4	0	0	2.18742	2.18742	2.18742	2.18742	2.18742	2.18742	8.3671	2.18742	2.18742	chr1	108340423	108340578	+		novel	NM_006113	VAV3	antisense	155
chr1:108623376-108623551-	0	0	0	0	0	0	0	2	0	2.18742	2.18742	2.18742	2.18742	2.18742	2.18742	2.18742	5.78645	2.18742	chr1	108623375	108623551	-		novel	T016590	G003709	antisense	176
chr1:108690901-108703915-	0	2	0	0	1	0	0	0	0	2.18742	4.58367	2.18742	2.18742	5.2264	2.18742	2.18742	2.18742	2.18742	chr1	108690900	108703915	-	hsa_circ_0004270	circBase	NM_013386	SLC25A24	exonic	532
chr1:108724563-108728576-	0	0	0	0	0	3	0	0	0	2.18742	2.18742	2.18742	2.18742	2.18742	6.75366	2.18742	2.18742	2.18742	chr1	108724562	108728576	-	hsa_circ_0110306	circBase	NM_013386	SLC25A24	exonic	215
chr1:108727765-108728576-	0	0	0	2	0	0	0	0	0	2.18742	2.18742	2.18742	5.12457	2.18742	2.18742	2.18742	2.18742	2.18742	chr1	108727764	108728576	-		novel	NM_013386	SLC25A24	sense overlapping	812
chr1:109148845-109159050+	0	1	3	0	0	0	0	0	0	2.18742	3.83458	5.06331	2.18742	2.18742	2.18742	2.18742	2.18742	2.18742	chr1	109148844	109159050	+		novel	NM_001010883	FAM102B	exonic	194
chr1:109167267-109172279+	0	0	4	0	0	0	0	0	0	2.18742	2.18742	5.42836	2.18742	2.18742	2.18742	2.18742	2.18742	2.18742	chr1	109167266	109172279	+	hsa_circ_0110307	circBase	NM_001010883	FAM102B	exonic	588
chr1:109192833-109200201-	0	0	0	3	0	0	0	0	0	2.18742	2.18742	2.18742	5.64534	2.18742	2.18742	2.18742	2.18742	2.18742	chr1	109192832	109200201	-	hsa_circ_0110313	circBase	NM_144584	HENMT1	exonic	735
chr1:109234028-109234184-	0	0	0	0	0	0	0	0	2	2.18742	2.18742	2.18742	2.18742	2.18742	2.18742	2.18742	2.18742	8.56496	chr1	109234027	109234184	-		novel			intergenic	157
chr1:109243471-109243641+	0	0	0	0	0	0	3	0	0	2.18742	2.18742	2.18742	2.18742	2.18742	2.18742	7.95868	2.18742	2.18742	chr1	109243470	109243641	+		novel	NM_018061	PRPF38B	sense overlapping	171
chr1:109294879-109295766+	0	9	0	0	0	0	0	0	0	2.18742	6.52295	2.18742	2.18742	2.18742	2.18742	2.18742	2.18742	2.18742	chr1	109294878	109295766	+	hsa_circ_0013381	circBase	NM_007269	STXBP3	exonic	132
chr1:109294879-109302707+	0	1	7	0	0	4	0	5	0	2.18742	3.83458	6.16878	2.18742	2.18742	7.15339	2.18742	7.03511	2.18742	chr1	109294878	109302707	+	hsa_circ_0013382	circBase	NM_007269	STXBP3	exonic	389
chr1:109325044-109325328+	0	0	3	0	0	0	0	0	0	2.18742	2.18742	5.06331	2.18742	2.18742	2.18742	2.18742	2.18742	2.18742	chr1	109325043	109325328	+		novel	NM_007269	STXBP3	exonic	154
chr1:109325044-109337529+	24	1	2	0	0	0	0	6	0	7.87001	3.83458	4.57341	2.18742	2.18742	2.18742	2.18742	7.28977	2.18742	chr1	109325043	109337529	+	hsa_circ_0110318	circBase	NM_007269	STXBP3	exonic	301
chr1:109325044-109339348+	0	0	0	3	0	0	0	0	0	2.18742	2.18742	2.18742	5.64534	2.18742	2.18742	2.18742	2.18742	2.18742	chr1	109325043	109339348	+		novel	NM_007269	STXBP3	exonic	547
chr1:109336204-109339348+	15	0	0	0	0	0	0	0	0	7.2087	2.18742	2.18742	2.18742	2.18742	2.18742	2.18742	2.18742	2.18742	chr1	109336203	109339348	+	hsa_circ_0000100	circBase	NM_007269	STXBP3	exonic	393	acute myeloid leukemia (AML), breast cancer, colorectal cancer, epithelial ovarian cancer (EOC), esophageal cancer, head and neck squamous cell carcinoma (HNSCC), malignant melanoma, non-small cell lung cancer (NSCLC), ovarian cancer (OC), testicular germ cell tumor
chr1:109336204-109342927+	0	24	40	0	0	0	0	0	0	2.18742	7.89262	8.60596	2.18742	2.18742	2.18742	2.18742	2.18742	2.18742	chr1	109336203	109342927	+	hsa_circ_0110319	circBase	NM_007269	STXBP3	exonic	572
chr1:109336204-109350171+	0	1	9	0	0	0	0	0	0	2.18742	3.83458	6.51091	2.18742	2.18742	2.18742	2.18742	2.18742	2.18742	chr1	109336203	109350171	+		novel	NM_007269	STXBP3	exonic	721
chr1:109338856-109340859+	0	0	0	0	0	0	0	6	0	2.18742	2.18742	2.18742	2.18742	2.18742	2.18742	2.18742	7.28977	2.18742	chr1	109338855	109340859	+	hsa_circ_0110321	circBase	NM_007269	STXBP3	exonic	339
chr1:109383919-109384083+	0	0	0	0	0	4	0	0	0	2.18742	2.18742	2.18742	2.18742	2.18742	7.15339	2.18742	2.18742	2.18742	chr1	109383918	109384083	+		novel	T016703	G003740	intronic	165
chr1:109427897-109446876+	0	0	0	0	0	3	0	0	0	2.18742	2.18742	2.18742	2.18742	2.18742	6.75366	2.18742	2.18742	2.18742	chr1	109427896	109446876	+	hsa_circ_0013386	circBase	NM_013296	GPSM2	exonic	1440
chr1:109444412-109446876+	31	0	0	0	0	0	0	0	0	8.23289	2.18742	2.18742	2.18742	2.18742	2.18742	2.18742	2.18742	2.18742	chr1	109444411	109446876	+	hsa_circ_0013392	circBase	NM_013296	GPSM2	exonic	395
chr1:109456960-109461411+	0	38	0	1	0	0	0	0	0	2.18742	8.54536	2.18742	4.30161	2.18742	2.18742	2.18742	2.18742	2.18742	chr1	109456959	109461411	+	hsa_circ_0110331	circBase	NM_013296	GPSM2	exonic	248
chr1:109486097-109493070-	10	0	0	0	0	0	0	4	0	6.64578	2.18742	2.18742	2.18742	2.18742	2.18742	2.18742	6.72565	2.18742	chr1	109486096	109493070	-	hsa_circ_0013400	circBase	NM_015127	CLCC1	exonic	563
chr1:109544846-109547337-	0	0	13	0	0	0	0	0	0	2.18742	2.18742	7.01908	2.18742	2.18742	2.18742	2.18742	2.18742	2.18742	chr1	109544845	109547337	-	hsa_circ_0110354	circBase	NM_001142551	WDR47	exonic	303
chr1:109561864-109581457-	0	0	0	0	0	0	0	0	2	2.18742	2.18742	2.18742	2.18742	2.18742	2.18742	2.18742	2.18742	8.56496	chr1	109561863	109581457	-		novel	ENST00000529074	WDR47	intronic	19594
chr1:109630975-109631145+	0	0	0	0	9	0	0	0	0	2.18742	2.18742	2.18742	2.18742	8.2312	2.18742	2.18742	2.18742	2.18742	chr1	109630974	109631145	+		novel	ENST00000608574	RP5-1065J22.8	antisense	171
chr1:109811383-109811532-	0	0	0	0	0	3	0	0	0	2.18742	2.18742	2.18742	2.18742	2.18742	6.75366	2.18742	2.18742	2.18742	chr1	109811382	109811532	-		novel	NM_001408	CELSR2	antisense	150
chr1:109859472-109860591-	0	0	0	0	4	0	0	0	0	2.18742	2.18742	2.18742	2.18742	7.08835	2.18742	2.18742	2.18742	2.18742	chr1	109859471	109860591	-	hsa_circ_0013431	circBase	NM_002959	SORT1	exonic	226
chr1:109865554-109867711-	0	0	0	0	0	3	0	0	0	2.18742	2.18742	2.18742	2.18742	2.18742	6.75366	2.18742	2.18742	2.18742	chr1	109865553	109867711	-	hsa_circ_0013433	circBase	NM_002959	SORT1	exonic	381
chr1:109881182-109881348+	0	0	0	4	0	0	0	0	0	2.18742	2.18742	2.18742	6.02717	2.18742	2.18742	2.18742	2.18742	2.18742	chr1	109881181	109881348	+		novel	NM_002959	SORT1	antisense	167
chr1:109883346-109888500-	0	0	16	0	0	0	0	0	0	2.18742	2.18742	7.30911	2.18742	2.18742	2.18742	2.18742	2.18742	2.18742	chr1	109883345	109888500	-	hsa_circ_0110387	circBase	NM_001205228	SORT1	exonic	429
chr1:109983423-109983593-	0	1	6	0	0	0	0	0	0	2.18742	3.83458	5.96153	2.18742	2.18742	2.18742	2.18742	2.18742	2.18742	chr1	109983422	109983593	-		novel			intergenic	171
chr1:110121826-110125187+	24	0	0	0	0	0	0	0	0	7.87001	2.18742	2.18742	2.18742	2.18742	2.18742	2.18742	2.18742	2.18742	chr1	110121825	110125187	+	hsa_circ_0006695	circBase	NM_006496	GNAI3	exonic	287
chr1:110125059-110127335+	0	0	5	0	0	0	0	0	0	2.18742	2.18742	5.71944	2.18742	2.18742	2.18742	2.18742	2.18742	2.18742	chr1	110125058	110127335	+		novel	NM_006496	GNAI3	sense overlapping	2277
chr1:110125059-110129504+	15	0	0	0	0	0	0	0	0	7.2087	2.18742	2.18742	2.18742	2.18742	2.18742	2.18742	2.18742	2.18742	chr1	110125058	110129504	+	hsa_circ_0110398	circBase	NM_006496	GNAI3	exonic	413
chr1:110302765-110302916-	0	0	0	0	0	0	2	0	0	2.18742	2.18742	2.18742	2.18742	2.18742	2.18742	7.38686	2.18742	2.18742	chr1	110302764	110302916	-		novel	NM_024526	EPS8L3	intronic	152
chr1:110436247-110436416+	0	0	0	0	2	0	0	0	0	2.18742	2.18742	2.18742	2.18742	6.13585	2.18742	2.18742	2.18742	2.18742	chr1	110436246	110436416	+		novel			intergenic	170
chr1:110437667-110437869-	0	0	0	0	0	4	0	0	0	2.18742	2.18742	2.18742	2.18742	2.18742	7.15339	2.18742	2.18742	2.18742	chr1	110437666	110437869	-		novel			intergenic	203
chr1:110446503-110446658+	0	0	0	0	0	6	0	0	0	2.18742	2.18742	2.18742	2.18742	2.18742	7.72288	2.18742	2.18742	2.18742	chr1	110446502	110446658	+		novel	T017007	G003787	intronic	156
chr1:110553659-110553820+	0	0	0	0	0	0	0	0	2	2.18742	2.18742	2.18742	2.18742	2.18742	2.18742	2.18742	2.18742	8.56496	chr1	110553658	110553820	+		novel	ENST00000475081	AHCYL1	intronic	162
chr1:110678012-110678190-	0	0	0	0	0	0	0	2	0	2.18742	2.18742	2.18742	2.18742	2.18742	2.18742	2.18742	5.78645	2.18742	chr1	110678011	110678190	-		novel	T017055	G003798	antisense	179
chr1:110678278-110678452-	0	0	0	0	0	0	0	2	0	2.18742	2.18742	2.18742	2.18742	2.18742	2.18742	2.18742	5.78645	2.18742	chr1	110678277	110678452	-		novel	T017055	G003798	antisense	175
chr1:110780913-110781074-	0	0	0	0	0	2	0	0	0	2.18742	2.18742	2.18742	2.18742	2.18742	6.19883	2.18742	2.18742	2.18742	chr1	110780912	110781074	-		novel	T017097	G003806	sense overlapping	162
chr1:110893813-110898653+	0	0	12	0	0	0	0	0	0	2.18742	2.18742	6.90782	2.18742	2.18742	2.18742	2.18742	2.18742	2.18742	chr1	110893812	110898653	+		novel	T017103	G003808	exonic	254
chr1:110948710-110948885-	0	0	0	0	0	0	0	3	0	2.18742	2.18742	2.18742	2.18742	2.18742	2.18742	2.18742	6.33117	2.18742	chr1	110948709	110948885	-		novel	ENST00000474861	LAMTOR5	intronic	176
chr1:111067074-111067224-	0	0	0	0	8	0	0	0	0	2.18742	2.18742	2.18742	2.18742	8.064	2.18742	2.18742	2.18742	2.18742	chr1	111067073	111067224	-		novel	T017211	G003826	intronic	151
chr1:111096055-111096207+	0	0	0	0	0	5	0	0	0	2.18742	2.18742	2.18742	2.18742	2.18742	7.46605	2.18742	2.18742	2.18742	chr1	111096054	111096207	+		novel	T017200	G003824	intronic	153
chr1:111197404-111198502-	0	0	0	0	0	0	0	2	0	2.18742	2.18742	2.18742	2.18742	2.18742	2.18742	2.18742	5.78645	2.18742	chr1	111197403	111198502	-		novel	NR_109845	KCNA3	sense overlapping	1099
chr1:111434014-111435155-	0	0	0	0	0	0	0	3	0	2.18742	2.18742	2.18742	2.18742	2.18742	2.18742	2.18742	6.33117	2.18742	chr1	111434013	111435155	-		novel	T017269	G003837	intronic	1142
chr1:111464542-111464711+	0	0	0	0	3	0	0	0	0	2.18742	2.18742	2.18742	2.18742	6.68932	2.18742	2.18742	2.18742	2.18742	chr1	111464541	111464711	+		novel	T017269	G003837	antisense	170
chr1:111524993-111525151+	0	0	0	0	2	0	0	0	0	2.18742	2.18742	2.18742	2.18742	6.13585	2.18742	2.18742	2.18742	2.18742	chr1	111524992	111525151	+		novel			intergenic	159
chr1:111690264-111690675+	0	14	0	0	0	1	0	0	0	2.18742	7.13463	2.18742	2.18742	2.18742	5.28562	2.18742	2.18742	2.18742	chr1	111690263	111690675	+	hsa_circ_0013496	circBase	NM_006090	CEPT1	exonic	412
chr1:111690264-111703918+	32	39	25	0	1	0	1	0	0	8.27801	8.58238	7.93797	2.18742	5.2264	2.18742	6.4256	2.18742	2.18742	chr1	111690263	111703918	+	hsa_circ_0000106	circBase	NM_006090	CEPT1	exonic	702
chr1:111690264-111717585+	7	0	0	0	0	0	0	0	0	6.15906	2.18742	2.18742	2.18742	2.18742	2.18742	2.18742	2.18742	2.18742	chr1	111690263	111717585	+	hsa_circ_0013497	circBase	NM_006090	CEPT1	exonic	787
chr1:111948051-111948235+	0	0	3	0	0	0	0	0	0	2.18742	2.18742	5.06331	2.18742	2.18742	2.18742	2.18742	2.18742	2.18742	chr1	111948050	111948235	+		novel			intergenic	185
chr1:112012623-112012786-	0	0	0	0	0	0	4	0	0	2.18742	2.18742	2.18742	2.18742	2.18742	2.18742	8.3671	2.18742	2.18742	chr1	112012622	112012786	-		novel			intergenic	164
chr1:112130021-112130183-	10	0	0	0	0	0	0	0	0	6.64578	2.18742	2.18742	2.18742	2.18742	2.18742	2.18742	2.18742	2.18742	chr1	112130020	112130183	-		novel	ENST00000356415	RAP1A	antisense	163
chr1:112237963-112251886+	0	15	0	0	0	0	0	0	0	2.18742	7.23105	2.18742	2.18742	2.18742	2.18742	2.18742	2.18742	2.18742	chr1	112237962	112251886	+		novel	NM_002884	RAP1A	exonic	527
chr1:112411523-112411674+	0	0	0	0	0	0	0	6	0	2.18742	2.18742	2.18742	2.18742	2.18742	2.18742	2.18742	7.28977	2.18742	chr1	112411522	112411674	+		novel	NM_004980	KCND3	antisense	152
chr1:112483966-112484148+	7	0	0	0	0	0	0	0	0	6.15906	2.18742	2.18742	2.18742	2.18742	2.18742	2.18742	2.18742	2.18742	chr1	112483965	112484148	+		novel	NM_004980	KCND3	antisense	183
chr1:112516496-112516661-	0	0	0	0	0	0	0	0	2	2.18742	2.18742	2.18742	2.18742	2.18742	2.18742	2.18742	2.18742	8.56496	chr1	112516495	112516661	-		novel	ENST00000369697	KCND3	intronic	166
chr1:112537785-112537991+	26	0	0	0	0	0	0	0	0	7.98333	2.18742	2.18742	2.18742	2.18742	2.18742	2.18742	2.18742	2.18742	chr1	112537784	112537991	+		novel	NM_001270945	LOC643355	intronic	207
chr1:112537818-112537978+	0	0	0	0	0	0	0	2	0	2.18742	2.18742	2.18742	2.18742	2.18742	2.18742	2.18742	5.78645	2.18742	chr1	112537817	112537978	+		novel	NM_001270945	LOC643355	intronic	161
chr1:112754056-112754218-	0	0	0	0	0	4	0	0	0	2.18742	2.18742	2.18742	2.18742	2.18742	7.15339	2.18742	2.18742	2.18742	chr1	112754055	112754218	-		novel	ENST00000427290	RP5-965F6.2	intronic	163
chr1:112787257-112787408+	0	0	0	0	0	0	0	11	0	2.18742	2.18742	2.18742	2.18742	2.18742	2.18742	2.18742	8.14502	2.18742	chr1	112787256	112787408	+		novel	ENST00000427290	RP5-965F6.2	antisense	152
chr1:112899687-112899852-	0	0	0	0	0	0	2	0	0	2.18742	2.18742	2.18742	2.18742	2.18742	2.18742	7.38686	2.18742	2.18742	chr1	112899686	112899852	-		novel	ENST00000427290	RP5-965F6.2	intronic	166
chr1:112990793-112990979+	0	0	0	0	0	0	0	4	0	2.18742	2.18742	2.18742	2.18742	2.18742	2.18742	2.18742	6.72565	2.18742	chr1	112990792	112990979	+		novel	ENST00000441739	CTTNBP2NL	intronic	187
chr1:113098490-113159517-	0	8	0	0	0	0	0	0	0	2.18742	6.36193	2.18742	2.18742	2.18742	2.18742	2.18742	2.18742	2.18742	chr1	113098489	113159517	-	hsa_circ_0000107	circBase	NM_017744	ST7L	exonic	1191	Alzheimer's disease, Burkitt lymphoma, Down syndrome (DS), Hodgkin's lymphoma, acute lymphoblastic leukemia (ALL), acute myeloid leukemia (AML), acute promyelocytic leukemia (APL), adenoma, breast cancer, cardiac hypertrophy, cervical cancer, cholangiocarcinoma, chronic lymphocytic leukemia (CLL), colorectal cancer, diffuse large B-cell lymphoma (DLBCL), epithelial ovarian cancer (EOC), esophagea…
chr1:113117392-113159466-	4	0	0	0	0	0	0	0	0	5.41908	2.18742	2.18742	2.18742	2.18742	2.18742	2.18742	2.18742	2.18742	chr1	113117391	113159466	-		novel	NM_017744	ST7L	sense overlapping	42075
chr1:113119608-113143470-	0	0	6	0	0	0	0	0	0	2.18742	2.18742	5.96153	2.18742	2.18742	2.18742	2.18742	2.18742	2.18742	chr1	113119607	113143470	-	hsa_circ_0013521	circBase	NM_017744	ST7L	exonic	794
chr1:113119608-113159517-	0	0	0	0	0	6	0	0	0	2.18742	2.18742	2.18742	2.18742	2.18742	7.72288	2.18742	2.18742	2.18742	chr1	113119607	113159517	-	hsa_circ_0110467	circBase	NM_017744	ST7L	exonic	1040
chr1:113134147-113140708-	0	1	11	0	0	2	0	0	0	2.18742	3.83458	6.78726	2.18742	2.18742	6.19883	2.18742	2.18742	2.18742	chr1	113134146	113140708	-	hsa_circ_0110474	circBase	NM_017744	ST7L	exonic	195
chr1:113134147-113153625-	0	0	0	0	0	3	1	0	0	2.18742	2.18742	2.18742	2.18742	2.18742	6.75366	6.4256	2.18742	2.18742	chr1	113134146	113153625	-	hsa_circ_0110476	circBase	NM_017744	ST7L	exonic	413
chr1:113134147-113159517-	1	0	4	11	0	0	0	0	0	3.81893	2.18742	5.42836	7.42101	2.18742	2.18742	2.18742	2.18742	2.18742	chr1	113134146	113159517	-	hsa_circ_0110477	circBase	NM_017744	ST7L	exonic	496
chr1:113140593-113143470-	53	2	11	0	2	2	4	0	0	8.99752	4.58367	6.78726	2.18742	6.13585	6.19883	8.3671	2.18742	2.18742	chr1	113140592	113143470	-	hsa_circ_0013522	circBase	NM_017744	ST7L	exonic	171
chr1:113140593-113153625-	0	0	5	0	0	0	0	0	0	2.18742	2.18742	5.71944	2.18742	2.18742	2.18742	2.18742	2.18742	2.18742	chr1	113140592	113153625	-	hsa_circ_0110478	circBase	NM_017744	ST7L	exonic	334
chr1:113140593-113159517-	14	42	7	3	0	1	0	0	0	7.11233	8.68808	6.16878	5.64534	2.18742	5.28562	2.18742	2.18742	2.18742	chr1	113140592	113159517	-	hsa_circ_0013524	circBase	NM_017744	ST7L	exonic	417
chr1:113143416-113153625-	0	50	0	2	0	0	0	5	0	2.18742	8.93706	2.18742	5.12457	2.18742	2.18742	2.18742	7.03511	2.18742	chr1	113143415	113153625	-	hsa_circ_0000108	circBase	NM_017744	ST7L	exonic	218	Hodgkin's lymphoma, malignant melanoma
chr1:113153463-113153625-	7	0	0	3	0	0	0	0	0	6.15906	2.18742	2.18742	5.64534	2.18742	2.18742	2.18742	2.18742	2.18742	chr1	113153462	113153625	-	hsa_circ_0110480	circBase	NM_017744	ST7L	exonic	163
chr1:113153463-113159517+	0	0	0	0	0	0	0	3	0	2.18742	2.18742	2.18742	2.18742	2.18742	2.18742	2.18742	6.33117	2.18742	chr1	113153462	113159517	+		novel	NM_017744	ST7L	antisense	6055
chr1:113153463-113159517-	0	27	0	0	0	0	0	2	0	2.18742	8.05947	2.18742	2.18742	2.18742	2.18742	2.18742	5.78645	2.18742	chr1	113153462	113159517	-	hsa_circ_0003277	circBase	NM_017744	ST7L	exonic	246
chr1:113192040-113202401+	5	0	0	0	0	0	0	0	0	5.70996	2.18742	2.18742	2.18742	2.18742	2.18742	2.18742	2.18742	2.18742	chr1	113192039	113202401	+	hsa_circ_0013530	circBase	NM_006135	CAPZA1	exonic	482
chr1:113196220-113197293+	0	2	0	0	0	6	0	0	0	2.18742	4.58367	2.18742	2.18742	2.18742	7.72288	2.18742	2.18742	2.18742	chr1	113196219	113197293	+	hsa_circ_0007189	circBase	NM_006135	CAPZA1	exonic	271
chr1:113196220-113202401+	41	9	27	29	6	2	4	15	0	8.63091	6.52295	8.04702	8.79556	7.65713	6.19883	8.3671	8.58628	2.18742	chr1	113196219	113202401	+	hsa_circ_0000109	circBase	NM_006135	CAPZA1	exonic	430	Alzheimer's disease, B-cell chronic lymphocytic leukemia, Duchenne muscular dystrophy (DMD), acute lymphoblastic leukemia (ALL), acute myeloid leukemia (AML), bladder cancer, cardiac hypertrophy, cervical cancer, chronic lymphocytic leukemia (CLL), epithelial ovarian cancer (EOC), glioblastoma, glioblastoma multiforme (GBM), head and neck squamous cell carcinoma (HNSCC), hepatocellular carcinoma …
chr1:113533944-113534116-	0	0	0	0	0	5	0	0	0	2.18742	2.18742	2.18742	2.18742	2.18742	7.46605	2.18742	2.18742	2.18742	chr1	113533943	113534116	-		novel	T017600	G003929	intronic	173
chr1:113794982-113795146+	0	0	0	0	2	0	0	0	0	2.18742	2.18742	2.18742	2.18742	6.13585	2.18742	2.18742	2.18742	2.18742	chr1	113794981	113795146	+		novel			intergenic	165
chr1:113795471-113795641+	0	0	0	0	0	9	0	0	0	2.18742	2.18742	2.18742	2.18742	2.18742	8.29744	2.18742	2.18742	2.18742	chr1	113795470	113795641	+		novel			intergenic	171
chr1:113907215-113907395+	0	0	0	0	0	0	0	4	0	2.18742	2.18742	2.18742	2.18742	2.18742	2.18742	2.18742	6.72565	2.18742	chr1	113907214	113907395	+		novel	T017644	G003951	antisense	181
chr1:114091181-114091337+	0	0	0	0	0	0	4	0	0	2.18742	2.18742	2.18742	2.18742	2.18742	2.18742	8.3671	2.18742	2.18742	chr1	114091180	114091337	+		novel	ENST00000369615	MAGI3	intronic	157
chr1:114168364-114168527+	0	0	0	0	0	3	0	0	0	2.18742	2.18742	2.18742	2.18742	2.18742	6.75366	2.18742	2.18742	2.18742	chr1	114168363	114168527	+		novel	ENST00000369615	MAGI3	intronic	164
chr1:114173769-114173925+	0	0	0	0	0	0	0	0	2	2.18742	2.18742	2.18742	2.18742	2.18742	2.18742	2.18742	2.18742	8.56496	chr1	114173768	114173925	+		novel	ENST00000369615	MAGI3	intronic	157
chr1:114246703-114256060-	0	0	0	5	0	0	0	0	0	2.18742	2.18742	2.18742	6.3288	2.18742	2.18742	2.18742	2.18742	2.18742	chr1	114246702	114256060	-	hsa_circ_0110520	circBase	NM_006608	PHTF1	exonic	1267
chr1:114255901-114269080-	0	20	0	0	0	0	0	0	0	2.18742	7.63511	2.18742	2.18742	2.18742	2.18742	2.18742	2.18742	2.18742	chr1	114255900	114269080	-		novel	NM_006608	PHTF1	sense overlapping	13180
chr1:114269040-114281421-	0	0	0	0	0	0	0	2	0	2.18742	2.18742	2.18742	2.18742	2.18742	2.18742	2.18742	5.78645	2.18742	chr1	114269039	114281421	-	hsa_circ_0006185	circBase	NM_006608	PHTF1	exonic	386
chr1:114280732-114281421-	0	0	0	0	0	2	0	8	0	2.18742	2.18742	2.18742	2.18742	2.18742	6.19883	2.18742	7.69427	2.18742	chr1	114280731	114281421	-	hsa_circ_0003198	circBase	NM_006608	PHTF1	exonic	229
chr1:114338838-114339005-	0	0	0	4	0	0	0	0	0	2.18742	2.18742	2.18742	6.02717	2.18742	2.18742	2.18742	2.18742	2.18742	chr1	114338837	114339005	-		novel	NM_018364	RSBN1	intronic	168
chr1:114367764-114377061-	0	4	7	0	0	0	0	0	0	2.18742	5.43969	6.16878	2.18742	2.18742	2.18742	2.18742	2.18742	2.18742	chr1	114367763	114377061	-		novel	NM_012411	PTPN22	exonic	387
chr1:114372214-114377061-	2	1	9	7	4	4	0	2	0	4.56502	3.83458	6.51091	6.79068	7.08835	7.15339	2.18742	5.78645	2.18742	chr1	114372213	114377061	-	hsa_circ_0000110	circBase	NM_012411	PTPN22	exonic	356
chr1:114391162-114397671-	0	0	0	1	1	0	0	2	0	2.18742	2.18742	2.18742	4.30161	5.2264	2.18742	2.18742	5.78645	2.18742	chr1	114391161	114397671	-	hsa_circ_0000111	circBase	NM_015967	PTPN22	exonic	375
chr1:114397093-114397671-	0	51	0	0	0	0	0	0	0	2.18742	8.96537	2.18742	2.18742	2.18742	2.18742	2.18742	2.18742	2.18742	chr1	114397092	114397671	-	hsa_circ_0013609	circBase	NM_012411	PTPN22	exonic	210
chr1:114449618-114450813+	1	31	0	0	0	0	0	0	0	3.81893	8.2556	2.18742	2.18742	2.18742	2.18742	2.18742	2.18742	2.18742	chr1	114449617	114450813	+	hsa_circ_0110532	circBase	NM_022836	DCLRE1B	exonic	349
chr1:114450631-114450813+	21	4	10	1	0	3	0	5	0	7.68138	5.43969	6.65569	4.30161	2.18742	6.75366	2.18742	7.03511	2.18742	chr1	114450630	114450813	+	hsa_circ_0013615	circBase	NM_022836	DCLRE1B	exonic	183
chr1:114497273-114498271+	0	54	0	0	0	0	0	0	0	2.18742	9.0471	2.18742	2.18742	2.18742	2.18742	2.18742	2.18742	2.18742	chr1	114497272	114498271	+		novel	NM_152696	HIPK1	exonic	207
chr1:114508819-114511270+	0	0	0	2	0	0	0	0	0	2.18742	2.18742	2.18742	5.12457	2.18742	2.18742	2.18742	2.18742	2.18742	chr1	114508818	114511270	+		novel	NM_152696	HIPK1	sense overlapping	2452
chr1:114553847-114554012-	0	0	0	0	0	0	2	0	0	2.18742	2.18742	2.18742	2.18742	2.18742	2.18742	7.38686	2.18742	2.18742	chr1	114553846	114554012	-		novel			intergenic	166
chr1:114579813-114579983-	0	0	0	0	0	0	5	0	0	2.18742	2.18742	2.18742	2.18742	2.18742	2.18742	8.68504	2.18742	2.18742	chr1	114579812	114579983	-		novel	T017721	G003972	antisense	171
chr1:114692836-114693014-	0	0	0	0	0	0	0	2	0	2.18742	2.18742	2.18742	2.18742	2.18742	2.18742	2.18742	5.78645	2.18742	chr1	114692835	114693014	-		novel	NM_205848	SYT6	intronic	179
chr1:114710235-114710407-	0	0	0	0	0	0	4	0	0	2.18742	2.18742	2.18742	2.18742	2.18742	2.18742	8.3671	2.18742	2.18742	chr1	114710234	114710407	-		novel			intergenic	173
chr1:114813722-114813871-	0	0	0	0	0	2	0	0	0	2.18742	2.18742	2.18742	2.18742	2.18742	6.19883	2.18742	2.18742	2.18742	chr1	114813721	114813871	-		novel	T017743	G003978	intronic	150
chr1:114948032-115007010-	0	0	0	7	0	0	0	0	0	2.18742	2.18742	2.18742	6.79068	2.18742	2.18742	2.18742	2.18742	2.18742	chr1	114948031	115007010	-		novel	NM_015906	TRIM33	exonic	2242
chr1:114969799-114976355-	7	0	0	0	0	0	0	2	0	6.15906	2.18742	2.18742	2.18742	2.18742	2.18742	2.18742	5.78645	2.18742	chr1	114969798	114976355	-		novel	NM_015906	TRIM33	exonic	497
chr1:115005726-115006178-	13	45	22	3	0	0	0	0	0	7.00907	8.78655	7.7572	5.64534	2.18742	2.18742	2.18742	2.18742	2.18742	chr1	115005725	115006178	-	hsa_circ_0013637	circBase	NM_015906	TRIM33	exonic	278
chr1:115005726-115007010+	4	0	0	0	0	0	0	0	0	5.41908	2.18742	2.18742	2.18742	2.18742	2.18742	2.18742	2.18742	2.18742	chr1	115005725	115007010	+		novel	NM_015906	TRIM33	antisense	1285
chr1:115005726-115007010-	96	78	30	23	4	7	3	13	0	9.84879	9.57379	8.19653	8.465	7.08835	7.94082	7.95868	8.38245	2.18742	chr1	115005725	115007010	-	hsa_circ_0004127	circBase	NM_015906	TRIM33	exonic	397
chr1:115005726-115019709-	0	2	0	0	0	0	0	0	0	2.18742	4.58367	2.18742	2.18742	2.18742	2.18742	2.18742	2.18742	2.18742	chr1	115005725	115019709	-	hsa_circ_0110545	circBase	NM_015906	TRIM33	sense overlapping	13984
chr1:115057208-115057372-	0	0	0	0	0	0	0	0	2	2.18742	2.18742	2.18742	2.18742	2.18742	2.18742	2.18742	2.18742	8.56496	chr1	115057207	115057372	-		novel	T017755	G003983	antisense	165
chr1:115130008-115130573-	0	0	0	0	0	3	0	0	0	2.18742	2.18742	2.18742	2.18742	2.18742	6.75366	2.18742	2.18742	2.18742	chr1	115130007	115130573	-		novel	NM_198459	DENND2C	exonic	324
chr1:115153694-115164686-	0	0	0	0	0	2	0	0	0	2.18742	2.18742	2.18742	2.18742	2.18742	6.19883	2.18742	2.18742	2.18742	chr1	115153693	115164686	-		novel	NM_001256404	DENND2C	exonic	313
chr1:115161007-115164686-	0	0	0	5	4	0	0	0	0	2.18742	2.18742	2.18742	6.3288	7.08835	2.18742	2.18742	2.18742	2.18742	chr1	115161006	115164686	-		novel	NM_001256404	DENND2C	exonic	268
chr1:115164516-115166264-	0	0	8	0	0	0	0	0	0	2.18742	2.18742	6.34996	2.18742	2.18742	2.18742	2.18742	2.18742	2.18742	chr1	115164515	115166264	-		novel	NM_001256404	DENND2C	exonic	421
chr1:115187970-115188132-	0	0	0	0	0	0	0	0	2	2.18742	2.18742	2.18742	2.18742	2.18742	2.18742	2.18742	2.18742	8.56496	chr1	115187969	115188132	-		novel	ENST00000393277	DENND2C	intronic	163
chr1:115262200-115263338-	0	35	14	4	2	2	1	0	0	2.18742	8.42822	7.12237	6.02717	6.13585	6.19883	6.4256	2.18742	2.18742	chr1	115262199	115263338	-	hsa_circ_0013644	circBase	NM_007158	CSDE1	exonic	343
chr1:115262200-115269711-	5	0	0	0	0	0	0	0	0	5.70996	2.18742	2.18742	2.18742	2.18742	2.18742	2.18742	2.18742	2.18742	chr1	115262199	115269711	-	hsa_circ_0110551	circBase	NM_007158	CSDE1	exonic	860
chr1:115267842-115280693-	0	2	0	0	0	0	0	0	0	2.18742	4.58367	2.18742	2.18742	2.18742	2.18742	2.18742	2.18742	2.18742	chr1	115267841	115280693	-	hsa_circ_0013652	circBase	NM_007158	CSDE1	exonic	1461
chr1:115276353-115280693-	0	0	0	0	5	0	0	0	0	2.18742	2.18742	2.18742	2.18742	7.40059	2.18742	2.18742	2.18742	2.18742	chr1	115276352	115280693	-	hsa_circ_0000115	circBase	NM_007158	CSDE1	exonic	545	Duchenne muscular dystrophy (DMD), acute myeloid leukemia (AML), breast cancer, cardiac hypertrophy, cholangiocarcinoma, chronic lymphocytic leukemia (CLL), colorectal cancer, epithelial ovarian cancer (EOC), facioscapulohumeral muscular dystrophy (FSHD), glioblastoma multiforme (GBM), head and neck squamous cell carcinoma (HNSCC), kidney cancer, limb-girdle muscular dystrophies types 2A (LGMD2A)…
chr1:115541857-115542018+	0	0	0	0	0	0	2	0	0	2.18742	2.18742	2.18742	2.18742	2.18742	2.18742	7.38686	2.18742	2.18742	chr1	115541856	115542018	+		novel			intergenic	162
chr1:115689667-115689826-	0	0	0	0	0	0	0	0	2	2.18742	2.18742	2.18742	2.18742	2.18742	2.18742	2.18742	2.18742	8.56496	chr1	115689666	115689826	-		novel	T017851	G004010	intronic	160
chr1:115710717-115710937-	0	0	0	13	0	0	0	0	0	2.18742	2.18742	2.18742	7.65611	2.18742	2.18742	2.18742	2.18742	2.18742	chr1	115710716	115710937	-		novel	T017853	G004011	intronic	221
chr1:115941943-115942095-	0	0	0	0	0	0	2	0	0	2.18742	2.18742	2.18742	2.18742	2.18742	2.18742	7.38686	2.18742	2.18742	chr1	115941942	115942095	-		novel	T017887	G004016	antisense	153
chr1:116054643-116054948+	0	0	0	0	0	2	0	0	0	2.18742	2.18742	2.18742	2.18742	2.18742	6.19883	2.18742	2.18742	2.18742	chr1	116054642	116054948	+		novel	T017897	G004021	intronic	306
chr1:116104948-116105107-	0	0	0	0	0	4	0	0	0	2.18742	2.18742	2.18742	2.18742	2.18742	7.15339	2.18742	2.18742	2.18742	chr1	116104947	116105107	-		novel	T017899	G004021	antisense	160
chr1:116117204-116117367-	0	0	0	0	0	7	0	0	0	2.18742	2.18742	2.18742	2.18742	2.18742	7.94082	2.18742	2.18742	2.18742	chr1	116117203	116117367	-		novel			intergenic	164
chr1:116257466-116257627+	0	2	7	0	0	0	0	0	0	2.18742	4.58367	6.16878	2.18742	2.18742	2.18742	2.18742	2.18742	2.18742	chr1	116257465	116257627	+		novel	NM_001232	CASQ2	antisense	162
chr1:116272566-116272723+	0	0	0	0	0	2	0	0	0	2.18742	2.18742	2.18742	2.18742	2.18742	6.19883	2.18742	2.18742	2.18742	chr1	116272565	116272723	+		novel	NM_001232	CASQ2	antisense	158
chr1:116312435-116312592-	0	0	0	0	2	0	0	0	0	2.18742	2.18742	2.18742	2.18742	6.13585	2.18742	2.18742	2.18742	2.18742	chr1	116312434	116312592	-		novel	T017917	G004027	antisense	158
chr1:116566786-116566940+	0	0	0	0	0	0	0	4	0	2.18742	2.18742	2.18742	2.18742	2.18742	2.18742	2.18742	6.72565	2.18742	chr1	116566785	116566940	+		novel	ENST00000369502	SLC22A15	intronic	155
chr1:116674607-116674766+	0	0	0	0	0	0	0	0	2	2.18742	2.18742	2.18742	2.18742	2.18742	2.18742	2.18742	2.18742	8.56496	chr1	116674606	116674766	+		novel	NM_152367	MAB21L3	intronic	160
chr1:116734509-116734691+	0	0	0	0	0	2	0	0	0	2.18742	2.18742	2.18742	2.18742	2.18742	6.19883	2.18742	2.18742	2.18742	chr1	116734508	116734691	+		novel	T018005	G004042	antisense	183
chr1:116739648-116739812-	0	0	0	0	0	0	0	0	2	2.18742	2.18742	2.18742	2.18742	2.18742	2.18742	2.18742	2.18742	8.56496	chr1	116739647	116739812	-		novel	T018005	G004042	intronic	165
chr1:116788154-116788361+	0	0	0	12	0	0	0	0	0	2.18742	2.18742	2.18742	7.54334	2.18742	2.18742	2.18742	2.18742	2.18742	chr1	116788153	116788361	+		novel	T018008	G004044	intronic	208
chr1:117058432-117058606+	0	0	0	0	2	0	0	0	0	2.18742	2.18742	2.18742	2.18742	6.13585	2.18742	2.18742	2.18742	2.18742	chr1	117058431	117058606	+		novel	T018074	G004060	sense overlapping	175
chr1:117192106-117192263-	0	0	0	0	0	0	0	0	2	2.18742	2.18742	2.18742	2.18742	2.18742	2.18742	2.18742	2.18742	8.56496	chr1	117192105	117192263	-		novel	ENST00000369483	IGSF3	intronic	158
chr1:117223806-117223979+	0	0	0	0	0	2	0	0	0	2.18742	2.18742	2.18742	2.18742	2.18742	6.19883	2.18742	2.18742	2.18742	chr1	117223805	117223979	+		novel	T018085	G004063	intronic	174
chr1:117223821-117224017+	0	0	0	0	0	0	0	0	2	2.18742	2.18742	2.18742	2.18742	2.18742	2.18742	2.18742	2.18742	8.56496	chr1	117223820	117224017	+		novel	T018085	G004063	intronic	197
chr1:117263021-117263332-	2	0	0	0	0	0	0	0	0	4.56502	2.18742	2.18742	2.18742	2.18742	2.18742	2.18742	2.18742	2.18742	chr1	117263020	117263332	-		novel	T018092	G004067	antisense	312
chr1:117342640-117342794+	0	0	0	0	0	0	2	0	0	2.18742	2.18742	2.18742	2.18742	2.18742	2.18742	7.38686	2.18742	2.18742	chr1	117342639	117342794	+		novel	TCONS_00001640	XLOC_000978	antisense	155
chr1:117458194-117458550+	0	0	0	0	0	4	0	0	0	2.18742	2.18742	2.18742	2.18742	2.18742	7.15339	2.18742	2.18742	2.18742	chr1	117458193	117458550	+		novel	NM_020440	PTGFRN	intronic	357
chr1:117459208-117459379+	0	0	0	0	0	4	0	0	0	2.18742	2.18742	2.18742	2.18742	2.18742	7.15339	2.18742	2.18742	2.18742	chr1	117459207	117459379	+		novel	NM_020440	PTGFRN	intronic	172
chr1:117826141-117826325+	0	0	0	0	0	0	2	0	0	2.18742	2.18742	2.18742	2.18742	2.18742	2.18742	7.38686	2.18742	2.18742	chr1	117826140	117826325	+		novel	T018170	G004087	intronic	185
chr1:117910981-118009049+	0	0	0	0	0	3	0	0	0	2.18742	2.18742	2.18742	2.18742	2.18742	6.75366	2.18742	2.18742	2.18742	chr1	117910980	118009049	+		novel	NM_006699	MAN1A2	sense overlapping	98069
chr1:117939574-117963271+	0	2	4	0	1	3	3	8	0	2.18742	4.58367	5.42836	2.18742	5.2264	6.75366	7.95868	7.69427	2.18742	chr1	117939573	117963271	+	hsa_circ_0110598	circBase	NM_006699	MAN1A2	sense overlapping	23698
chr1:117944808-117945063+	0	2	5	0	0	0	0	0	0	2.18742	4.58367	5.71944	2.18742	2.18742	2.18742	2.18742	2.18742	2.18742	chr1	117944807	117945063	+	hsa_circ_0013731	circBase	NM_006699	MAN1A2	exonic	256
chr1:117944808-117948267+	188	571	268	99	20	48	7	67	0	10.8149	12.4383	11.3357	10.5564	9.37112	10.6954	9.1659	10.7321	2.18742	chr1	117944807	117948267	+	hsa_circ_0000116	circBase	NM_006699	MAN1A2	exonic	353	prostate cancer
chr1:117944808-117957453+	385	394	562	170	147	95	35	179	2	11.8472	11.9035	12.4027	11.3347	12.2403	11.6783	11.4786	12.1475	8.56496	chr1	117944807	117957453	+	hsa_circ_0000117	circBase	NM_006699	MAN1A2	exonic	472	prostate cancer
chr1:117944808-117963271+	283	382	342	137	88	62	43	242	1	11.4038	11.8589	11.6869	11.0239	11.5009	11.0637	11.7752	12.5821	7.5822	chr1	117944807	117963271	+	hsa_circ_0000118	circBase	NM_006699	MAN1A2	exonic	553	prostate cancer
chr1:117944808-117984947+	100	140	80	18	18	7	6	25	0	9.9074	10.4138	9.5975	8.11652	9.22022	7.94082	8.94541	9.31639	2.18742	chr1	117944807	117984947	+	hsa_circ_0000119	circBase	NM_006699	MAN1A2	exonic	648	prostate cancer
chr1:117944808-118009049+	0	6	0	0	0	3	0	16	0	2.18742	5.97328	2.18742	2.18742	2.18742	6.75366	2.18742	8.67832	2.18742	chr1	117944807	118009049	+	hsa_circ_0000120	circBase	NM_006699	MAN1A2	exonic	866	Alzheimer's disease, bladder cancer, cardiac hypertrophy, epithelial ovarian cancer (EOC), hepatocellular carcinoma (HCC), pituitary adenoma, prostate cancer, schizophrenia
chr1:117944843-117945063+	0	0	0	0	0	6	0	0	0	2.18742	2.18742	2.18742	2.18742	2.18742	7.72288	2.18742	2.18742	2.18742	chr1	117944842	117945063	+		novel	ENST00000482811	MAN1A2	intronic	221
chr1:117984853-118009049+	39	1	2	0	0	0	4	0	0	8.55961	3.83458	4.57341	2.18742	2.18742	2.18742	8.3671	2.18742	2.18742	chr1	117984852	118009049	+	hsa_circ_0013743	circBase	NM_006699	MAN1A2	exonic	313
chr1:118165767-118167814-	0	0	0	0	0	0	0	3	0	2.18742	2.18742	2.18742	2.18742	2.18742	2.18742	2.18742	6.33117	2.18742	chr1	118165766	118167814	-		novel	NM_017709	FAM46C	antisense	2048
chr1:118179118-118179318+	0	0	0	0	0	0	0	0	2	2.18742	2.18742	2.18742	2.18742	2.18742	2.18742	2.18742	2.18742	8.56496	chr1	118179117	118179318	+		novel	T018188	G004096	intronic	201
chr1:118180046-118180196+	0	0	0	0	0	0	5	0	0	2.18742	2.18742	2.18742	2.18742	2.18742	2.18742	8.68504	2.18742	2.18742	chr1	118180045	118180196	+		novel	T018188	G004096	intronic	151
chr1:118198535-118198699+	0	0	0	0	0	2	0	0	0	2.18742	2.18742	2.18742	2.18742	2.18742	6.19883	2.18742	2.18742	2.18742	chr1	118198534	118198699	+		novel			intergenic	165
chr1:118354168-118354365-	0	0	0	0	2	0	0	0	0	2.18742	2.18742	2.18742	2.18742	6.13585	2.18742	2.18742	2.18742	2.18742	chr1	118354167	118354365	-		novel	T018203	G004105	antisense	198
chr1:118388981-118413238-	0	0	0	3	0	0	0	0	0	2.18742	2.18742	2.18742	5.64534	2.18742	2.18742	2.18742	2.18742	2.18742	chr1	118388980	118413238	-		novel	NM_017686	GDAP2	sense overlapping	24258
chr1:118420337-118420487-	0	0	0	0	2	0	0	0	0	2.18742	2.18742	2.18742	2.18742	6.13585	2.18742	2.18742	2.18742	2.18742	chr1	118420336	118420487	-		novel	NM_017686	GDAP2	intronic	151
chr1:118424268-118424440-	0	0	0	0	0	3	0	0	0	2.18742	2.18742	2.18742	2.18742	2.18742	6.75366	2.18742	2.18742	2.18742	chr1	118424267	118424440	-		novel	ENST00000491626	GDAP2	intronic	173
chr1:118454616-118461358-	0	0	0	3	0	0	0	0	0	2.18742	2.18742	2.18742	5.64534	2.18742	2.18742	2.18742	2.18742	2.18742	chr1	118454615	118461358	-	hsa_circ_0006188	circBase	NM_017686	GDAP2	exonic	383
chr1:118475843-118476036+	0	0	0	0	0	0	0	0	2	2.18742	2.18742	2.18742	2.18742	2.18742	2.18742	2.18742	2.18742	8.56496	chr1	118475842	118476036	+		novel	NM_006784	WDR3	sense overlapping	194
chr1:118663197-118663358+	0	0	0	0	0	0	0	0	2	2.18742	2.18742	2.18742	2.18742	2.18742	2.18742	2.18742	2.18742	8.56496	chr1	118663196	118663358	+		novel	NM_206996	SPAG17	antisense	162
chr1:118712990-118713177+	0	0	0	2	0	0	0	0	0	2.18742	2.18742	2.18742	5.12457	2.18742	2.18742	2.18742	2.18742	2.18742	chr1	118712989	118713177	+		novel	NM_206996	SPAG17	antisense	188
chr1:118793930-118794088-	0	0	0	0	0	3	0	0	0	2.18742	2.18742	2.18742	2.18742	2.18742	6.75366	2.18742	2.18742	2.18742	chr1	118793929	118794088	-		novel	T018291	G004118	intronic	159
chr1:118798530-118798688-	0	0	0	0	0	0	3	0	0	2.18742	2.18742	2.18742	2.18742	2.18742	2.18742	7.95868	2.18742	2.18742	chr1	118798529	118798688	-		novel	T018293	G004118	intronic	159
chr1:119016269-119016423+	0	0	0	0	2	0	0	0	0	2.18742	2.18742	2.18742	2.18742	6.13585	2.18742	2.18742	2.18742	2.18742	chr1	119016268	119016423	+		novel	T018297	G004120	intronic	155
chr1:119048606-119048769+	0	0	0	0	0	2	0	0	0	2.18742	2.18742	2.18742	2.18742	2.18742	6.19883	2.18742	2.18742	2.18742	chr1	119048605	119048769	+		novel	T018297	G004120	intronic	164
chr1:119246767-119246923+	0	0	0	0	0	0	3	0	0	2.18742	2.18742	2.18742	2.18742	2.18742	2.18742	7.95868	2.18742	2.18742	chr1	119246766	119246923	+		novel	T018318	G004126	intronic	157
chr1:119255064-119255226+	0	0	0	0	0	0	0	2	0	2.18742	2.18742	2.18742	2.18742	2.18742	2.18742	2.18742	5.78645	2.18742	chr1	119255063	119255226	+		novel	T018318	G004126	intronic	163
chr1:119635059-119635212-	0	0	0	8	0	0	0	0	0	2.18742	2.18742	2.18742	6.97589	2.18742	2.18742	2.18742	2.18742	2.18742	chr1	119635058	119635212	-		novel	ENST00000495746	WARS2	intronic	154
chr1:119667734-119667888-	0	0	0	0	0	0	2	0	0	2.18742	2.18742	2.18742	2.18742	2.18742	2.18742	7.38686	2.18742	2.18742	chr1	119667733	119667888	-		novel	ENST00000495746	WARS2	intronic	155
chr1:119861823-119862163-	0	0	0	0	0	0	0	2	0	2.18742	2.18742	2.18742	2.18742	2.18742	2.18742	2.18742	5.78645	2.18742	chr1	119861822	119862163	-		novel	ENST00000457719	RP11-418J17.3	intronic	341
chr1:120085170-120085336-	0	0	0	0	0	0	2	0	0	2.18742	2.18742	2.18742	2.18742	2.18742	2.18742	7.38686	2.18742	2.18742	chr1	120085169	120085336	-		novel	T018458	G004151	intronic	167
chr1:120594098-120594393-	0	0	0	0	0	0	0	2	0	2.18742	2.18742	2.18742	2.18742	2.18742	2.18742	2.18742	5.78645	2.18742	chr1	120594097	120594393	-	hsa_circ_0006019	circBase	ENST00000602566	NOTCH2	exonic	296
chr1:120645616-120645798+	0	0	0	0	5	0	0	0	0	2.18742	2.18742	2.18742	2.18742	7.40059	2.18742	2.18742	2.18742	2.18742	chr1	120645615	120645798	+		novel			intergenic	183
chr1:120672817-120672977-	0	0	0	0	0	0	0	4	0	2.18742	2.18742	2.18742	2.18742	2.18742	2.18742	2.18742	6.72565	2.18742	chr1	120672816	120672977	-		novel			intergenic	161
chr1:120869901-120873005+	0	0	0	0	0	3	0	0	0	2.18742	2.18742	2.18742	2.18742	2.18742	6.75366	2.18742	2.18742	2.18742	chr1	120869900	120873005	+		novel			intergenic	3105
chr1:121091158-121091321+	0	0	0	0	0	0	0	0	2	2.18742	2.18742	2.18742	2.18742	2.18742	2.18742	2.18742	2.18742	8.56496	chr1	121091157	121091321	+		novel	T018587	G004195	sense overlapping	164
chr1:121115832-121116815+	0	0	0	9	0	0	0	5	0	2.18742	2.18742	2.18742	7.14	2.18742	2.18742	2.18742	7.03511	2.18742	chr1	121115831	121116815	+	hsa_circ_0005012	circBase	NR_120535	SRGAP2D	exonic	345
chr1:121478628-121483203+	0	0	0	0	0	2	0	0	0	2.18742	2.18742	2.18742	2.18742	2.18742	6.19883	2.18742	2.18742	2.18742	chr1	121478627	121483203	+		novel	T018635	G004212	sense overlapping	4576
chr1:121484052-121485070+	0	0	0	0	3	5	2	0	0	2.18742	2.18742	2.18742	2.18742	6.68932	7.46605	7.38686	2.18742	2.18742	chr1	121484051	121485070	+		novel	T018636	G004213	sense overlapping	1019
chr1:121484293-121485311+	0	0	0	5	0	0	0	0	0	2.18742	2.18742	2.18742	6.3288	2.18742	2.18742	2.18742	2.18742	2.18742	chr1	121484292	121485311	+		novel	T018636	G004213	sense overlapping	1019
chr1:121484764-121485264+	0	0	0	2	0	0	0	0	0	2.18742	2.18742	2.18742	5.12457	2.18742	2.18742	2.18742	2.18742	2.18742	chr1	121484763	121485264	+		novel	T018636	G004213	sense overlapping	501
chr1:121484875-121485213+	0	0	0	0	0	0	0	0	4	2.18742	2.18742	2.18742	2.18742	2.18742	2.18742	2.18742	2.18742	9.55625	chr1	121484874	121485213	+		novel	GSE61474_TCONS_00008828	GSE61474_XLOC_001693	intronic	339
chr1:121484973-121485311+	0	0	0	0	3	0	0	0	0	2.18742	2.18742	2.18742	2.18742	6.68932	2.18742	2.18742	2.18742	2.18742	chr1	121484972	121485311	+		novel	GSE61474_TCONS_00008829	GSE61474_XLOC_001693	intronic	339
chr1:142545898-142546069-	0	0	0	0	0	0	0	5	0	2.18742	2.18742	2.18742	2.18742	2.18742	2.18742	2.18742	7.03511	2.18742	chr1	142545897	142546069	-		novel			intergenic	172
chr1:142574220-142574372+	0	0	0	0	0	5	0	0	0	2.18742	2.18742	2.18742	2.18742	2.18742	7.46605	2.18742	2.18742	2.18742	chr1	142574219	142574372	+		novel	ENST00000415979	RP11-417J8.2	antisense	153
chr1:142785883-142786055+	0	0	0	0	0	0	2	0	0	2.18742	2.18742	2.18742	2.18742	2.18742	2.18742	7.38686	2.18742	2.18742	chr1	142785882	142786055	+		novel	uc001eiw.1	CR936796	intronic	173
chr1:143250520-143250669-	0	0	0	0	0	0	2	0	0	2.18742	2.18742	2.18742	2.18742	2.18742	2.18742	7.38686	2.18742	2.18742	chr1	143250519	143250669	-		novel	T018732	G004229	intronic	150
chr1:143916752-143916918-	0	0	0	0	3	0	0	0	0	2.18742	2.18742	2.18742	2.18742	6.68932	2.18742	2.18742	2.18742	2.18742	chr1	143916751	143916918	-		novel	ENST00000467933	SRGAP2B	antisense	167
chr1:143968875-143969042+	0	0	0	0	0	0	5	0	0	2.18742	2.18742	2.18742	2.18742	2.18742	2.18742	8.68504	2.18742	2.18742	chr1	143968874	143969042	+		novel	ENST00000467933	SRGAP2B	intronic	168
chr1:144002663-144002849+	0	1	5	0	0	0	0	0	0	2.18742	3.83458	5.71944	2.18742	2.18742	2.18742	2.18742	2.18742	2.18742	chr1	144002662	144002849	+		novel	ENST00000467933	SRGAP2B	intronic	187
chr1:144013975-144053668+	0	0	0	0	0	2	0	0	0	2.18742	2.18742	2.18742	2.18742	2.18742	6.19883	2.18742	2.18742	2.18742	chr1	144013974	144053668	+		novel	ENST00000467933	SRGAP2B	sense overlapping	39694
chr1:144565553-144565719-	0	0	0	0	0	3	0	0	0	2.18742	2.18742	2.18742	2.18742	2.18742	6.75366	2.18742	2.18742	2.18742	chr1	144565552	144565719	-		novel	T018978	G004258	intronic	167
chr1:144855724-144855893-	0	0	0	0	0	6	0	0	0	2.18742	2.18742	2.18742	2.18742	2.18742	7.72288	2.18742	2.18742	2.18742	chr1	144855723	144855893	-		novel	uc001elk.2	LOC653513	intronic	170
chr1:144882556-144882733+	0	0	0	0	0	7	0	0	0	2.18742	2.18742	2.18742	2.18742	2.18742	7.94082	2.18742	2.18742	2.18742	chr1	144882555	144882733	+		novel	NM_001277444	NBPF9	intronic	178
chr1:144921906-144931549+	0	0	0	0	0	0	0	2	0	2.18742	2.18742	2.18742	2.18742	2.18742	2.18742	2.18742	5.78645	2.18742	chr1	144921905	144931549	+		novel	NM_001277444	NBPF9	intronic	9644
chr1:144940173-144940339-	0	0	0	0	0	0	0	8	0	2.18742	2.18742	2.18742	2.18742	2.18742	2.18742	2.18742	7.69427	2.18742	chr1	144940172	144940339	-		novel	uc001elk.2	LOC653513	intronic	167
chr1:144995888-144996056-	0	0	0	0	4	0	0	0	0	2.18742	2.18742	2.18742	2.18742	7.08835	2.18742	2.18742	2.18742	2.18742	chr1	144995887	144996056	-		novel	NM_001195260	PDE4DIP	intronic	169
chr1:145146409-145146569+	0	0	0	0	0	0	0	2	0	2.18742	2.18742	2.18742	2.18742	2.18742	2.18742	2.18742	5.78645	2.18742	chr1	145146408	145146569	+		novel	NM_001277444	NBPF9	intronic	161
chr1:145171083-145171255+	0	0	0	0	0	0	3	0	0	2.18742	2.18742	2.18742	2.18742	2.18742	2.18742	7.95868	2.18742	2.18742	chr1	145171082	145171255	+		novel	NM_001277444	NBPF9	intronic	173
chr1:145201622-145201812+	0	0	0	0	0	0	0	0	2	2.18742	2.18742	2.18742	2.18742	2.18742	2.18742	2.18742	2.18742	8.56496	chr1	145201621	145201812	+		novel	NM_001277444	NBPF9	intronic	191
chr1:145227041-145231832+	0	0	0	0	2	0	0	0	0	2.18742	2.18742	2.18742	2.18742	6.13585	2.18742	2.18742	2.18742	2.18742	chr1	145227040	145231832	+		novel	NM_001277444	NBPF9	intronic	4792
chr1:145290429-145290850+	0	0	0	7	0	0	0	0	0	2.18742	2.18742	2.18742	6.79068	2.18742	2.18742	2.18742	2.18742	2.18742	chr1	145290428	145290850	+		novel	uc010oyh.1	NOTCH2NL	exonic	153
chr1:145403252-145403405-	0	0	0	0	0	0	2	0	0	2.18742	2.18742	2.18742	2.18742	2.18742	2.18742	7.38686	2.18742	2.18742	chr1	145403251	145403405	-		novel	NM_001039703	NBPF10	antisense	154
chr1:145438025-145438178-	0	0	0	0	0	0	5	0	0	2.18742	2.18742	2.18742	2.18742	2.18742	2.18742	8.68504	2.18742	2.18742	chr1	145438024	145438178	-		novel	NM_001039703	NBPF10	antisense	154
chr1:145534362-145534521-	0	0	0	0	0	0	5	0	0	2.18742	2.18742	2.18742	2.18742	2.18742	2.18742	8.68504	2.18742	2.18742	chr1	145534361	145534521	-		novel	NM_003637	ITGA10	antisense	160
chr1:145542409-145542564-	0	0	0	5	0	0	0	0	0	2.18742	2.18742	2.18742	6.3288	2.18742	2.18742	2.18742	2.18742	2.18742	chr1	145542408	145542564	-		novel	GSE61474_TCONS_00025592	GSE61474_XLOC_004906	intronic	156
chr1:145594039-145595220-	4	6	3	5	2	0	0	0	0	5.41908	5.97328	5.06331	6.3288	6.13585	2.18742	2.18742	2.18742	2.18742	chr1	145594038	145595220	-	hsa_circ_0003693	circBase	NM_006468	POLR3C	exonic	302
chr1:145601530-145601852-	0	8	0	0	0	0	0	0	0	2.18742	6.36193	2.18742	2.18742	2.18742	2.18742	2.18742	2.18742	2.18742	chr1	145601529	145601852	-	hsa_circ_0013912	circBase	NM_006468	POLR3C	exonic	198
chr1:145640883-145650540+	7	2	7	2	0	0	0	0	0	6.15906	4.58367	6.16878	5.12457	2.18742	2.18742	2.18742	2.18742	2.18742	chr1	145640882	145650540	+	hsa_circ_0110703	circBase	NM_001039703	NBPF10	intronic	9658
chr1:145646115-145650540+	13	0	0	1	0	0	0	4	0	7.00907	2.18742	2.18742	4.30161	2.18742	2.18742	2.18742	6.72565	2.18742	chr1	145646114	145650540	+		novel	NM_014455	RNF115	exonic	117
chr1:145646115-145663367+	45	7	26	5	0	9	0	4	0	8.76374	6.18065	7.99352	6.3288	2.18742	8.29744	2.18742	6.72565	2.18742	chr1	145646114	145663367	+	hsa_circ_0110705	circBase	NM_014455	RNF115	exonic	326
chr1:145646115-145663367-	0	0	0	0	3	0	1	0	0	2.18742	2.18742	2.18742	2.18742	6.68932	2.18742	6.4256	2.18742	2.18742	chr1	145646114	145663367	-		novel	NM_014455	RNF115	antisense	17253
chr1:145663159-145687091+	0	0	0	2	0	0	0	0	0	2.18742	2.18742	2.18742	5.12457	2.18742	2.18742	2.18742	2.18742	2.18742	chr1	145663158	145687091	+	hsa_circ_0013920	circBase	NM_014455	RNF115	exonic	564
chr1:145695865-145696021+	0	0	0	0	0	0	2	0	0	2.18742	2.18742	2.18742	2.18742	2.18742	2.18742	7.38686	2.18742	2.18742	chr1	145695864	145696021	+		novel	NM_001039703	NBPF10	intronic	157
chr1:145752292-145752619+	0	0	0	0	0	4	0	0	0	2.18742	2.18742	2.18742	2.18742	2.18742	7.15339	2.18742	2.18742	2.18742	chr1	145752291	145752619	+		novel	NM_001039703	NBPF10	intronic	328
chr1:145769408-145771730-	0	0	0	3	1	0	1	0	0	2.18742	2.18742	2.18742	5.64534	5.2264	2.18742	6.4256	2.18742	2.18742	chr1	145769407	145771730	-	hsa_circ_0008734	circBase	NR_036541	GPR89A	exonic	186
chr1:145771635-145791170-	0	0	0	3	0	0	0	0	0	2.18742	2.18742	2.18742	5.64534	2.18742	2.18742	2.18742	2.18742	2.18742	chr1	145771634	145791170	-		novel	NR_036541	GPR89A	exonic	388
chr1:145787772-145791170-	0	12	1	1	2	0	0	0	0	2.18742	6.92001	3.82597	4.30161	6.13585	2.18742	2.18742	2.18742	2.18742	chr1	145787771	145791170	-	hsa_circ_0005640	circBase	NR_036541	GPR89A	exonic	292
chr1:145816637-145818826-	7	0	0	0	0	0	0	0	0	6.15906	2.18742	2.18742	2.18742	2.18742	2.18742	2.18742	2.18742	2.18742	chr1	145816636	145818826	-		novel	NR_036541	GPR89A	exonic	164
chr1:145897085-145900490-	0	0	6	0	0	0	0	0	0	2.18742	2.18742	5.96153	2.18742	2.18742	2.18742	2.18742	2.18742	2.18742	chr1	145897084	145900490	-		novel	NR_104217	NBPF25P	antisense	3406
chr1:145916725-145919047+	0	13	0	3	2	0	1	0	0	2.18742	7.03131	2.18742	5.64534	6.13585	2.18742	6.4256	2.18742	2.18742	chr1	145916724	145919047	+	hsa_circ_0008497	circBase	ENST00000421247	GPR89C	exonic	186
chr1:146101793-146101944-	0	0	0	0	0	5	0	0	0	2.18742	2.18742	2.18742	2.18742	2.18742	7.46605	2.18742	2.18742	2.18742	chr1	146101792	146101944	-		novel	ENST00000436832	WI2-3658N16.1	intronic	152
chr1:146363646-146363797+	0	0	0	0	0	2	0	0	0	2.18742	2.18742	2.18742	2.18742	2.18742	6.19883	2.18742	2.18742	2.18742	chr1	146363645	146363797	+		novel	NR_104217	NBPF25P	intronic	152
chr1:146672734-146696658-	9	0	0	0	0	0	0	0	0	6.50105	2.18742	2.18742	2.18742	2.18742	2.18742	2.18742	2.18742	2.18742	chr1	146672733	146696658	-		novel	NM_001144829	FMO5	exonic	1220
chr1:146724278-146731572+	0	3	11	0	0	0	0	0	0	2.18742	5.07426	6.78726	2.18742	2.18742	2.18742	2.18742	2.18742	2.18742	chr1	146724277	146731572	+	hsa_circ_0004220	circBase	NM_004284	CHD1L	exonic	449
chr1:146737642-146765406+	0	0	0	0	0	2	0	0	0	2.18742	2.18742	2.18742	2.18742	2.18742	6.19883	2.18742	2.18742	2.18742	chr1	146737641	146765406	+		novel	NM_004284	CHD1L	sense overlapping	27765
chr1:146747017-146757164+	0	1	22	1	18	0	9	7	0	2.18742	3.83458	7.7572	4.30161	9.22022	2.18742	9.52592	7.50615	2.18742	chr1	146747016	146757164	+	hsa_circ_0013953	circBase	NM_004284	CHD1L	exonic	748
chr1:146757975-146759412+	0	0	0	0	0	0	4	0	0	2.18742	2.18742	2.18742	2.18742	2.18742	2.18742	8.3671	2.18742	2.18742	chr1	146757974	146759412	+	hsa_circ_0006296	circBase	NM_004284	CHD1L	exonic	302
chr1:146757975-146759412-	0	2	3	0	0	0	0	0	0	2.18742	4.58367	5.06331	2.18742	2.18742	2.18742	2.18742	2.18742	2.18742	chr1	146757974	146759412	-		novel	NM_004284	CHD1L	antisense	1438
chr1:146765313-146766199+	0	1	0	0	0	0	0	11	0	2.18742	3.83458	2.18742	2.18742	2.18742	2.18742	2.18742	8.14502	2.18742	chr1	146765312	146766199	+	hsa_circ_0110713	circBase	NM_004284	CHD1L	sense overlapping	887
chr1:147013985-147014295+	0	0	0	0	0	0	0	3	0	2.18742	2.18742	2.18742	2.18742	2.18742	2.18742	2.18742	6.33117	2.18742	chr1	147013984	147014295	+		novel	NM_004326	BCL9	intronic	311
chr1:147141129-147141283+	0	0	0	3	0	0	0	0	0	2.18742	2.18742	2.18742	5.64534	2.18742	2.18742	2.18742	2.18742	2.18742	chr1	147141128	147141283	+		novel	NM_016361	ACP6	antisense	155
chr1:147141476-147141650-	0	0	0	7	0	0	0	0	0	2.18742	2.18742	2.18742	6.79068	2.18742	2.18742	2.18742	2.18742	2.18742	chr1	147141475	147141650	-		novel	uc009wjj.1	ACP6	intronic	175
chr1:147689418-147689589-	0	0	2	0	0	0	0	0	0	2.18742	2.18742	4.57341	2.18742	2.18742	2.18742	2.18742	2.18742	2.18742	chr1	147689417	147689589	-		novel	NM_001037501	NBPF8	intronic	172
chr1:147806551-147806715+	0	0	0	0	3	0	0	0	0	2.18742	2.18742	2.18742	2.18742	6.68932	2.18742	2.18742	2.18742	2.18742	chr1	147806550	147806715	+		novel	uc001eqk.1	BC041003	intronic	165
chr1:147825867-147826047+	0	0	0	0	2	0	0	0	0	2.18742	2.18742	2.18742	2.18742	6.13585	2.18742	2.18742	2.18742	2.18742	chr1	147825866	147826047	+		novel	T019881	G004401	sense overlapping	181
chr1:149083247-149083457+	0	0	0	0	2	0	0	0	0	2.18742	2.18742	2.18742	2.18742	6.13585	2.18742	2.18742	2.18742	2.18742	chr1	149083246	149083457	+		novel	NR_104217	NBPF25P	antisense	211
chr1:149089600-149089879+	0	0	0	0	0	6	0	0	0	2.18742	2.18742	2.18742	2.18742	2.18742	7.72288	2.18742	2.18742	2.18742	chr1	149089599	149089879	+		novel	NR_104217	NBPF25P	antisense	280
chr1:149159729-149159903-	0	0	0	0	0	2	0	0	0	2.18742	2.18742	2.18742	2.18742	2.18742	6.19883	2.18742	2.18742	2.18742	chr1	149159728	149159903	-		novel	T020081	G004457	antisense	175
chr1:149233992-149234164-	0	0	0	0	4	0	0	0	0	2.18742	2.18742	2.18742	2.18742	7.08835	2.18742	2.18742	2.18742	2.18742	chr1	149233991	149234164	-		novel	T020087	G004460	intronic	173
chr1:149584206-149584357+	0	0	0	0	0	2	0	0	0	2.18742	2.18742	2.18742	2.18742	2.18742	6.19883	2.18742	2.18742	2.18742	chr1	149584205	149584357	+		novel	NR_111954	LOC103091866	intronic	152
chr1:149883366-149883518-	0	0	0	0	0	3	0	0	0	2.18742	2.18742	2.18742	2.18742	2.18742	6.75366	2.18742	2.18742	2.18742	chr1	149883365	149883518	-		novel	NM_014849	SV2A	sense overlapping	153
chr1:149895418-149895573-	0	0	5	0	0	0	0	0	0	2.18742	2.18742	5.71944	2.18742	2.18742	2.18742	2.18742	2.18742	2.18742	chr1	149895417	149895573	-		novel	NM_005850	SF3B4	sense overlapping	156
chr1:149903375-149903527-	0	0	0	0	0	0	3	0	0	2.18742	2.18742	2.18742	2.18742	2.18742	2.18742	7.95868	2.18742	2.18742	chr1	149903374	149903527	-		novel	uc010pbn.1	MTMR11	intronic	153
chr1:149931603-149936274-	0	0	1	0	0	0	0	6	0	2.18742	2.18742	3.82597	2.18742	2.18742	2.18742	2.18742	7.28977	2.18742	chr1	149931602	149936274	-	hsa_circ_0110723	circBase	NM_020205	OTUD7B	exonic	241
chr1:149991113-149991292-	0	2	5	0	0	0	0	0	0	2.18742	4.58367	5.71944	2.18742	2.18742	2.18742	2.18742	2.18742	2.18742	chr1	149991112	149991292	-		novel	T020359	G004506	sense overlapping	180
chr1:150053424-150065744+	0	1	2	0	0	0	0	0	0	2.18742	3.83458	4.57341	2.18742	2.18742	2.18742	2.18742	2.18742	2.18742	chr1	150053423	150065744	+		novel	NM_007259	VPS45	exonic	806
chr1:150123102-150129209+	0	29	0	0	0	0	0	0	0	2.18742	8.16086	2.18742	2.18742	2.18742	2.18742	2.18742	2.18742	2.18742	chr1	150123101	150129209	+	hsa_circ_0013996	circBase	NM_016274	PLEKHO1	exonic	393
chr1:150195512-150201570-	0	26	0	11	0	1	0	0	0	2.18742	8.00597	2.18742	7.42101	2.18742	5.28562	2.18742	2.18742	2.18742	chr1	150195511	150201570	-		novel	NM_030920	ANP32E	exonic	409
chr1:150198940-150199127-	12	0	0	0	0	0	0	0	0	6.89783	2.18742	2.18742	2.18742	2.18742	2.18742	2.18742	2.18742	2.18742	chr1	150198939	150199127	-		novel	NM_030920	ANP32E	exonic	188
chr1:150198940-150201570-	25	51	19	6	2	8	0	8	0	7.92778	8.96537	7.55048	6.57815	6.13585	8.13012	2.18742	7.69427	2.18742	chr1	150198939	150201570	-		novel	NM_030920	ANP32E	exonic	354
chr1:150198940-150203028-	0	3	0	0	0	0	0	0	0	2.18742	5.07426	2.18742	2.18742	2.18742	2.18742	2.18742	2.18742	2.18742	chr1	150198939	150203028	-		novel	NM_030920	ANP32E	exonic	477
chr1:150198940-150204264-	0	0	0	0	0	0	0	5	0	2.18742	2.18742	2.18742	2.18742	2.18742	2.18742	2.18742	7.03511	2.18742	chr1	150198939	150204264	-	hsa_circ_0013999	circBase	NM_030920	ANP32E	exonic	627
chr1:150202906-150204264-	9	0	0	0	0	0	0	0	0	6.50105	2.18742	2.18742	2.18742	2.18742	2.18742	2.18742	2.18742	2.18742	chr1	150202905	150204264	-	hsa_circ_0004300	circBase	NM_030920	ANP32E	exonic	273
chr1:150258672-150258833+	0	0	0	0	0	0	0	7	0	2.18742	2.18742	2.18742	2.18742	2.18742	2.18742	2.18742	7.50615	2.18742	chr1	150258671	150258833	+		novel	ENST00000497211	C1orf51	intronic	162
chr1:150307406-150307712+	0	0	0	0	9	0	0	0	0	2.18742	2.18742	2.18742	2.18742	8.2312	2.18742	2.18742	2.18742	2.18742	chr1	150307405	150307712	+	hsa_circ_0110738	circBase	NM_004698	PRPF3	exonic	307
chr1:150307406-150310802+	0	5	0	0	0	0	0	0	0	2.18742	5.73102	2.18742	2.18742	2.18742	2.18742	2.18742	2.18742	2.18742	chr1	150307405	150310802	+	hsa_circ_0014008	circBase	NM_004698	PRPF3	exonic	474
chr1:150413399-150418877+	26	0	0	0	9	0	0	0	0	7.98333	2.18742	2.18742	2.18742	8.2312	2.18742	2.18742	2.18742	2.18742	chr1	150413398	150418877	+	hsa_circ_0110746	circBase	NM_015203	RPRD2	exonic	535
chr1:150416727-150418877+	18	0	0	7	0	0	0	0	0	7.46431	2.18742	2.18742	6.79068	2.18742	2.18742	2.18742	2.18742	2.18742	chr1	150416726	150418877	+	hsa_circ_0110750	circBase	NM_015203	RPRD2	exonic	303
chr1:150418702-150418877+	11	5	37	8	6	2	0	4	0	6.7773	5.73102	8.49485	6.97589	7.65713	6.19883	2.18742	6.72565	2.18742	chr1	150418701	150418877	+	hsa_circ_0007363	circBase	NM_015203	RPRD2	exonic	176
chr1:150464887-150469384+	0	0	11	0	0	0	0	0	0	2.18742	2.18742	6.78726	2.18742	2.18742	2.18742	2.18742	2.18742	2.18742	chr1	150464886	150469384	+	hsa_circ_0003952	circBase	NM_025150	TARS2	exonic	325
chr1:150482439-150482658+	0	0	0	0	0	0	0	2	0	2.18742	2.18742	2.18742	2.18742	2.18742	2.18742	2.18742	5.78645	2.18742	chr1	150482438	150482658	+		novel	uc010pcf.2	ECM1	exonic	121
chr1:150597764-150597930-	0	0	0	7	0	0	0	0	0	2.18742	2.18742	2.18742	6.79068	2.18742	2.18742	2.18742	2.18742	2.18742	chr1	150597763	150597930	-		novel	ENST00000369009	ENSA	intronic	167
chr1:150621026-150634404-	13	0	0	0	0	0	0	0	0	7.00907	2.18742	2.18742	2.18742	2.18742	2.18742	2.18742	2.18742	2.18742	chr1	150621025	150634404	-		novel	NM_018178	GOLPH3L	sense overlapping	13379
chr1:150621144-150634404-	0	0	0	0	2	0	0	0	0	2.18742	2.18742	2.18742	2.18742	6.13585	2.18742	2.18742	2.18742	2.18742	chr1	150621143	150634404	-	hsa_circ_0110759	circBase	NM_018178	GOLPH3L	sense overlapping	13261
chr1:150702756-150702970+	0	0	0	0	0	8	0	0	0	2.18742	2.18742	2.18742	2.18742	2.18742	8.13012	2.18742	2.18742	2.18742	chr1	150702755	150702970	+		novel	NM_004079	CTSS	antisense	215
chr1:150795670-150799093-	10	0	0	0	0	0	0	0	0	6.64578	2.18742	2.18742	2.18742	2.18742	2.18742	2.18742	2.18742	2.18742	chr1	150795669	150799093	-	hsa_circ_0003116	circBase	NM_001668	ARNT	exonic	227
chr1:150814763-150814931-	0	0	0	0	0	2	0	0	0	2.18742	2.18742	2.18742	2.18742	2.18742	6.19883	2.18742	2.18742	2.18742	chr1	150814762	150814931	-		novel	ENST00000497108	ARNT	intronic	169
chr1:150931654-150931823+	0	1	5	0	0	0	0	0	0	2.18742	3.83458	5.71944	2.18742	2.18742	2.18742	2.18742	2.18742	2.18742	chr1	150931653	150931823	+		novel	NM_012432	SETDB1	exonic	170
chr1:150971789-150971941-	0	0	0	0	2	0	0	0	0	2.18742	2.18742	2.18742	2.18742	6.13585	2.18742	2.18742	2.18742	2.18742	chr1	150971788	150971941	-		novel	NM_018379	FAM63A	sense overlapping	153
chr1:150997087-150998149+	0	9	3	0	0	0	0	4	0	2.18742	6.52295	5.06331	2.18742	2.18742	2.18742	2.18742	6.72565	2.18742	chr1	150997086	150998149	+	hsa_circ_0006760	circBase	NM_021222	PRUNE	exonic	344
chr1:150997087-150998149-	0	0	0	0	2	0	0	0	0	2.18742	2.18742	2.18742	2.18742	6.13585	2.18742	2.18742	2.18742	2.18742	chr1	150997086	150998149	-		novel	NM_021222	PRUNE	antisense	1063
chr1:150997087-150999803+	0	0	11	0	0	0	0	3	0	2.18742	2.18742	6.78726	2.18742	2.18742	2.18742	2.18742	6.33117	2.18742	chr1	150997086	150999803	+	hsa_circ_0000126	circBase	NM_021222	PRUNE	exonic	439	Duchenne muscular dystrophy (DMD), acute myeloid leukemia (AML), breast cancer, cardiac hypertrophy, cholangiocarcinoma, chronic lymphocytic leukemia (CLL), colorectal cancer, facioscapulohumeral muscular dystrophy (FSHD), glioblastoma multiforme (GBM), head and neck squamous cell carcinoma (HNSCC), kidney cancer, limb-girdle muscular dystrophies types 2A (LGMD2A), lung cancer, malignant melanoma…
chr1:150997087-151001420+	0	0	0	0	0	5	0	0	0	2.18742	2.18742	2.18742	2.18742	2.18742	7.46605	2.18742	2.18742	2.18742	chr1	150997086	151001420	+	hsa_circ_0014086	circBase	NM_021222	PRUNE	exonic	598
chr1:150997991-150999803+	0	0	0	2	0	0	0	4	0	2.18742	2.18742	2.18742	5.12457	2.18742	2.18742	2.18742	6.72565	2.18742	chr1	150997990	150999803	+	hsa_circ_0110786	circBase	NM_021222	PRUNE	exonic	254
chr1:150997991-151001420+	0	0	11	0	0	0	0	0	0	2.18742	2.18742	6.78726	2.18742	2.18742	2.18742	2.18742	2.18742	2.18742	chr1	150997990	151001420	+	hsa_circ_0014087	circBase	NM_021222	PRUNE	exonic	413
chr1:150999709-151001420+	49	24	9	11	14	2	1	4	0	8.88536	7.89262	6.51091	7.42101	8.8608	6.19883	6.4256	6.72565	2.18742	chr1	150999708	151001420	+	hsa_circ_0014088	circBase	NM_021222	PRUNE	exonic	254
chr1:151085201-151085366+	0	0	0	0	0	0	2	0	0	2.18742	2.18742	2.18742	2.18742	2.18742	2.18742	7.38686	2.18742	2.18742	chr1	151085200	151085366	+		novel	ENST00000368916	GABPB2	intronic	166
chr1:151089868-151090615+	8	6	30	15	2	2	0	0	0	6.34016	5.97328	8.19653	7.85821	6.13585	6.19883	2.18742	2.18742	2.18742	chr1	151089867	151090615	+	hsa_circ_0110797	circBase	NM_144618	GABPB2	sense overlapping	748
chr1:151139410-151139890+	0	9	18	20	1	2	2	12	0	2.18742	6.52295	7.47442	8.26615	5.2264	6.19883	7.38686	8.26862	2.18742	chr1	151139409	151139890	+	hsa_circ_0000128	circBase	NM_024041	SCNM1	exonic	276	Cerebellar neurodegeneration, acute lymphoblastic leukemia (ALL), acute myeloid leukemia (AML), cardiac hypertrophy, epithelial ovarian cancer (EOC), esophageal cancer, non-alcoholic fatty liver disease (NAFLD), pancreatic cancer, pituitary adenoma, prostate cancer
chr1:151144744-151146091+	0	0	0	9	0	0	0	0	0	2.18742	2.18742	2.18742	7.14	2.18742	2.18742	2.18742	2.18742	2.18742	chr1	151144743	151146091	+		novel	T020729	G004569	sense overlapping	1348
chr1:151144744-151146091-	2	0	0	0	2	0	0	0	0	4.56502	2.18742	2.18742	2.18742	6.13585	2.18742	2.18742	2.18742	2.18742	chr1	151144743	151146091	-	hsa_circ_0014112	circBase	NM_013353	TMOD4	exonic	207
chr1:151196721-151205179+	0	0	0	0	2	0	0	0	0	2.18742	2.18742	2.18742	2.18742	6.13585	2.18742	2.18742	2.18742	2.18742	chr1	151196720	151205179	+	hsa_circ_0014118	circBase	NM_001135636	PIP5K1A	exonic	518
chr1:151199796-151205179+	0	0	0	5	0	0	0	0	0	2.18742	2.18742	2.18742	6.3288	2.18742	2.18742	2.18742	2.18742	2.18742	chr1	151199795	151205179	+	hsa_circ_0008018	circBase	NM_003557	PIP5K1A	exonic	483
chr1:151209034-151209239+	0	0	0	7	0	0	0	0	0	2.18742	2.18742	2.18742	6.79068	2.18742	2.18742	2.18742	2.18742	2.18742	chr1	151209033	151209239	+	hsa_circ_0003432	circBase	NM_003557	PIP5K1A	exonic	206
chr1:151234637-151236504+	0	0	0	0	0	3	0	0	0	2.18742	2.18742	2.18742	2.18742	2.18742	6.75366	2.18742	2.18742	2.18742	chr1	151234636	151236504	+	hsa_circ_0004482	circBase	NM_002810	PSMD4	exonic	256
chr1:151288049-151288985-	11	0	0	0	0	0	0	0	0	6.7773	2.18742	2.18742	2.18742	2.18742	2.18742	2.18742	2.18742	2.18742	chr1	151288048	151288985	-	hsa_circ_0006892	circBase	NM_002651	PI4KB	exonic	937
chr1:151611364-151611595+	0	1	0	0	0	3	0	2	2	2.18742	3.83458	2.18742	2.18742	2.18742	6.75366	2.18742	5.78645	8.56496	chr1	151611363	151611595	+	hsa_circ_0000130	circBase	NM_030918	SNX27	exonic	232	Alzheimer's disease, B-cell chronic lymphocytic leukemia, Burkitt lymphoma, Down syndrome (DS), Duchenne muscular dystrophy (DMD), Hodgkin's lymphoma, Oral Carcinoma, acute lymphoblastic leukemia (ALL), acute myeloid leukemia (AML), acute promyelocytic leukemia (APL), adenoma, autism spectrum disorder (ASD), breast cancer, cardiac hypertrophy, cervical cancer, cholangiocarcinoma, chronic lymphocy…
chr1:151611364-151611595-	0	0	0	4	0	0	0	0	0	2.18742	2.18742	2.18742	6.02717	2.18742	2.18742	2.18742	2.18742	2.18742	chr1	151611363	151611595	-		novel	NM_030918	SNX27	antisense	232
chr1:151611364-151665959+	7	0	0	0	0	0	0	0	0	6.15906	2.18742	2.18742	2.18742	2.18742	2.18742	2.18742	2.18742	2.18742	chr1	151611363	151665959	+	hsa_circ_0014188	circBase	NM_030918	SNX27	exonic	1267
chr1:151630711-151634746+	0	1	17	0	0	0	0	0	0	2.18742	3.83458	7.39413	2.18742	2.18742	2.18742	2.18742	2.18742	2.18742	chr1	151630710	151634746	+	hsa_circ_0110813	circBase	NM_030918	SNX27	exonic	363
chr1:151630711-151641111+	0	0	2	0	3	0	1	0	0	2.18742	2.18742	4.57341	2.18742	6.68932	2.18742	6.4256	2.18742	2.18742	chr1	151630710	151641111	+	hsa_circ_0002394	circBase	NM_030918	SNX27	exonic	606
chr1:151630711-151655921+	0	0	0	0	0	2	0	0	0	2.18742	2.18742	2.18742	2.18742	2.18742	6.19883	2.18742	2.18742	2.18742	chr1	151630710	151655921	+	hsa_circ_0014191	circBase	NM_030918	SNX27	exonic	696
chr1:151630829-151634746+	0	0	0	6	0	0	0	0	0	2.18742	2.18742	2.18742	6.57815	2.18742	2.18742	2.18742	2.18742	2.18742	chr1	151630828	151634746	+		novel	NM_030918	SNX27	sense overlapping	3918
chr1:151677485-151677649-	0	0	0	0	0	0	0	3	0	2.18742	2.18742	2.18742	2.18742	2.18742	2.18742	2.18742	6.33117	2.18742	chr1	151677484	151677649	-		novel	NM_007185	CELF3	sense overlapping	165
chr1:151789695-151789855+	0	0	0	0	0	0	0	0	2	2.18742	2.18742	2.18742	2.18742	2.18742	2.18742	2.18742	2.18742	8.56496	chr1	151789694	151789855	+		novel	NM_005060	RORC	antisense	161
chr1:151792823-151792980+	0	0	9	0	0	0	0	0	0	2.18742	2.18742	6.51091	2.18742	2.18742	2.18742	2.18742	2.18742	2.18742	chr1	151792822	151792980	+		novel	NM_005060	RORC	antisense	158
chr1:151913784-151913946-	0	0	0	0	0	3	0	0	0	2.18742	2.18742	2.18742	2.18742	2.18742	6.75366	2.18742	2.18742	2.18742	chr1	151913783	151913946	-		novel	T021010	G004605	intronic	163
chr1:152175468-152175638-	0	0	0	0	0	2	0	0	0	2.18742	2.18742	2.18742	2.18742	2.18742	6.19883	2.18742	2.18742	2.18742	chr1	152175467	152175638	-		novel	ENST00000420707	FLG-AS1	antisense	171
chr1:152347936-152348096+	0	0	0	0	0	2	0	0	0	2.18742	2.18742	2.18742	2.18742	2.18742	6.19883	2.18742	2.18742	2.18742	chr1	152347935	152348096	+		novel	ENST00000411804	RP1-91G5.3	intronic	161
chr1:152470999-152471184+	0	0	0	0	2	0	0	0	0	2.18742	2.18742	2.18742	2.18742	6.13585	2.18742	2.18742	2.18742	2.18742	chr1	152470998	152471184	+		novel			intergenic	186
chr1:152537513-152537676-	0	0	0	0	0	0	0	11	0	2.18742	2.18742	2.18742	2.18742	2.18742	2.18742	2.18742	8.14502	2.18742	chr1	152537512	152537676	-		novel			intergenic	164
chr1:152556610-152556787+	0	0	0	0	0	0	0	0	4	2.18742	2.18742	2.18742	2.18742	2.18742	2.18742	2.18742	2.18742	9.55625	chr1	152556609	152556787	+		novel			intergenic	178
chr1:152681807-152681973-	0	0	0	0	0	3	0	0	0	2.18742	2.18742	2.18742	2.18742	2.18742	6.75366	2.18742	2.18742	2.18742	chr1	152681806	152681973	-		novel	NM_178356	LCE4A	antisense	167
chr1:152694368-152694528-	0	0	0	0	0	0	0	0	2	2.18742	2.18742	2.18742	2.18742	2.18742	2.18742	2.18742	2.18742	8.56496	chr1	152694367	152694528	-		novel			intergenic	161
chr1:152750238-152750418+	0	0	0	2	0	0	0	0	0	2.18742	2.18742	2.18742	5.12457	2.18742	2.18742	2.18742	2.18742	2.18742	chr1	152750237	152750418	+		novel			intergenic	181
chr1:152798190-152798342+	0	0	0	0	3	0	0	0	0	2.18742	2.18742	2.18742	2.18742	6.68932	2.18742	2.18742	2.18742	2.18742	chr1	152798189	152798342	+		novel	T021175	G004647	antisense	153
chr1:152851244-152851398+	0	0	0	0	0	0	2	0	0	2.18742	2.18742	2.18742	2.18742	2.18742	2.18742	7.38686	2.18742	2.18742	chr1	152851243	152851398	+		novel	NM_030663	SMCP	intronic	155
chr1:152958833-152958985-	0	0	0	0	0	0	3	0	0	2.18742	2.18742	2.18742	2.18742	2.18742	2.18742	7.95868	2.18742	2.18742	chr1	152958832	152958985	-		novel			intergenic	153
chr1:153135973-153136135-	0	0	0	0	0	0	0	0	2	2.18742	2.18742	2.18742	2.18742	2.18742	2.18742	2.18742	2.18742	8.56496	chr1	153135972	153136135	-		novel	GSE61474_TCONS_00010028	GSE61474_XLOC_001968	antisense	163
chr1:153192135-153192302+	0	0	0	0	0	0	0	0	2	2.18742	2.18742	2.18742	2.18742	2.18742	2.18742	2.18742	2.18742	8.56496	chr1	153192134	153192302	+		novel	T021256	G004670	antisense	168
chr1:153211568-153211719-	0	0	0	0	0	2	0	0	0	2.18742	2.18742	2.18742	2.18742	2.18742	6.19883	2.18742	2.18742	2.18742	chr1	153211567	153211719	-		novel	T021256	G004670	intronic	152
chr1:153379527-153379705-	0	2	0	0	0	0	0	0	0	2.18742	4.58367	2.18742	2.18742	2.18742	2.18742	2.18742	2.18742	2.18742	chr1	153379526	153379705	-		novel			intergenic	179
chr1:153439576-153439730-	0	0	0	0	0	4	0	0	0	2.18742	2.18742	2.18742	2.18742	2.18742	7.15339	2.18742	2.18742	2.18742	chr1	153439575	153439730	-		novel			intergenic	155
chr1:153583811-153583978+	0	0	0	0	0	0	3	0	0	2.18742	2.18742	2.18742	2.18742	2.18742	2.18742	7.95868	2.18742	2.18742	chr1	153583810	153583978	+		novel	NM_080388	S100A16	antisense	168
chr1:153634570-153634822-	0	0	2	0	0	0	0	0	0	2.18742	2.18742	4.57341	2.18742	2.18742	2.18742	2.18742	2.18742	2.18742	chr1	153634569	153634822	-		novel	NM_004515	ILF2	sense overlapping	253
chr1:153634816-153634987-	0	0	17	0	0	0	0	0	0	2.18742	2.18742	7.39413	2.18742	2.18742	2.18742	2.18742	2.18742	2.18742	chr1	153634815	153634987	-		novel	NM_004515	ILF2	sense overlapping	172
chr1:153742245-153742787+	0	0	0	0	2	0	0	0	0	2.18742	2.18742	2.18742	2.18742	6.13585	2.18742	2.18742	2.18742	2.18742	chr1	153742244	153742787	+		novel	NM_023015	INTS3	exonic	190
chr1:153784207-153785928-	0	0	0	4	4	0	0	0	0	2.18742	2.18742	2.18742	6.02717	7.08835	2.18742	2.18742	2.18742	2.18742	chr1	153784206	153785928	-	hsa_circ_0110833	circBase	NM_020699	GATAD2B	exonic	432
chr1:153789521-153789688-	0	0	0	0	2	0	0	0	0	2.18742	2.18742	2.18742	2.18742	6.13585	2.18742	2.18742	2.18742	2.18742	chr1	153789520	153789688	-		novel	NM_020699	GATAD2B	intronic	168
chr1:153791267-153792211-	0	5	0	0	0	1	0	0	0	2.18742	5.73102	2.18742	2.18742	2.18742	5.28562	2.18742	2.18742	2.18742	chr1	153791266	153792211	-	hsa_circ_0110835	circBase	NM_020699	GATAD2B	exonic	262
chr1:153888422-153888575-	0	0	0	0	0	6	0	0	0	2.18742	2.18742	2.18742	2.18742	2.18742	7.72288	2.18742	2.18742	2.18742	chr1	153888421	153888575	-		novel	NM_020699	GATAD2B	intronic	154
chr1:153945459-153945635+	0	0	0	0	2	0	0	0	0	2.18742	2.18742	2.18742	2.18742	6.13585	2.18742	2.18742	2.18742	2.18742	chr1	153945458	153945635	+		novel	NM_130898	CREB3L4	sense overlapping	177
chr1:153945477-153945635+	43	0	0	0	0	0	0	0	0	8.69885	2.18742	2.18742	2.18742	2.18742	2.18742	2.18742	2.18742	2.18742	chr1	153945476	153945635	+		novel	NM_130898	CREB3L4	sense overlapping	159
chr1:153963959-153964114+	0	0	0	0	0	0	0	2	0	2.18742	2.18742	2.18742	2.18742	2.18742	2.18742	2.18742	5.78645	2.18742	chr1	153963958	153964114	+		novel	NM_001030	RPS27	sense overlapping	156
chr1:153965163-153965565-	0	0	0	0	5	1	0	0	0	2.18742	2.18742	2.18742	2.18742	7.40059	5.28562	2.18742	2.18742	2.18742	chr1	153965162	153965565	-		novel	NM_207308	NUP210L	sense overlapping	403
chr1:154061897-154091284-	0	0	0	0	2	0	0	1	0	2.18742	2.18742	2.18742	2.18742	6.13585	2.18742	2.18742	4.90085	2.18742	chr1	154061896	154091284	-		PMID:25070500	NM_207308	NUP210L	exonic	1035
chr1:154142876-154145677+	0	0	0	0	0	0	0	2	0	2.18742	2.18742	2.18742	2.18742	2.18742	2.18742	2.18742	5.78645	2.18742	chr1	154142875	154145677	+		novel	NM_152263	TPM3	antisense	2802
chr1:154142876-154145677-	25	46	3	0	3	0	0	10	0	7.92778	8.81793	5.06331	2.18742	6.68932	2.18742	2.18742	8.00984	2.18742	chr1	154142875	154145677	-		novel	NM_152263	TPM3	exonic	398
chr1:154145384-154145677+	15	1	1	2	0	0	0	0	0	7.2087	3.83458	3.82597	5.12457	2.18742	2.18742	2.18742	2.18742	2.18742	chr1	154145383	154145677	+		novel	NM_152263	TPM3	antisense	294
chr1:154145384-154145677-	55	117	73	60	21	20	9	19	0	9.05049	10.1559	9.46621	9.83681	9.44104	9.43791	9.52592	8.92371	2.18742	chr1	154145383	154145677	-	hsa_circ_0008368	circBase	NM_152263	TPM3	exonic	189
chr1:154164808-154164981+	0	0	0	0	13	0	0	0	0	2.18742	2.18742	2.18742	2.18742	8.75497	2.18742	2.18742	2.18742	2.18742	chr1	154164807	154164981	+		novel	ENST00000515609	TPM3	antisense	174
chr1:154179811-154180030-	0	0	0	14	0	0	0	0	0	2.18742	2.18742	2.18742	7.7607	2.18742	2.18742	2.18742	2.18742	2.18742	chr1	154179810	154180030	-		novel	NM_015449	C1orf43	sense overlapping	220
chr1:154186369-154187050-	0	0	0	0	2	0	0	0	0	2.18742	2.18742	2.18742	2.18742	6.13585	2.18742	2.18742	2.18742	2.18742	chr1	154186368	154187050	-		PMID:25242744	NM_015449	C1orf43	exonic	172
chr1:154207067-154207767+	23	26	22	4	2	1	0	5	0	7.80983	8.00597	7.7572	6.02717	6.13585	5.28562	2.18742	7.03511	2.18742	chr1	154207066	154207767	+	hsa_circ_0110845	circBase	NM_014847	UBAP2L	exonic	265
chr1:154207672-154209087+	0	0	0	0	0	2	0	0	0	2.18742	2.18742	2.18742	2.18742	2.18742	6.19883	2.18742	2.18742	2.18742	chr1	154207671	154209087	+		novel	NM_014847	UBAP2L	exonic	142
chr1:154221715-154224129-	0	0	3	0	0	0	0	0	0	2.18742	2.18742	5.06331	2.18742	2.18742	2.18742	2.18742	2.18742	2.18742	chr1	154221714	154224129	-		novel	NM_014847	UBAP2L	antisense	2415
chr1:154231453-154232505+	61	7	3	6	7	0	0	0	0	9.19865	6.18065	5.06331	6.57815	7.87486	2.18742	2.18742	2.18742	2.18742	chr1	154231452	154232505	+	hsa_circ_0014405	circBase	NM_014847	UBAP2L	exonic	136
chr1:154233368-154241430+	0	0	6	0	0	0	0	0	0	2.18742	2.18742	5.96153	2.18742	2.18742	2.18742	2.18742	2.18742	2.18742	chr1	154233367	154241430	+		novel	NM_014847	UBAP2L	exonic	590
chr1:154316369-154316730+	3	0	0	0	0	0	0	0	0	5.05435	2.18742	2.18742	2.18742	2.18742	2.18742	2.18742	2.18742	2.18742	chr1	154316368	154316730	+		novel	NM_020452	ATP8B2	exonic	277
chr1:154420601-154427057+	0	0	0	0	2	0	0	0	0	2.18742	2.18742	2.18742	2.18742	6.13585	2.18742	2.18742	2.18742	2.18742	chr1	154420600	154427057	+	hsa_circ_0014425	circBase	NM_000565	IL6R	exonic	211
chr1:154522587-154522863-	2	0	0	0	0	0	0	0	0	4.56502	2.18742	2.18742	2.18742	2.18742	2.18742	2.18742	2.18742	2.18742	chr1	154522586	154522863	-		novel	NM_017582	UBE2Q1	sense overlapping	277
chr1:154586611-154586772-	0	0	0	0	4	0	0	0	0	2.18742	2.18742	2.18742	2.18742	7.08835	2.18742	2.18742	2.18742	2.18742	chr1	154586610	154586772	-		novel	ENST00000463920	ADAR	intronic	162
chr1:154774744-154774916+	0	0	0	0	0	0	2	0	0	2.18742	2.18742	2.18742	2.18742	2.18742	2.18742	7.38686	2.18742	2.18742	chr1	154774743	154774916	+		novel	NM_002249	KCNN3	antisense	173
chr1:154779353-154779535-	0	0	0	0	0	4	0	0	0	2.18742	2.18742	2.18742	2.18742	2.18742	7.15339	2.18742	2.18742	2.18742	chr1	154779352	154779535	-		novel	ENST00000358505	KCNN3	intronic	183
chr1:154819447-154819607+	0	0	0	0	0	4	0	0	0	2.18742	2.18742	2.18742	2.18742	2.18742	7.15339	2.18742	2.18742	2.18742	chr1	154819446	154819607	+		novel	NM_002249	KCNN3	antisense	161
chr1:154885076-154885258+	0	0	7	0	0	0	0	0	0	2.18742	2.18742	6.16878	2.18742	2.18742	2.18742	2.18742	2.18742	2.18742	chr1	154885075	154885258	+		novel			intergenic	183
chr1:154886385-154886549-	0	0	0	0	0	0	2	0	0	2.18742	2.18742	2.18742	2.18742	2.18742	2.18742	7.38686	2.18742	2.18742	chr1	154886384	154886549	-		novel			intergenic	165
chr1:155160750-155160900+	0	0	0	0	0	0	0	7	0	2.18742	2.18742	2.18742	2.18742	2.18742	2.18742	2.18742	7.50615	2.18742	chr1	155160749	155160900	+		novel	NM_002456	MUC1	antisense	151
chr1:155180137-155180418+	0	1	3	0	0	0	0	0	0	2.18742	3.83458	5.06331	2.18742	2.18742	2.18742	2.18742	2.18742	2.18742	chr1	155180136	155180418	+	hsa_circ_0014503	circBase	ENST00000316721	MTX1	exonic	150
chr1:155234259-155238150-	0	3	0	0	0	0	0	0	0	2.18742	5.07426	2.18742	2.18742	2.18742	2.18742	2.18742	2.18742	2.18742	chr1	155234258	155238150	-	hsa_circ_0014525	circBase	NM_003993	CLK2	exonic	659
chr1:155288647-155289479+	0	0	0	5	0	0	0	0	0	2.18742	2.18742	2.18742	6.3288	2.18742	2.18742	2.18742	2.18742	2.18742	chr1	155288646	155289479	+		novel	NM_002004	FDPS	exonic	151
chr1:155322497-155327540-	0	0	0	7	0	0	0	5	0	2.18742	2.18742	2.18742	6.79068	2.18742	2.18742	2.18742	7.03511	2.18742	chr1	155322496	155327540	-	hsa_circ_0014566	circBase	NM_018489	ASH1L	exonic	571
chr1:155324264-155327540-	0	2	8	1	0	0	1	0	0	2.18742	4.58367	6.34996	4.30161	2.18742	2.18742	6.4256	2.18742	2.18742	chr1	155324263	155327540	-	hsa_circ_0014569	circBase	NM_018489	ASH1L	exonic	418
chr1:155327107-155327540-	0	2	14	0	2	0	0	0	0	2.18742	4.58367	7.12237	2.18742	6.13585	2.18742	2.18742	2.18742	2.18742	chr1	155327106	155327540	-	hsa_circ_0110873	circBase	NM_018489	ASH1L	exonic	260
chr1:155327107-155330200-	7	0	0	11	0	0	0	0	0	6.15906	2.18742	2.18742	7.42101	2.18742	2.18742	2.18742	2.18742	2.18742	chr1	155327106	155330200	-	hsa_circ_0014572	circBase	NM_018489	ASH1L	exonic	369
chr1:155340295-155340774-	0	16	0	4	0	0	0	0	0	2.18742	7.32142	2.18742	6.02717	2.18742	2.18742	2.18742	2.18742	2.18742	chr1	155340294	155340774	-	hsa_circ_0007608	circBase	NM_018489	ASH1L	exonic	354
chr1:155340295-155365344-	0	0	0	0	4	0	0	0	0	2.18742	2.18742	2.18742	2.18742	7.08835	2.18742	2.18742	2.18742	2.18742	chr1	155340294	155365344	-	hsa_circ_0014577	circBase	NM_018489	ASH1L	exonic	678
chr1:155340295-155429689-	23	0	0	0	0	0	0	0	0	7.80983	2.18742	2.18742	2.18742	2.18742	2.18742	2.18742	2.18742	2.18742	chr1	155340294	155429689	-	hsa_circ_0014579	circBase	NM_018489	ASH1L	exonic	1702
chr1:155348072-155348339-	0	0	0	9	0	0	0	0	0	2.18742	2.18742	2.18742	7.14	2.18742	2.18742	2.18742	2.18742	2.18742	chr1	155348071	155348339	-		novel	NM_018489	ASH1L	exonic	155
chr1:155348072-155349907-	23	14	0	0	0	0	0	0	0	7.80983	7.13463	2.18742	2.18742	2.18742	2.18742	2.18742	2.18742	2.18742	chr1	155348071	155349907	-	hsa_circ_0110876	circBase	NM_018489	ASH1L	exonic	229
chr1:155348072-155385714-	0	0	2	3	0	0	0	5	0	2.18742	2.18742	4.57341	5.64534	2.18742	2.18742	2.18742	7.03511	2.18742	chr1	155348071	155385714	-	hsa_circ_0002897	circBase	NM_018489	ASH1L	exonic	504
chr1:155365250-155373674-	0	0	0	0	6	0	0	0	0	2.18742	2.18742	2.18742	2.18742	7.65713	2.18742	2.18742	2.18742	2.18742	chr1	155365249	155373674	-	hsa_circ_0110878	circBase	NM_018489	ASH1L	sense overlapping	8425
chr1:155365250-155429689-	0	0	0	0	3	0	0	2	0	2.18742	2.18742	2.18742	2.18742	6.68932	2.18742	2.18742	5.78645	2.18742	chr1	155365249	155429689	-	hsa_circ_0014584	circBase	NM_018489	ASH1L	exonic	1119
chr1:155382658-155385714-	0	5	0	0	0	0	0	0	0	2.18742	5.73102	2.18742	2.18742	2.18742	2.18742	2.18742	2.18742	2.18742	chr1	155382657	155385714	-		novel	NM_018489	ASH1L	sense overlapping	3057
chr1:155385535-155385714-	0	8	3	0	2	0	0	4	0	2.18742	6.36193	5.06331	2.18742	6.13585	2.18742	2.18742	6.72565	2.18742	chr1	155385534	155385714	-	hsa_circ_0004060	circBase	NM_018489	ASH1L	exonic	180
chr1:155385535-155408859-	0	0	7	0	0	0	0	2	0	2.18742	2.18742	6.16878	2.18742	2.18742	2.18742	2.18742	5.78645	2.18742	chr1	155385534	155408859	-	hsa_circ_0014585	circBase	NM_018489	ASH1L	exonic	922
chr1:155385535-155429689-	3	0	0	0	0	0	0	0	0	5.05435	2.18742	2.18742	2.18742	2.18742	2.18742	2.18742	2.18742	2.18742	chr1	155385534	155429689	-	hsa_circ_0014586	circBase	NM_018489	ASH1L	exonic	1024
chr1:155408118-155408859-	16	8	28	10	0	5	4	17	0	7.29903	6.36193	8.0986	7.28734	2.18742	7.46605	8.3671	8.76484	2.18742	chr1	155408117	155408859	-	hsa_circ_0000137	circBase	NM_018489	ASH1L	exonic	742	Alzheimer's disease, PFV-1 infection, acute myeloid leukemia (AML), colorectal cancer, hepatocellular carcinoma (HCC), lung cancer, multiple myeloma (MM), multiple sclerosis, ovarian cancer (OC), pancreatic cancer, prostate cancer, testicular germ cell tumor, uterine leiomyoma (ULM)
chr1:155408118-155429689-	3	24	1	0	5	7	0	2	0	5.05435	7.89262	3.82597	2.18742	7.40059	7.94082	2.18742	5.78645	2.18742	chr1	155408117	155429689	-	hsa_circ_0003247	circBase	NM_018489	ASH1L	exonic	844
chr1:155482723-155491409-	0	0	0	0	0	0	0	7	0	2.18742	2.18742	2.18742	2.18742	2.18742	2.18742	2.18742	7.50615	2.18742	chr1	155482722	155491409	-		PMID:25070500	NM_018489	ASH1L	sense overlapping	8687
chr1:155490891-155491409-	0	22	0	0	6	0	0	0	0	2.18742	7.7696	2.18742	2.18742	7.65713	2.18742	2.18742	2.18742	2.18742	chr1	155490890	155491409	-	hsa_circ_0014592	circBase	NM_018489	ASH1L	exonic	519
chr1:155504096-155504257+	0	0	0	0	5	0	0	0	0	2.18742	2.18742	2.18742	2.18742	7.40059	2.18742	2.18742	2.18742	2.18742	chr1	155504095	155504257	+		novel	GSE61474_TCONS_00010530	GSE61474_XLOC_002034	intronic	162
chr1:155619899-155620049-	0	0	0	0	0	4	0	0	0	2.18742	2.18742	2.18742	2.18742	2.18742	7.15339	2.18742	2.18742	2.18742	chr1	155619898	155620049	-		novel	ENST00000500626	RP11-29H23.5	sense overlapping	151
chr1:155640111-155644887-	0	0	0	0	0	2	0	0	0	2.18742	2.18742	2.18742	2.18742	2.18742	6.19883	2.18742	2.18742	2.18742	chr1	155640110	155644887	-	hsa_circ_0110886	circBase	NM_018253	YY1AP1	exonic	404
chr1:155640111-155649303-	0	3	32	0	0	0	0	5	0	2.18742	5.07426	8.28824	2.18742	2.18742	2.18742	2.18742	7.03511	2.18742	chr1	155640110	155649303	-	hsa_circ_0110887	circBase	NM_018253	YY1AP1	exonic	707
chr1:155644801-155649303+	12	4	2	5	0	1	0	1	0	6.89783	5.43969	4.57341	6.3288	2.18742	5.28562	2.18742	4.90085	2.18742	chr1	155644800	155649303	+		novel	ENST00000452804	MSTO1	intronic	4503
chr1:155644801-155649303-	37	50	50	46	25	17	1	40	0	8.4846	8.93706	8.92451	9.45567	9.69106	9.20511	6.4256	9.99059	2.18742	chr1	155644800	155649303	-	hsa_circ_0003608	circBase	NM_018253	YY1AP1	exonic	390
chr1:155644801-155650247-	12	14	19	0	0	0	0	7	0	6.89783	7.13463	7.55048	2.18742	2.18742	2.18742	2.18742	7.50615	2.18742	chr1	155644800	155650247	-	hsa_circ_0110888	circBase	NM_018253	YY1AP1	exonic	512
chr1:155646339-155649303+	18	0	4	7	0	0	0	3	0	7.46431	2.18742	5.42836	6.79068	2.18742	2.18742	2.18742	6.33117	2.18742	chr1	155646338	155649303	+		novel	ENST00000452804	MSTO1	intronic	2965
chr1:155646339-155649303-	126	127	63	57	25	35	0	32	0	10.2394	10.2737	9.25514	9.76319	9.69106	10.2412	2.18742	9.67027	2.18742	chr1	155646338	155649303	-	hsa_circ_0014606	circBase	NM_018253	YY1AP1	exonic	303
chr1:155646339-155650247-	0	0	0	4	0	0	0	0	1	2.18742	2.18742	2.18742	6.02717	2.18742	2.18742	2.18742	2.18742	7.5822	chr1	155646338	155650247	-	hsa_circ_0110889	circBase	NM_018253	YY1AP1	exonic	425
chr1:155686797-155695810+	0	0	0	5	0	0	0	1	0	2.18742	2.18742	2.18742	6.3288	2.18742	2.18742	2.18742	4.90085	2.18742	chr1	155686796	155695810	+	hsa_circ_0014611	circBase	NM_004632	DAP3	exonic	427
chr1:155691308-155695810+	14	1	6	9	1	1	0	0	0	7.11233	3.83458	5.96153	7.14	5.2264	5.28562	2.18742	2.18742	2.18742	chr1	155691307	155695810	+	hsa_circ_0014613	circBase	NM_004632	DAP3	exonic	304
chr1:155692299-155692472-	0	0	0	0	3	0	0	0	0	2.18742	2.18742	2.18742	2.18742	6.68932	2.18742	2.18742	2.18742	2.18742	chr1	155692298	155692472	-		novel	uc021paz.1	YY1AP1	intronic	174
chr1:155695173-155695810+	18	10	28	6	7	7	0	1	0	7.46431	6.66779	8.0986	6.57815	7.87486	7.94082	2.18742	4.90085	2.18742	chr1	155695172	155695810	+	hsa_circ_0014614	circBase	NM_004632	DAP3	exonic	202
chr1:155695173-155697529+	0	0	6	0	0	3	0	0	0	2.18742	2.18742	5.96153	2.18742	2.18742	6.75366	2.18742	2.18742	2.18742	chr1	155695172	155697529	+	hsa_circ_0014615	circBase	NM_004632	DAP3	exonic	333
chr1:155721730-155721886-	0	0	0	0	0	0	0	0	3	2.18742	2.18742	2.18742	2.18742	2.18742	2.18742	2.18742	2.18742	9.14412	chr1	155721729	155721886	-		novel	uc021paz.1	YY1AP1	intronic	157
chr1:155724166-155730432-	0	3	14	0	0	0	0	0	0	2.18742	5.07426	7.12237	2.18742	2.18742	2.18742	2.18742	2.18742	2.18742	chr1	155724165	155730432	-	hsa_circ_0110896	circBase	NM_001282856	GON4L	exonic	720
chr1:155737216-155743001-	0	21	0	0	0	0	0	0	0	2.18742	7.70392	2.18742	2.18742	2.18742	2.18742	2.18742	2.18742	2.18742	chr1	155737215	155743001	-		novel	NM_032292	GON4L	exonic	413
chr1:155740858-155743001-	0	0	0	0	0	0	0	5	0	2.18742	2.18742	2.18742	2.18742	2.18742	2.18742	2.18742	7.03511	2.18742	chr1	155740857	155743001	-	hsa_circ_0110898	circBase	NM_032292	GON4L	exonic	296
chr1:155753777-155764942-	0	0	3	0	0	0	0	0	0	2.18742	2.18742	5.06331	2.18742	2.18742	2.18742	2.18742	2.18742	2.18742	chr1	155753776	155764942	-		novel	NM_032292	GON4L	exonic	247
chr1:155783425-155784240-	0	15	1	0	0	0	0	0	0	2.18742	7.23105	3.82597	2.18742	2.18742	2.18742	2.18742	2.18742	2.18742	chr1	155783424	155784240	-	hsa_circ_0110907	circBase	NM_032292	GON4L	exonic	291
chr1:155790397-155796819+	0	0	0	2	0	0	0	0	0	2.18742	2.18742	2.18742	5.12457	2.18742	2.18742	2.18742	2.18742	2.18742	chr1	155790396	155796819	+		novel	NM_032292	GON4L	antisense	6423
chr1:155792077-155807624-	0	17	0	0	0	0	0	0	0	2.18742	7.40646	2.18742	2.18742	2.18742	2.18742	2.18742	2.18742	2.18742	chr1	155792076	155807624	-		novel	NM_032292	GON4L	sense overlapping	15548
chr1:155823067-155823597-	43	37	61	19	11	7	2	10	0	8.69885	8.50736	9.20895	8.19327	8.51672	7.94082	7.38686	8.00984	2.18742	chr1	155823066	155823597	-	hsa_circ_0000139	circBase	NM_032292	GON4L	exonic	531
chr1:155874102-155874595+	0	0	0	0	0	0	0	3	0	2.18742	2.18742	2.18742	2.18742	2.18742	2.18742	2.18742	6.33117	2.18742	chr1	155874101	155874595	+		novel	NM_006912	RIT1	antisense	494
chr1:155874102-155874595-	0	0	0	6	0	3	0	0	0	2.18742	2.18742	2.18742	6.57815	2.18742	6.75366	2.18742	2.18742	2.18742	chr1	155874101	155874595	-	hsa_circ_0006575	circBase	NM_006912	RIT1	exonic	266
chr1:155885664-155891709-	0	0	0	0	0	5	0	0	0	2.18742	2.18742	2.18742	2.18742	2.18742	7.46605	2.18742	2.18742	2.18742	chr1	155885663	155891709	-		novel	NM_014949	KIAA0907	exonic	691
chr1:155886343-155886521-	0	0	0	0	0	2	0	0	0	2.18742	2.18742	2.18742	2.18742	2.18742	6.19883	2.18742	2.18742	2.18742	chr1	155886342	155886521	-		novel	NM_014949	KIAA0907	sense overlapping	179
chr1:155891166-155891709-	12	0	1	0	0	0	0	6	0	6.89783	2.18742	3.82597	2.18742	2.18742	2.18742	2.18742	7.28977	2.18742	chr1	155891165	155891709	-	hsa_circ_0008998	circBase	NM_014949	KIAA0907	exonic	312
chr1:155891166-155893478-	0	0	0	0	0	9	0	0	0	2.18742	2.18742	2.18742	2.18742	2.18742	8.29744	2.18742	2.18742	2.18742	chr1	155891165	155893478	-	hsa_circ_0005758	circBase	NM_014949	KIAA0907	exonic	373
chr1:155896467-155896947-	0	21	0	0	5	0	0	2	0	2.18742	7.70392	2.18742	2.18742	7.40059	2.18742	2.18742	5.78645	2.18742	chr1	155896466	155896947	-	hsa_circ_0008339	circBase	NM_014949	KIAA0907	exonic	217
chr1:155899087-155899631-	0	0	5	0	0	0	0	0	0	2.18742	2.18742	5.71944	2.18742	2.18742	2.18742	2.18742	2.18742	2.18742	chr1	155899086	155899631	-	hsa_circ_0014644	circBase	NM_014949	KIAA0907	exonic	209
chr1:155984752-155988159-	0	0	0	2	0	0	0	0	0	2.18742	2.18742	2.18742	5.12457	2.18742	2.18742	2.18742	2.18742	2.18742	chr1	155984751	155988159	-	hsa_circ_0006897	circBase	NM_003145	SSR2	exonic	208
chr1:155989992-155990145-	0	0	0	0	0	0	0	0	2	2.18742	2.18742	2.18742	2.18742	2.18742	2.18742	2.18742	2.18742	8.56496	chr1	155989991	155990145	-		novel	ENST00000368311	SSR2	intronic	154
chr1:156037468-156037653+	0	0	0	0	0	2	0	0	0	2.18742	2.18742	2.18742	2.18742	2.18742	6.19883	2.18742	2.18742	2.18742	chr1	156037467	156037653	+		novel	NM_020387	RAB25	intronic	186
chr1:156249981-156250143-	0	0	0	0	3	0	0	0	0	2.18742	2.18742	2.18742	2.18742	6.68932	2.18742	2.18742	2.18742	2.18742	chr1	156249980	156250143	-		novel	ENST00000368267	SMG5	intronic	163
chr1:156286957-156287338+	5	0	0	0	1	0	0	0	0	5.70996	2.18742	2.18742	2.18742	5.2264	2.18742	2.18742	2.18742	2.18742	chr1	156286956	156287338	+		novel	NM_005998	CCT3	antisense	382
chr1:156290630-156294880-	4	0	0	0	0	0	0	0	0	5.41908	2.18742	2.18742	2.18742	2.18742	2.18742	2.18742	2.18742	2.18742	chr1	156290629	156294880	-		novel	NM_005998	CCT3	exonic	305
chr1:156303338-156304709-	4	33	24	7	3	5	0	5	0	5.41908	8.34449	7.88019	6.79068	6.68932	7.46605	2.18742	7.03511	2.18742	chr1	156303337	156304709	-	hsa_circ_0004680	circBase	NM_005998	CCT3	exonic	211
chr1:156328466-156328656-	0	0	0	0	0	0	0	0	3	2.18742	2.18742	2.18742	2.18742	2.18742	2.18742	2.18742	2.18742	9.14412	chr1	156328465	156328656	-		novel	ENST00000413555	CCT3	intronic	191
chr1:156385413-156385573+	0	0	0	0	3	0	0	0	0	2.18742	2.18742	2.18742	2.18742	6.68932	2.18742	2.18742	2.18742	2.18742	chr1	156385412	156385573	+		novel	NM_006365	C1orf61	antisense	161
chr1:156402905-156403066-	0	0	0	0	0	0	6	0	0	2.18742	2.18742	2.18742	2.18742	2.18742	2.18742	8.94541	2.18742	2.18742	chr1	156402904	156403066	-		novel			intergenic	162
chr1:156452229-156453222+	0	0	0	6	0	0	0	0	0	2.18742	2.18742	2.18742	6.57815	2.18742	2.18742	2.18742	2.18742	2.18742	chr1	156452228	156453222	+		novel	T022526	G004885	intronic	994
chr1:156517748-156517912+	0	0	0	0	0	2	0	0	0	2.18742	2.18742	2.18742	2.18742	2.18742	6.19883	2.18742	2.18742	2.18742	chr1	156517747	156517912	+		novel	NM_178229	IQGAP3	antisense	165
chr1:156564707-156565168-	4	0	0	0	0	0	0	0	0	5.41908	2.18742	2.18742	2.18742	2.18742	2.18742	2.18742	2.18742	2.18742	chr1	156564706	156565168	-		novel	NM_015590	GPATCH4	sense overlapping	462
chr1:156623151-156623317-	0	0	0	0	0	0	0	0	3	2.18742	2.18742	2.18742	2.18742	2.18742	2.18742	2.18742	2.18742	9.14412	chr1	156623150	156623317	-		novel	ENST00000448869	RP11-284F21.7	intronic	167
chr1:156637603-156637762+	0	0	0	0	0	2	0	0	0	2.18742	2.18742	2.18742	2.18742	2.18742	6.19883	2.18742	2.18742	2.18742	chr1	156637602	156637762	+		novel			intergenic	160
chr1:156708314-156708556-	0	0	0	0	2	0	0	0	0	2.18742	2.18742	2.18742	2.18742	6.13585	2.18742	2.18742	2.18742	2.18742	chr1	156708313	156708556	-		novel	NM_024540	MRPL24	exonic	243
chr1:156713955-156714140-	0	0	4	0	0	0	0	0	0	2.18742	2.18742	5.42836	2.18742	2.18742	2.18742	2.18742	2.18742	2.18742	chr1	156713954	156714140	-		novel	NM_004494	HDGF	exonic	186
chr1:156772571-156772740+	0	0	0	0	0	0	3	0	0	2.18742	2.18742	2.18742	2.18742	2.18742	2.18742	7.95868	2.18742	2.18742	chr1	156772570	156772740	+		novel	T022667	G004915	intronic	170
chr1:156807655-156807804-	0	0	0	0	0	4	0	0	0	2.18742	2.18742	2.18742	2.18742	2.18742	7.15339	2.18742	2.18742	2.18742	chr1	156807654	156807804	-		novel	NM_001007792	NTRK1	antisense	150
chr1:156808331-156808625-	0	0	0	0	0	0	3	0	0	2.18742	2.18742	2.18742	2.18742	2.18742	2.18742	7.95868	2.18742	2.18742	chr1	156808330	156808625	-		novel	NM_001007792	NTRK1	antisense	295
chr1:156827880-156828059+	0	0	0	0	0	0	0	2	0	2.18742	2.18742	2.18742	2.18742	2.18742	2.18742	2.18742	5.78645	2.18742	chr1	156827879	156828059	+		novel	ENST00000489021	NTRK1	intronic	180
chr1:156833176-156833359-	0	0	3	0	0	0	0	0	0	2.18742	2.18742	5.06331	2.18742	2.18742	2.18742	2.18742	2.18742	2.18742	chr1	156833175	156833359	-		novel	NM_002529	NTRK1	antisense	184
chr1:156835572-156835738+	0	0	0	10	0	0	0	0	0	2.18742	2.18742	2.18742	7.28734	2.18742	2.18742	2.18742	2.18742	2.18742	chr1	156835571	156835738	+		novel	ENST00000358660	NTRK1	intronic	167
chr1:157304262-157304426-	0	0	0	0	0	2	0	0	0	2.18742	2.18742	2.18742	2.18742	2.18742	6.19883	2.18742	2.18742	2.18742	chr1	157304261	157304426	-		novel			intergenic	165
chr1:157521014-157521196+	0	0	0	0	3	0	0	0	0	2.18742	2.18742	2.18742	2.18742	6.68932	2.18742	2.18742	2.18742	2.18742	chr1	157521013	157521196	+		novel	NM_031281	FCRL5	antisense	183
chr1:157567700-157567861+	0	0	0	0	0	0	0	2	0	2.18742	2.18742	2.18742	2.18742	2.18742	2.18742	2.18742	5.78645	2.18742	chr1	157567699	157567861	+		novel	NM_031282	FCRL4	antisense	162
chr1:157821460-157821630+	0	0	0	0	0	0	0	0	2	2.18742	2.18742	2.18742	2.18742	2.18742	2.18742	2.18742	2.18742	8.56496	chr1	157821459	157821630	+		novel	T022955	G004954	sense overlapping	171
chr1:158011781-158011973-	0	0	0	0	0	0	0	6	0	2.18742	2.18742	2.18742	2.18742	2.18742	2.18742	2.18742	7.28977	2.18742	chr1	158011780	158011973	-		novel	NM_018240	KIRREL	antisense	193
chr1:158086468-158086654+	15	0	0	0	0	0	0	0	0	7.2087	2.18742	2.18742	2.18742	2.18742	2.18742	2.18742	2.18742	2.18742	chr1	158086467	158086654	+		novel	GSE61474_TCONS_00010929	GSE61474_XLOC_002092	intronic	187
chr1:158113614-158113766+	0	0	0	0	0	5	0	0	0	2.18742	2.18742	2.18742	2.18742	2.18742	7.46605	2.18742	2.18742	2.18742	chr1	158113613	158113766	+		novel	GSE61474_TCONS_00010929	GSE61474_XLOC_002092	intronic	153
chr1:158259582-158259756+	0	0	0	0	0	0	2	0	0	2.18742	2.18742	2.18742	2.18742	2.18742	2.18742	7.38686	2.18742	2.18742	chr1	158259581	158259756	+		novel	NM_001765	CD1C	sense overlapping	175
chr1:158389925-158390080+	0	0	0	0	4	0	0	0	0	2.18742	2.18742	2.18742	2.18742	7.08835	2.18742	2.18742	2.18742	2.18742	chr1	158389924	158390080	+		novel	NM_001004476	OR10K2	antisense	156
chr1:158449949-158450112+	0	0	0	0	0	2	0	0	0	2.18742	2.18742	2.18742	2.18742	2.18742	6.19883	2.18742	2.18742	2.18742	chr1	158449948	158450112	+		novel	NM_001004472	OR10R2	sense overlapping	164
chr1:158589078-158589249-	0	0	0	0	0	0	2	0	0	2.18742	2.18742	2.18742	2.18742	2.18742	2.18742	7.38686	2.18742	2.18742	chr1	158589077	158589249	-		novel	NM_003126	SPTA1	sense overlapping	172
chr1:158620347-158621258-	8	0	0	0	0	0	0	0	0	6.34016	2.18742	2.18742	2.18742	2.18742	2.18742	2.18742	2.18742	2.18742	chr1	158620346	158621258	-		novel	NM_003126	SPTA1	sense overlapping	912
chr1:158647480-158653286-	0	0	0	0	3	0	0	0	0	2.18742	2.18742	2.18742	2.18742	6.68932	2.18742	2.18742	2.18742	2.18742	chr1	158647479	158653286	-		novel	NM_003126	SPTA1	exonic	693
chr1:158684560-158684720-	0	0	0	0	0	0	2	0	0	2.18742	2.18742	2.18742	2.18742	2.18742	2.18742	7.38686	2.18742	2.18742	chr1	158684559	158684720	-		novel	T023070	G004995	sense overlapping	161
chr1:158741811-158753892-	0	0	0	0	0	0	0	3	0	2.18742	2.18742	2.18742	2.18742	2.18742	2.18742	2.18742	6.33117	2.18742	chr1	158741810	158753892	-		novel	NM_001005278	OR6N2	sense overlapping	12082
chr1:158935002-158935159-	0	0	0	0	0	0	2	0	0	2.18742	2.18742	2.18742	2.18742	2.18742	2.18742	7.38686	2.18742	2.18742	chr1	158935001	158935159	-		novel	NM_152501	PYHIN1	antisense	158
chr1:159007129-159007294+	0	0	0	0	3	0	0	0	0	2.18742	2.18742	2.18742	2.18742	6.68932	2.18742	2.18742	2.18742	2.18742	chr1	159007128	159007294	+		novel	ENST00000295809	IFI16	intronic	166
chr1:159136864-159137022+	0	0	0	0	0	0	2	0	0	2.18742	2.18742	2.18742	2.18742	2.18742	2.18742	7.38686	2.18742	2.18742	chr1	159136863	159137022	+		novel	T023116	G005003	antisense	159
chr1:159246589-159246784+	0	0	0	0	0	2	0	0	0	2.18742	2.18742	2.18742	2.18742	2.18742	6.19883	2.18742	2.18742	2.18742	chr1	159246588	159246784	+		novel	ENST00000480235	MPTX1	sense overlapping	196
chr1:159274062-159274276-	0	0	2	0	0	0	0	0	0	2.18742	2.18742	4.57341	2.18742	2.18742	2.18742	2.18742	2.18742	2.18742	chr1	159274061	159274276	-		novel	NM_002001	FCER1A	antisense	215
chr1:159520897-159521067+	0	0	0	0	0	2	0	0	0	2.18742	2.18742	2.18742	2.18742	2.18742	6.19883	2.18742	2.18742	2.18742	chr1	159520896	159521067	+		novel	T023174	G005020	intronic	171
chr1:159537750-159537911-	0	0	0	0	0	0	0	2	0	2.18742	2.18742	2.18742	2.18742	2.18742	2.18742	2.18742	5.78645	2.18742	chr1	159537749	159537911	-		novel	T023165	G005019	intronic	162
chr1:159600204-159600357+	0	0	0	0	0	0	0	0	2	2.18742	2.18742	2.18742	2.18742	2.18742	2.18742	2.18742	2.18742	8.56496	chr1	159600203	159600357	+		novel			intergenic	154
chr1:159802282-159802442+	0	0	0	0	0	0	3	0	0	2.18742	2.18742	2.18742	2.18742	2.18742	2.18742	7.95868	2.18742	2.18742	chr1	159802281	159802442	+		novel	ENST00000368104	SLAMF8	intronic	161
chr1:159846346-159847252+	0	0	0	0	0	0	0	2	0	2.18742	2.18742	2.18742	2.18742	2.18742	2.18742	2.18742	5.78645	2.18742	chr1	159846345	159847252	+		novel	T023328	G005038	intronic	907
chr1:159846346-159847252-	0	3	41	7	0	0	0	9	0	2.18742	5.07426	8.64117	6.79068	2.18742	2.18742	2.18742	7.86066	2.18742	chr1	159846345	159847252	-		PMID:25070500	NM_012337	CFAP45	exonic	308
chr1:159857631-159857801-	0	0	0	2	1	0	0	0	0	2.18742	2.18742	2.18742	5.12457	5.2264	2.18742	2.18742	2.18742	2.18742	chr1	159857630	159857801	-		novel	NM_012337	CFAP45	exonic	171
chr1:159910808-159910969-	0	0	0	0	0	0	0	0	2	2.18742	2.18742	2.18742	2.18742	2.18742	2.18742	2.18742	2.18742	8.56496	chr1	159910807	159910969	-		novel	ENST00000476102	IGSF9	intronic	162
chr1:160128695-160128845+	0	0	0	0	0	0	3	0	0	2.18742	2.18742	2.18742	2.18742	2.18742	2.18742	7.95868	2.18742	2.18742	chr1	160128694	160128845	+		novel	NM_144699	ATP1A4	sense overlapping	151
chr1:160136575-160136900+	0	0	0	0	0	2	0	0	0	2.18742	2.18742	2.18742	2.18742	2.18742	6.19883	2.18742	2.18742	2.18742	chr1	160136574	160136900	+		novel	NM_144699	ATP1A4	sense overlapping	326
chr1:160167229-160167391-	0	0	0	0	0	0	2	0	0	2.18742	2.18742	2.18742	2.18742	2.18742	2.18742	7.38686	2.18742	2.18742	chr1	160167228	160167391	-		novel	NM_001231	CASQ1	antisense	163
chr1:160287144-160302347-	0	0	0	0	0	0	0	3	0	2.18742	2.18742	2.18742	2.18742	2.18742	2.18742	2.18742	6.33117	2.18742	chr1	160287143	160302347	-		novel	NM_004371	COPA	sense overlapping	15204
chr1:160293221-160302347-	5	0	5	0	3	0	1	0	0	5.70996	2.18742	5.71944	2.18742	6.68932	2.18742	6.4256	2.18742	2.18742	chr1	160293220	160302347	-	hsa_circ_0008661	circBase	NM_004371	COPA	exonic	320
chr1:160507792-160507949+	0	0	0	0	0	0	0	0	2	2.18742	2.18742	2.18742	2.18742	2.18742	2.18742	2.18742	2.18742	8.56496	chr1	160507791	160507949	+		novel	ENST00000446952	RP11-528G1.2	intronic	158
chr1:160535194-160535535-	0	0	0	0	0	8	0	0	0	2.18742	2.18742	2.18742	2.18742	2.18742	8.13012	2.18742	2.18742	2.18742	chr1	160535193	160535535	-		novel	NM_003874	CD84	exonic	342
chr1:160535194-160545523-	0	0	4	0	0	4	0	0	0	2.18742	2.18742	5.42836	2.18742	2.18742	7.15339	2.18742	2.18742	2.18742	chr1	160535193	160545523	-		novel	NM_001184882	CD84	intronic	10330
chr1:160805985-160808839-	0	0	0	0	0	0	0	2	0	2.18742	2.18742	2.18742	2.18742	2.18742	2.18742	2.18742	5.78645	2.18742	chr1	160805984	160808839	-		novel	NM_016382	CD244	exonic	239
chr1:160837552-160837721-	0	1	3	0	0	0	0	0	0	2.18742	3.83458	5.06331	2.18742	2.18742	2.18742	2.18742	2.18742	2.18742	chr1	160837551	160837721	-		novel			intergenic	170
chr1:161038039-161038190-	0	0	0	0	0	0	0	0	2	2.18742	2.18742	2.18742	2.18742	2.18742	2.18742	2.18742	2.18742	8.56496	chr1	161038038	161038190	-		novel	NM_001287602	ARHGAP30	intronic	152
chr1:161071838-161072165-	0	2	6	15	1	1	0	0	0	2.18742	4.58367	5.96153	7.85821	5.2264	5.28562	2.18742	2.18742	2.18742	chr1	161071837	161072165	-	hsa_circ_0000145	circBase	NM_012394	PFDN2	exonic	213	Cerebellar neurodegeneration, acute myeloid leukemia (AML), cardiac hypertrophy, epithelial ovarian cancer (EOC), esophageal cancer, non-alcoholic fatty liver disease (NAFLD), pancreatic cancer, pituitary adenoma, prostate cancer
chr1:161150224-161150409+	18	0	0	0	0	0	0	0	0	7.46431	2.18742	2.18742	2.18742	2.18742	2.18742	2.18742	2.18742	2.18742	chr1	161150223	161150409	+		novel	T023763	G005122	antisense	186
chr1:161175875-161176057-	0	0	0	5	0	0	0	0	0	2.18742	2.18742	2.18742	6.3288	2.18742	2.18742	2.18742	2.18742	2.18742	chr1	161175874	161176057	-		novel	NM_004550	NDUFS2	antisense	183
chr1:161314774-161314940-	0	0	0	0	0	0	0	6	0	2.18742	2.18742	2.18742	2.18742	2.18742	2.18742	2.18742	7.28977	2.18742	chr1	161314773	161314940	-		novel	NM_003001	SDHC	antisense	167
chr1:161736350-161736501+	0	0	0	0	0	0	4	0	0	2.18742	2.18742	2.18742	2.18742	2.18742	2.18742	8.3671	2.18742	2.18742	chr1	161736349	161736501	+		novel	NM_007348	ATF6	intronic	152
chr1:161748034-161753886+	0	2	17	0	0	2	0	0	0	2.18742	4.58367	7.39413	2.18742	2.18742	6.19883	2.18742	2.18742	2.18742	chr1	161748033	161753886	+	hsa_circ_0003039	circBase	NM_007348	ATF6	exonic	272
chr1:161816239-161833102+	7	2	17	13	1	0	0	8	0	6.15906	4.58367	7.39413	7.65611	5.2264	2.18742	2.18742	7.69427	2.18742	chr1	161816238	161833102	+	hsa_circ_0008857	circBase	NM_007348	ATF6	exonic	532
chr1:161970316-161970466+	0	0	0	0	0	5	0	0	0	2.18742	2.18742	2.18742	2.18742	2.18742	7.46605	2.18742	2.18742	2.18742	chr1	161970315	161970466	+		novel	NM_001297713	OLFML2B	antisense	151
chr1:162212999-162213180+	0	0	0	0	0	0	0	3	0	2.18742	2.18742	2.18742	2.18742	2.18742	2.18742	2.18742	6.33117	2.18742	chr1	162212998	162213180	+		novel	ENST00000430120	NOS1AP	intronic	182
chr1:162220528-162220685+	0	0	0	0	0	0	0	0	2	2.18742	2.18742	2.18742	2.18742	2.18742	2.18742	2.18742	2.18742	8.56496	chr1	162220527	162220685	+		novel	ENST00000430120	NOS1AP	intronic	158
chr1:162223738-162223917+	0	0	0	0	0	0	0	0	3	2.18742	2.18742	2.18742	2.18742	2.18742	2.18742	2.18742	2.18742	9.14412	chr1	162223737	162223917	+		novel	ENST00000430120	NOS1AP	intronic	180
chr1:162255017-162257226+	0	0	0	2	0	0	0	0	0	2.18742	2.18742	2.18742	5.12457	2.18742	2.18742	2.18742	2.18742	2.18742	chr1	162255016	162257226	+		novel	NM_014697	NOS1AP	sense overlapping	2210
chr1:162257134-162270496+	0	37	52	15	10	4	0	14	0	2.18742	8.50736	8.98057	7.85821	8.38101	7.15339	2.18742	8.48796	2.18742	chr1	162257133	162270496	+	hsa_circ_0111000	circBase	NM_014697	NOS1AP	exonic	167
chr1:162344870-162345040+	0	0	0	0	2	0	0	0	0	2.18742	2.18742	2.18742	2.18742	6.13585	2.18742	2.18742	2.18742	2.18742	chr1	162344869	162345040	+		novel	ENST00000367932	NOS1AP	intronic	171
chr1:162433645-162433827-	0	0	0	0	0	0	0	8	0	2.18742	2.18742	2.18742	2.18742	2.18742	2.18742	2.18742	7.69427	2.18742	chr1	162433644	162433827	-		novel	T024011	G005166	intronic	183
chr1:162473544-162482613+	5	0	0	0	0	0	0	0	0	5.70996	2.18742	2.18742	2.18742	2.18742	2.18742	2.18742	2.18742	2.18742	chr1	162473543	162482613	+	hsa_circ_0015043	circBase	NM_144624	UHMK1	exonic	271
chr1:162582125-162582294+	0	0	0	0	0	0	0	0	3	2.18742	2.18742	2.18742	2.18742	2.18742	2.18742	2.18742	2.18742	9.14412	chr1	162582124	162582294	+		novel			intergenic	170
chr1:162602743-162602921+	0	0	0	0	0	2	0	0	0	2.18742	2.18742	2.18742	2.18742	2.18742	6.19883	2.18742	2.18742	2.18742	chr1	162602742	162602921	+		novel	NM_001014796	DDR2	intronic	179
chr1:162632083-162632252-	0	0	0	0	0	0	2	0	0	2.18742	2.18742	2.18742	2.18742	2.18742	2.18742	7.38686	2.18742	2.18742	chr1	162632082	162632252	-		novel	NM_006182	DDR2	antisense	170
chr1:162726405-162726571+	0	0	0	0	0	0	3	0	0	2.18742	2.18742	2.18742	2.18742	2.18742	2.18742	7.95868	2.18742	2.18742	chr1	162726404	162726571	+		novel	NM_001014796	DDR2	intronic	167
chr1:163111715-163111882+	0	0	0	0	0	0	0	2	0	2.18742	2.18742	2.18742	2.18742	2.18742	2.18742	2.18742	5.78645	2.18742	chr1	163111714	163111882	+		novel	ENST00000469495	RGS5	antisense	168
chr1:163248879-163249053-	0	0	0	0	0	2	0	0	0	2.18742	2.18742	2.18742	2.18742	2.18742	6.19883	2.18742	2.18742	2.18742	chr1	163248878	163249053	-		novel	ENST00000427213	RP11-267N12.3	intronic	175
chr1:163313523-163318870+	0	0	0	0	4	1	0	0	0	2.18742	2.18742	2.18742	2.18742	7.08835	5.28562	2.18742	2.18742	2.18742	chr1	163313522	163318870	+		novel	NM_031423	NUF2	exonic	591
chr1:163797713-163797884+	0	0	0	0	0	0	4	0	0	2.18742	2.18742	2.18742	2.18742	2.18742	2.18742	8.3671	2.18742	2.18742	chr1	163797712	163797884	+		novel	T024174	G005212	intronic	172
chr1:163853385-163853564-	0	0	0	0	0	0	0	2	0	2.18742	2.18742	2.18742	2.18742	2.18742	2.18742	2.18742	5.78645	2.18742	chr1	163853384	163853564	-		novel			intergenic	180
chr1:164275895-164304959-	0	1	4	0	0	2	0	0	0	2.18742	3.83458	5.42836	2.18742	2.18742	6.19883	2.18742	2.18742	2.18742	chr1	164275894	164304959	-		novel			intergenic	29065
chr1:164300384-164304959-	5	1	10	0	0	2	0	0	0	5.70996	3.83458	6.65569	2.18742	2.18742	6.19883	2.18742	2.18742	2.18742	chr1	164300383	164304959	-		novel			intergenic	4576
chr1:164301480-164304959-	2	0	2	0	0	0	0	8	0	4.56502	2.18742	4.57341	2.18742	2.18742	2.18742	2.18742	7.69427	2.18742	chr1	164301479	164304959	-		novel			intergenic	3480
chr1:164321932-164322107-	0	2	18	0	0	0	0	0	0	2.18742	4.58367	7.47442	2.18742	2.18742	2.18742	2.18742	2.18742	2.18742	chr1	164321931	164322107	-		novel			intergenic	176
chr1:164410277-164410452-	0	0	0	0	3	0	0	0	0	2.18742	2.18742	2.18742	2.18742	6.68932	2.18742	2.18742	2.18742	2.18742	chr1	164410276	164410452	-		novel			intergenic	176
chr1:164442911-164443076-	0	0	0	0	0	0	3	0	0	2.18742	2.18742	2.18742	2.18742	2.18742	2.18742	7.95868	2.18742	2.18742	chr1	164442910	164443076	-		novel	T024212	G005239	antisense	166
chr1:164444004-164444589-	14	0	0	0	0	0	0	0	0	7.11233	2.18742	2.18742	2.18742	2.18742	2.18742	2.18742	2.18742	2.18742	chr1	164444003	164444589	-		novel			intergenic	586
chr1:164444249-164444420+	0	0	0	0	0	0	4	0	0	2.18742	2.18742	2.18742	2.18742	2.18742	2.18742	8.3671	2.18742	2.18742	chr1	164444248	164444420	+		novel			intergenic	172
chr1:164444385-164451784-	0	17	26	7	0	1	0	4	0	2.18742	7.40646	7.99352	6.79068	2.18742	5.28562	2.18742	6.72565	2.18742	chr1	164444384	164451784	-		novel			intergenic	7400
chr1:164444385-164459341-	0	0	0	0	0	0	3	0	0	2.18742	2.18742	2.18742	2.18742	2.18742	2.18742	7.95868	2.18742	2.18742	chr1	164444384	164459341	-		novel	T024213	G005240	antisense	14957
chr1:164557148-164595333+	0	20	0	0	0	0	0	0	0	2.18742	7.63511	2.18742	2.18742	2.18742	2.18742	2.18742	2.18742	2.18742	chr1	164557147	164595333	+		novel	uc010pkv.2	PBX1	intronic	38186
chr1:164582493-164582693-	0	0	0	0	0	5	0	0	0	2.18742	2.18742	2.18742	2.18742	2.18742	7.46605	2.18742	2.18742	2.18742	chr1	164582492	164582693	-		novel	NM_002585	PBX1	antisense	201
chr1:164594394-164595333+	0	0	0	5	0	0	0	0	0	2.18742	2.18742	2.18742	6.3288	2.18742	2.18742	2.18742	2.18742	2.18742	chr1	164594393	164595333	+		novel	uc010pkv.2	PBX1	intronic	940
chr1:164648418-164694212+	0	1	9	0	0	0	0	0	0	2.18742	3.83458	6.51091	2.18742	2.18742	2.18742	2.18742	2.18742	2.18742	chr1	164648417	164694212	+		novel	uc010pkv.2	PBX1	intronic	45795
chr1:164726296-164743636+	0	0	0	0	5	0	0	0	0	2.18742	2.18742	2.18742	2.18742	7.40059	2.18742	2.18742	2.18742	2.18742	chr1	164726295	164743636	+		novel	uc010pkv.2	PBX1	intronic	17341
chr1:164761731-164761975+	0	2	2	0	0	0	0	0	0	2.18742	4.58367	4.57341	2.18742	2.18742	2.18742	2.18742	2.18742	2.18742	chr1	164761730	164761975	+		novel	NM_002585	PBX1	exonic	245
chr1:164761731-164769126+	0	0	0	0	0	3	0	0	0	2.18742	2.18742	2.18742	2.18742	2.18742	6.75366	2.18742	2.18742	2.18742	chr1	164761730	164769126	+	hsa_circ_0111028	circBase	NM_002585	PBX1	exonic	436
chr1:164776779-164790863+	9	5	14	2	7	0	0	5	0	6.50105	5.73102	7.12237	5.12457	7.87486	2.18742	2.18742	7.03511	2.18742	chr1	164776778	164790863	+	hsa_circ_0015068	circBase	NM_002585	PBX1	exonic	499
chr1:164776779-164790863-	0	1	2	2	0	3	0	1	0	2.18742	3.83458	4.57341	5.12457	2.18742	6.75366	2.18742	4.90085	2.18742	chr1	164776778	164790863	-		novel	NM_002585	PBX1	antisense	14085
chr1:164789309-164790863+	0	0	2	0	0	0	1	0	0	2.18742	2.18742	4.57341	2.18742	2.18742	2.18742	6.4256	2.18742	2.18742	chr1	164789308	164790863	+	hsa_circ_0015069	circBase	NM_002585	PBX1	exonic	203
chr1:164835424-164835592-	0	0	0	0	0	2	0	0	0	2.18742	2.18742	2.18742	2.18742	2.18742	6.19883	2.18742	2.18742	2.18742	chr1	164835423	164835592	-		novel	uc010pkw.1	PBX1	antisense	169
chr1:164849467-164849632+	0	0	0	5	0	0	0	0	0	2.18742	2.18742	2.18742	6.3288	2.18742	2.18742	2.18742	2.18742	2.18742	chr1	164849466	164849632	+		novel	ENST00000540246	PBX1	intronic	166
chr1:164885782-164885950+	0	0	0	0	0	0	0	3	0	2.18742	2.18742	2.18742	2.18742	2.18742	2.18742	2.18742	6.33117	2.18742	chr1	164885781	164885950	+		novel			intergenic	169
chr1:164941372-164941544+	0	0	0	0	0	3	0	0	0	2.18742	2.18742	2.18742	2.18742	2.18742	6.75366	2.18742	2.18742	2.18742	chr1	164941371	164941544	+		novel			intergenic	173
chr1:165147871-165148046-	0	0	0	0	0	0	2	0	0	2.18742	2.18742	2.18742	2.18742	2.18742	2.18742	7.38686	2.18742	2.18742	chr1	165147870	165148046	-		novel	T024246	G005258	antisense	176
chr1:165273098-165273263-	0	0	0	0	0	4	0	0	0	2.18742	2.18742	2.18742	2.18742	2.18742	7.15339	2.18742	2.18742	2.18742	chr1	165273097	165273263	-		novel	ENST00000367893	LMX1A	intronic	166
chr1:165460596-165460767-	0	0	0	0	0	4	0	0	0	2.18742	2.18742	2.18742	2.18742	2.18742	7.15339	2.18742	2.18742	2.18742	chr1	165460595	165460767	-		novel	ENST00000416424	RP11-280O1.2	intronic	172
chr1:165487474-165487627+	0	0	0	0	0	0	0	0	2	2.18742	2.18742	2.18742	2.18742	2.18742	2.18742	2.18742	2.18742	8.56496	chr1	165487473	165487627	+		novel	NR_026744	LOC400794	antisense	154
chr1:165535627-165535778+	0	0	0	0	0	0	0	0	2	2.18742	2.18742	2.18742	2.18742	2.18742	2.18742	2.18742	2.18742	8.56496	chr1	165535626	165535778	+		novel	NR_026744	LOC400794	antisense	152
chr1:165604964-165610856+	0	31	0	0	0	0	0	0	0	2.18742	8.2556	2.18742	2.18742	2.18742	2.18742	2.18742	2.18742	2.18742	chr1	165604963	165610856	+		novel	ENST00000367883	MGST3	intronic	5893
chr1:165853842-165853998+	0	0	0	0	2	0	0	0	0	2.18742	2.18742	2.18742	2.18742	6.13585	2.18742	2.18742	2.18742	2.18742	chr1	165853841	165853998	+		novel	ENST00000372212	UCK2	intronic	157
chr1:165859441-165860559+	0	0	0	0	0	0	0	2	0	2.18742	2.18742	2.18742	2.18742	2.18742	2.18742	2.18742	5.78645	2.18742	chr1	165859440	165860559	+	hsa_circ_0006758	circBase	NM_012474	UCK2	exonic	257
chr1:165929362-165929536+	0	0	0	0	0	0	2	0	0	2.18742	2.18742	2.18742	2.18742	2.18742	2.18742	7.38686	2.18742	2.18742	chr1	165929361	165929536	+		novel	T024335	G005293	intronic	175
chr1:166076085-166076270-	0	0	0	0	0	0	2	0	0	2.18742	2.18742	2.18742	2.18742	2.18742	2.18742	7.38686	2.18742	2.18742	chr1	166076084	166076270	-		novel	uc021pee.1	FAM78B	intronic	186
chr1:166078586-166078752-	0	0	0	0	0	2	0	0	0	2.18742	2.18742	2.18742	2.18742	2.18742	6.19883	2.18742	2.18742	2.18742	chr1	166078585	166078752	-		novel	uc021pee.1	FAM78B	intronic	167
chr1:166085111-166085276-	0	0	0	0	0	0	0	6	0	2.18742	2.18742	2.18742	2.18742	2.18742	2.18742	2.18742	7.28977	2.18742	chr1	166085110	166085276	-		novel	uc021pee.1	FAM78B	intronic	166
chr1:166094189-166094359-	0	0	0	8	0	0	0	0	0	2.18742	2.18742	2.18742	6.97589	2.18742	2.18742	2.18742	2.18742	2.18742	chr1	166094188	166094359	-		novel	uc021pee.1	FAM78B	intronic	171
chr1:166175606-166175780+	14	0	0	0	0	0	0	0	0	7.11233	2.18742	2.18742	2.18742	2.18742	2.18742	2.18742	2.18742	2.18742	chr1	166175605	166175780	+		novel			intergenic	175
chr1:166270080-166270241-	0	0	0	0	0	0	2	0	0	2.18742	2.18742	2.18742	2.18742	2.18742	2.18742	7.38686	2.18742	2.18742	chr1	166270079	166270241	-		novel			intergenic	162
chr1:166337148-166337310-	27	0	0	0	0	0	0	0	0	8.03682	2.18742	2.18742	2.18742	2.18742	2.18742	2.18742	2.18742	2.18742	chr1	166337147	166337310	-		novel			intergenic	163
chr1:166361990-166362155+	0	0	0	0	0	0	3	0	0	2.18742	2.18742	2.18742	2.18742	2.18742	2.18742	7.95868	2.18742	2.18742	chr1	166361989	166362155	+		novel	ENST00000448643	RP11-479J7.1	antisense	166
chr1:166775597-166775762-	0	0	0	0	0	2	0	0	0	2.18742	2.18742	2.18742	2.18742	2.18742	6.19883	2.18742	2.18742	2.18742	chr1	166775596	166775762	-		novel			intergenic	166
chr1:166950257-166950424+	0	0	0	0	0	0	0	0	2	2.18742	2.18742	2.18742	2.18742	2.18742	2.18742	2.18742	2.18742	8.56496	chr1	166950256	166950424	+		novel	NM_001286378	MAEL	intronic	168
chr1:167380847-167381034+	0	0	0	5	0	0	0	0	0	2.18742	2.18742	2.18742	6.3288	2.18742	2.18742	2.18742	2.18742	2.18742	chr1	167380846	167381034	+		novel	uc009wvg.1	POU2F1	intronic	188
chr1:167431265-167431422+	0	0	0	0	0	0	0	0	2	2.18742	2.18742	2.18742	2.18742	2.18742	2.18742	2.18742	2.18742	8.56496	chr1	167431264	167431422	+		novel	GSE61474_TCONS_00011878	GSE61474_XLOC_002262	intronic	158
chr1:167578926-167579094+	0	0	0	0	2	0	0	0	0	2.18742	2.18742	2.18742	2.18742	6.13585	2.18742	2.18742	2.18742	2.18742	chr1	167578925	167579094	+		novel	T024517	G005353	antisense	169
chr1:167611245-167611407+	0	0	0	0	0	2	0	0	0	2.18742	2.18742	2.18742	2.18742	2.18742	6.19883	2.18742	2.18742	2.18742	chr1	167611244	167611407	+		novel	ENST00000361496	RCSD1	intronic	163
chr1:167801074-167801237-	0	0	0	0	0	0	0	2	0	2.18742	2.18742	2.18742	2.18742	2.18742	2.18742	2.18742	5.78645	2.18742	chr1	167801073	167801237	-		novel	ENST00000485964	ADCY10	intronic	164
chr1:167921038-167935959+	0	0	2	1	0	0	0	0	0	2.18742	2.18742	4.57341	4.30161	2.18742	2.18742	2.18742	2.18742	2.18742	chr1	167921037	167935959	+		novel	NM_018442	DCAF6	exonic	155
chr1:167921038-167944253+	49	30	1	2	17	0	0	2	0	8.88536	8.20901	3.82597	5.12457	9.13841	2.18742	2.18742	5.78645	2.18742	chr1	167921037	167944253	+	hsa_circ_0000154	circBase	NM_018442	DCAF6	exonic	341	Alzheimer's disease, acute myeloid leukemia (AML), bladder cancer, breast cancer, cardiac hypertrophy, colorectal cancer, epithelial ovarian cancer (EOC), hepatocellular carcinoma (HCC), kidney cancer, lung cancer, malignant melanoma, multiple myeloma (MM), pituitary adenoma, prostate cancer, retinitis pigmentosa (RP), schizophrenia
chr1:167935867-167944253+	11	11	39	4	6	2	0	14	0	6.7773	6.79941	8.56987	6.02717	7.65713	6.19883	2.18742	8.48796	2.18742	chr1	167935866	167944253	+	hsa_circ_0009109	circBase	NM_018442	DCAF6	exonic	279
chr1:167971720-167973227+	0	0	0	3	0	0	0	0	0	2.18742	2.18742	2.18742	5.64534	2.18742	2.18742	2.18742	2.18742	2.18742	chr1	167971719	167973227	+		novel	NM_018442	DCAF6	exonic	214
chr1:167971720-167974031+	0	0	0	0	0	0	0	6	0	2.18742	2.18742	2.18742	2.18742	2.18742	2.18742	2.18742	7.28977	2.18742	chr1	167971719	167974031	+	hsa_circ_0015124	circBase	NM_018442	DCAF6	exonic	475
chr1:167988783-168037701+	0	1	8	0	0	0	0	0	0	2.18742	3.83458	6.34996	2.18742	2.18742	2.18742	2.18742	2.18742	2.18742	chr1	167988782	168037701	+		novel	NM_018442	DCAF6	sense overlapping	48919
[truncated: 30,232 more rows]
