# Supplementary material for: CircRNA_0075723 protects against pneumonia-induced sepsis through inhibiting macrophage pyroptosis by sponging miR-155-5p and regulating SHIP1 expression
Source: Front Immunol. 2023 Feb 27;14:1095457. doi: 10.3389/fimmu.2023.1095457 (PMC10008927; doi:10.3389/fimmu.2023.1095457)
Supplement: Supplementary file 5 [file Table_5.xlsx]

## Sheet: up_Sepsis_vs_Con
Differentially expressed circRNAs for: up_Sepsis_vs_Con Fold Change cut-off: 2.0 P-value cut-off: 0.05 Column A: CircRNAID, the ID of the identified circRNA by DCC. Column B ~ G: edgeR results for differentially expressed circRNAs. Column H ~ M: junction reads, the junction read number of each sample. Column N ~ S: logCPM by edgeR. Column S ~ W: the coordinates of circRNA. Column X: circBaseID, t…
	Sepsis_vs_Con up regulated circRNAs
	P-value, Fold change and Regulation						junction reads						logCPM by edgeR						Annotations
CircRNAID	logFC	logCPM	F	PValue	FDR	regulation	Sepsis1	Sepsis2	Sepsis3	Con1	Con2	Con3	Sepsis1	Sepsis2	Sepsis3	Con1	Con2	Con3	chrom	txStart	txEnd	strand	circBaseID	source	best_transcript	GeneName	Catalog	predicted_sequence_length	circRNA-associated diseases
chr18:107887-108499+	8.31122	9.40184	33.6673	6.54909e-09	0.000211071	up	30	10	14	1	0	0	11.2566	8.00984	11.3574	3.81893	2.18742	2.18742	chr18	107886	108499	+		novel	T157367	G036263	intronic	613
chr3:184220437-184220856+	8.06441	8.12702	19.3038	1.11543e-05	0.119831	up	5	8	7	0	0	0	8.68504	7.69427	10.3599	2.18742	2.18742	2.18742	chr3	184220436	184220856	+		novel	ENST00000444495	EIF2B5	intronic	420
chr7:52645712-52645893-	7.45649	7.30259	10.5256	0.00117751	0.466102	up	0	0	7	0	0	0	2.18742	2.18742	10.3599	2.18742	2.18742	2.18742	chr7	52645711	52645893	-		novel			intergenic	182
chr10:134177909-134178281-	7.34853	7.2401	9.96109	0.00159908	0.466102	up	4	16	2	0	0	0	8.3671	8.67832	8.56496	2.18742	2.18742	2.18742	chr10	134177908	134178281	-		novel	T051301	G012018	sense overlapping	373
chr6:155129204-155131342+	7.30271	7.20501	9.60449	0.0019413	0.466102	up	13	0	0	0	0	0	10.0537	2.18742	2.18742	2.18742	2.18742	2.18742	chr6	155129203	155131342	+	hsa_circ_0131128	circBase	NM_014892	SCAF8	exonic	439
chr5:14031648-14031803-	7.23477	7.11078	8.64584	0.00327848	0.466102	up	0	0	6	0	0	0	2.18742	2.18742	10.1383	2.18742	2.18742	2.18742	chr5	14031647	14031803	-		novel	T279127	G064783	intronic	156
chr3:71763873-71764043-	7.23477	7.11078	8.64584	0.00327848	0.466102	up	0	0	6	0	0	0	2.18742	2.18742	10.1383	2.18742	2.18742	2.18742	chr3	71763872	71764043	-		novel	NM_001134651	EIF4E3	intronic	171
chr2:224576834-224576983+	7.23477	7.11078	8.64584	0.00327848	0.466102	up	0	0	6	0	0	0	2.18742	2.18742	10.1383	2.18742	2.18742	2.18742	chr2	224576833	224576983	+		novel	T208659	G048245	intronic	150
chr4:10603494-10603787-	7.23477	7.11078	8.64584	0.00327848	0.466102	up	0	0	6	0	0	0	2.18742	2.18742	10.1383	2.18742	2.18742	2.18742	chr4	10603493	10603787	-		novel	ENST00000442825	CLNK	intronic	294
chr5:160616730-160616892+	7.18808	7.11508	8.7333	0.00312488	0.466102	up	12	0	0	0	0	0	9.93873	2.18742	2.18742	2.18742	2.18742	2.18742	chr5	160616729	160616892	+		novel	T292418	G068389	intronic	163
chr13:91488833-91489006+	7.09302	7.01646	7.83921	0.005113	0.466102	up	0	9	4	0	0	0	2.18742	7.86066	9.55625	2.18742	2.18742	2.18742	chr13	91488832	91489006	+		novel	T097460	G022930	intronic	174
chr2:170462549-170465268+	7.09302	7.01646	7.83921	0.005113	0.466102	up	0	9	4	0	0	0	2.18742	7.86066	9.55625	2.18742	2.18742	2.18742	chr2	170462548	170465268	+	hsa_circ_0118006	circBase	NM_004792	PPIG	exonic	241
chrM:4384-5369+	7.06619	8.22296	17.0515	3.63957e-05	0.234599	up	4	69	0	1	0	0	8.3671	10.7745	2.18742	3.81893	2.18742	2.18742	chrM	4383	5369	+		novel	T370381	G087361	intronic	986
chr1:206973881-206974056+	7.06353	7.01937	7.87631	0.00500917	0.466102	up	11	0	0	0	0	0	9.81381	2.18742	2.18742	2.18742	2.18742	2.18742	chr1	206973880	206974056	+		novel	NM_153758	IL19	intronic	176
chr21:42385361-42385523+	6.97403	6.89351	6.84512	0.00888908	0.466102	up	0	0	5	0	0	0	2.18742	2.18742	9.87644	2.18742	2.18742	2.18742	chr21	42385360	42385523	+		novel	T226467	G052305	antisense	163
chr4:165041459-165041627-	6.97403	6.89351	6.84512	0.00888908	0.466102	up	0	0	5	0	0	0	2.18742	2.18742	9.87644	2.18742	2.18742	2.18742	chr4	165041458	165041627	-		novel	ENST00000503104	MARCH1	intronic	169
chr7:36852884-36853033-	6.97403	6.89351	6.84512	0.00888908	0.466102	up	0	0	5	0	0	0	2.18742	2.18742	9.87644	2.18742	2.18742	2.18742	chr7	36852883	36853033	-		novel	T321705	G075352	intronic	150
chr6:12384233-12384395+	6.97403	6.89351	6.84512	0.00888908	0.466102	up	0	0	5	0	0	0	2.18742	2.18742	9.87644	2.18742	2.18742	2.18742	chr6	12384232	12384395	+		novel	T297592	G069514	intronic	163
chrX:114591887-114592044-	6.97403	6.89351	6.84512	0.00888908	0.466102	up	0	0	5	0	0	0	2.18742	2.18742	9.87644	2.18742	2.18742	2.18742	chrX	114591886	114592044	-		novel	T379034	G089694	antisense	158
chr12:109961691-109961850+	6.97403	6.89351	6.84512	0.00888908	0.466102	up	0	0	5	0	0	0	2.18742	2.18742	9.87644	2.18742	2.18742	2.18742	chr12	109961690	109961850	+		novel	NM_130466	UBE3B	sense overlapping	160
chr12:123699306-123699469-	6.97403	6.89351	6.84512	0.00888908	0.466102	up	0	0	5	0	0	0	2.18742	2.18742	9.87644	2.18742	2.18742	2.18742	chr12	123699305	123699469	-		novel	NM_022782	MPHOSPH9	sense overlapping	164
chr6:99629841-99630005+	6.97403	6.89351	6.84512	0.00888908	0.466102	up	0	0	5	0	0	0	2.18742	2.18742	9.87644	2.18742	2.18742	2.18742	chr6	99629840	99630005	+		novel	T308503	G072205	intronic	165
chr3:196823899-196824052-	6.97403	6.89351	6.84512	0.00888908	0.466102	up	0	0	5	0	0	0	2.18742	2.18742	9.87644	2.18742	2.18742	2.18742	chr3	196823898	196824052	-		novel	ENST00000314062	DLG1	intronic	154
chr4:127991695-127991859-	6.97403	6.89351	6.84512	0.00888908	0.466102	up	0	0	5	0	0	0	2.18742	2.18742	9.87644	2.18742	2.18742	2.18742	chr4	127991694	127991859	-		novel	ENST00000506852	RP11-810P8.1	intronic	165
chr18:46157402-46157559-	6.97403	6.89351	6.84512	0.00888908	0.466102	up	0	0	5	0	0	0	2.18742	2.18742	9.87644	2.18742	2.18742	2.18742	chr18	46157401	46157559	-		novel	NM_014772	CTIF	antisense	158
chr22:31646938-31647117+	6.97403	6.89351	6.84512	0.00888908	0.466102	up	0	0	5	0	0	0	2.18742	2.18742	9.87644	2.18742	2.18742	2.18742	chr22	31646937	31647117	+		novel	uc011aln.2	LIMK2	intronic	180
chr5:8330332-8330495+	6.97403	6.89351	6.84512	0.00888908	0.466102	up	0	0	5	0	0	0	2.18742	2.18742	9.87644	2.18742	2.18742	2.18742	chr5	8330331	8330495	+		novel	T278734	G064660	antisense	164
chr1:210055333-210055490-	6.97403	6.89351	6.84512	0.00888908	0.466102	up	0	0	5	0	0	0	2.18742	2.18742	9.87644	2.18742	2.18742	2.18742	chr1	210055332	210055490	-		novel	T029771	G006619	intronic	158
chr15:37517866-37518046+	6.97403	6.89351	6.84512	0.00888908	0.466102	up	0	0	5	0	0	0	2.18742	2.18742	9.87644	2.18742	2.18742	2.18742	chr15	37517865	37518046	+		novel	T114389	G027009	antisense	181
chr1:10562096-10562259-	6.97403	6.89351	6.84512	0.00888908	0.466102	up	0	0	5	0	0	0	2.18742	2.18742	9.87644	2.18742	2.18742	2.18742	chr1	10562095	10562259	-		novel	NM_004565	PEX14	antisense	164
chr3:44247789-44247967-	6.97403	6.89351	6.84512	0.00888908	0.466102	up	0	0	5	0	0	0	2.18742	2.18742	9.87644	2.18742	2.18742	2.18742	chr3	44247788	44247967	-		novel			intergenic	179
chr19:32795737-32795912-	6.97403	6.89351	6.84512	0.00888908	0.466102	up	0	0	5	0	0	0	2.18742	2.18742	9.87644	2.18742	2.18742	2.18742	chr19	32795736	32795912	-		novel	T172915	G040183	sense overlapping	176
chr12:56551589-56551890-	6.97403	6.89351	6.84512	0.00888908	0.466102	up	0	0	5	0	0	0	2.18742	2.18742	9.87644	2.18742	2.18742	2.18742	chr12	56551588	56551890	-		novel	ENST00000548731	RP11-603J24.14	sense overlapping	302
chr3:17923542-17923707+	6.97403	6.89351	6.84512	0.00888908	0.466102	up	0	0	5	0	0	0	2.18742	2.18742	9.87644	2.18742	2.18742	2.18742	chr3	17923541	17923707	+		novel	T238856	G054863	intronic	166
chr2:237083583-237083739+	6.97403	6.89351	6.84512	0.00888908	0.466102	up	0	0	5	0	0	0	2.18742	2.18742	9.87644	2.18742	2.18742	2.18742	chr2	237083582	237083739	+		novel	ENST00000415226	AC079135.1	intronic	157
chr11:18941885-18986305+	6.97403	6.89351	6.84512	0.00888908	0.466102	up	0	0	5	0	0	0	2.18742	2.18742	9.87644	2.18742	2.18742	2.18742	chr11	18941884	18986305	+		novel	ENST00000528646	RP11-583F24.8	sense overlapping	44421
chr3:56140427-56140597-	6.97403	6.89351	6.84512	0.00888908	0.466102	up	0	0	5	0	0	0	2.18742	2.18742	9.87644	2.18742	2.18742	2.18742	chr3	56140426	56140597	-		novel	ENST00000288221	ERC2	intronic	171
chr11:18941892-18986312+	6.97403	6.89351	6.84512	0.00888908	0.466102	up	0	0	5	0	0	0	2.18742	2.18742	9.87644	2.18742	2.18742	2.18742	chr11	18941891	18986312	+		novel	ENST00000528646	RP11-583F24.8	sense overlapping	44421
chr10:3641182-3641331+	6.97403	6.89351	6.84512	0.00888908	0.466102	up	0	0	5	0	0	0	2.18742	2.18742	9.87644	2.18742	2.18742	2.18742	chr10	3641181	3641331	+		novel	NR_131187	LOC105376360	intronic	150
chr10:74709864-74710026-	6.97403	6.89351	6.84512	0.00888908	0.466102	up	0	0	5	0	0	0	2.18742	2.18742	9.87644	2.18742	2.18742	2.18742	chr10	74709863	74710026	-		novel	NM_032562	PLA2G12B	intronic	163
chr3:195506801-195515296+	6.92944	7.20751	8.98286	0.00272558	0.466102	up	10	0	0	0	0	0	9.67703	2.18742	2.18742	2.18742	2.18742	2.18742	chr3	195506800	195515296	+		novel	NM_004532	MUC4	antisense	8496
chr1:204841034-204841188+	6.92718	6.91713	7.03615	0.00798872	0.466102	up	10	0	0	0	0	0	9.67703	2.18742	2.18742	2.18742	2.18742	2.18742	chr1	204841033	204841188	+		novel	ENST00000338515	NFASC	intronic	155
chr8:98103595-98103762+	6.92718	6.91713	7.03615	0.00798872	0.466102	up	10	0	0	0	0	0	9.67703	2.18742	2.18742	2.18742	2.18742	2.18742	chr8	98103594	98103762	+		novel	ENST00000522617	CPQ	intronic	168
chr2:138158086-138158241+	6.92718	6.91713	7.03615	0.00798872	0.466102	up	10	0	0	0	0	0	9.67703	2.18742	2.18742	2.18742	2.18742	2.18742	chr2	138158085	138158241	+		novel	uc010zbj.1	THSD7B	intronic	156
chr12:2364987-2365256-	6.87506	9.43017	27.2298	1.80838e-07	0.00291412	up	34	9	13	0	4	0	11.4369	7.86066	11.2506	2.18742	5.43969	2.18742	chr12	2364986	2365256	-		novel	T071565	G016530	intronic	270
chr19:46020921-46021352+	6.77741	6.90417	6.76894	0.00927648	0.466102	up	9	0	0	0	0	0	9.52592	2.18742	2.18742	2.18742	2.18742	2.18742	chr19	46020920	46021352	+	hsa_circ_0000942	circBase	NM_003370	VASP	exonic	338	colorectal cancer, multiple sclerosis, ovarian cancer (OC)
chr5:159048745-159048900-	6.7765	6.80744	6.19566	0.0128072	0.466102	up	9	0	0	0	0	0	9.52592	2.18742	2.18742	2.18742	2.18742	2.18742	chr5	159048744	159048900	-		novel	T292267	G068348	sense overlapping	156
chr12:16542575-16568122+	6.7765	6.80744	6.19566	0.0128072	0.466102	up	9	0	0	0	0	0	9.52592	2.18742	2.18742	2.18742	2.18742	2.18742	chr12	16542574	16568122	+		novel	ENST00000359720	MGST1	intronic	25548
chr12:111115045-111115202-	6.7765	6.80744	6.19566	0.0128072	0.466102	up	9	0	0	0	0	0	9.52592	2.18742	2.18742	2.18742	2.18742	2.18742	chr12	111115044	111115202	-		novel	NM_001256413	HVCN1	intronic	158
chr3:24419147-24419308-	6.7765	6.80744	6.19566	0.0128072	0.466102	up	9	0	0	0	0	0	9.52592	2.18742	2.18742	2.18742	2.18742	2.18742	chr3	24419146	24419308	-		novel	ENST00000413780	THRB	intronic	162
chr3:156621764-156621925+	6.7765	6.80744	6.19566	0.0128072	0.466102	up	9	0	0	0	0	0	9.52592	2.18742	2.18742	2.18742	2.18742	2.18742	chr3	156621763	156621925	+		novel	ENST00000467376	LEKR1	intronic	162
chr19:4331959-4332109-	6.7765	6.80744	6.19566	0.0128072	0.466102	up	9	0	0	0	0	0	9.52592	2.18742	2.18742	2.18742	2.18742	2.18742	chr19	4331958	4332109	-		novel	NM_017720	STAP2	sense overlapping	151
chr18:34358863-34359015+	6.7765	6.80744	6.19566	0.0128072	0.466102	up	9	0	0	0	0	0	9.52592	2.18742	2.18742	2.18742	2.18742	2.18742	chr18	34358862	34359015	+		novel	ENST00000445677	FHOD3	intronic	153
chr8:93311865-93312026-	6.7765	6.80744	6.19566	0.0128072	0.466102	up	9	0	0	0	0	0	9.52592	2.18742	2.18742	2.18742	2.18742	2.18742	chr8	93311864	93312026	-		novel			intergenic	162
chr8:1197250-1198384+	6.69609	6.71339	5.53388	0.0186527	0.466102	up	0	7	3	0	0	0	2.18742	7.50615	9.14412	2.18742	2.18742	2.18742	chr8	1197249	1198384	+		novel	ENST00000520524	CTD-2281E23.2	intronic	1135
chr19:10273343-10288043-	6.6648	7.37061	9.80502	0.00174062	0.466102	up	0	24	0	0	0	0	2.18742	9.25792	2.18742	2.18742	2.18742	2.18742	chr19	10273342	10288043	-		novel	NM_001379	DNMT1	exonic	515
chr13:95898289-95898446+	6.64001	6.66851	5.23873	0.0220905	0.466102	up	0	6	3	0	0	0	2.18742	7.28977	9.14412	2.18742	2.18742	2.18742	chr13	95898288	95898446	+		novel	NM_005845	ABCC4	antisense	158
chr3:184468671-184468833-	6.60816	6.68921	5.35492	0.0206649	0.466102	up	8	0	0	0	0	0	9.35711	2.18742	2.18742	2.18742	2.18742	2.18742	chr3	184468670	184468833	-		novel	T256227	G059040	antisense	163
chr3:146769111-146769265-	6.60816	6.68921	5.35492	0.0206649	0.466102	up	8	0	0	0	0	0	9.35711	2.18742	2.18742	2.18742	2.18742	2.18742	chr3	146769110	146769265	-		novel	ENST00000473299	RP11-649A16.1	intronic	155
chr14:74563954-74564110+	6.60816	6.68921	5.35492	0.0206649	0.466102	up	8	0	0	0	0	0	9.35711	2.18742	2.18742	2.18742	2.18742	2.18742	chr14	74563953	74564110	+		novel	ENST00000553404	LIN52	intronic	157
chr4:164985067-164985227+	6.60816	6.68921	5.35492	0.0206649	0.466102	up	8	0	0	0	0	0	9.35711	2.18742	2.18742	2.18742	2.18742	2.18742	chr4	164985066	164985227	+		novel	NM_001166373	MARCH1	antisense	161
chr17:58218371-58218534+	6.60816	6.68921	5.35492	0.0206649	0.466102	up	8	0	0	0	0	0	9.35711	2.18742	2.18742	2.18742	2.18742	2.18742	chr17	58218370	58218534	+		novel	T151668	G035196	antisense	164
chr8:130798863-130799018-	6.60816	6.68921	5.35492	0.0206649	0.466102	up	8	0	0	0	0	0	9.35711	2.18742	2.18742	2.18742	2.18742	2.18742	chr8	130798862	130799018	-		novel	NM_031415	GSDMC	sense overlapping	156
chr2:28905024-28905192-	6.60816	6.68921	5.35492	0.0206649	0.466102	up	8	0	0	0	0	0	9.35711	2.18742	2.18742	2.18742	2.18742	2.18742	chr2	28905023	28905192	-		novel	T187042	G042908	intronic	169
chr1:241148379-241148546-	6.60816	6.68921	5.35492	0.0206649	0.466102	up	8	0	0	0	0	0	9.35711	2.18742	2.18742	2.18742	2.18742	2.18742	chr1	241148378	241148546	-		novel	ENST00000331110	RGS7	intronic	168
chr1:54564642-54564803+	6.60816	6.68921	5.35492	0.0206649	0.466102	up	8	0	0	0	0	0	9.35711	2.18742	2.18742	2.18742	2.18742	2.18742	chr1	54564641	54564803	+		novel	NR_130900	TCEANC2	intronic	162
chr1:211076999-211077180-	6.60816	6.68921	5.35492	0.0206649	0.466102	up	8	0	0	0	0	0	9.35711	2.18742	2.18742	2.18742	2.18742	2.18742	chr1	211076998	211077180	-		novel	NM_002238	KCNH1	intronic	182
chr14:73171376-73171529-	6.60816	6.68921	5.35492	0.0206649	0.466102	up	8	0	0	0	0	0	9.35711	2.18742	2.18742	2.18742	2.18742	2.18742	chr14	73171375	73171529	-		novel	ENST00000541685	DPF3	intronic	154
chr5:54618582-54618751+	6.60816	6.68921	5.35492	0.0206649	0.466102	up	8	0	0	0	0	0	9.35711	2.18742	2.18742	2.18742	2.18742	2.18742	chr5	54618581	54618751	+		novel	ENST00000503165	SKIV2L2	intronic	170
chr2:71938943-71939105-	6.60816	6.68921	5.35492	0.0206649	0.466102	up	8	0	0	0	0	0	9.35711	2.18742	2.18742	2.18742	2.18742	2.18742	chr2	71938942	71939105	-		novel			intergenic	163
chr6:6725562-6725726-	6.60816	6.68921	5.35492	0.0206649	0.466102	up	8	0	0	0	0	0	9.35711	2.18742	2.18742	2.18742	2.18742	2.18742	chr6	6725561	6725726	-		novel	T296615	G069335	intronic	165
chr1:183086409-183086577+	6.60816	6.68921	5.35492	0.0206649	0.466102	up	8	0	0	0	0	0	9.35711	2.18742	2.18742	2.18742	2.18742	2.18742	chr1	183086408	183086577	+		novel	NM_002293	LAMC1	sense overlapping	169
chr16:29932735-29932889-	6.60816	6.68921	5.35492	0.0206649	0.466102	up	8	0	0	0	0	0	9.35711	2.18742	2.18742	2.18742	2.18742	2.18742	chr16	29932734	29932889	-		novel	uc010bzb.2	BOLA2	intronic	155
chr1:182247942-182248123+	6.60816	6.68921	5.35492	0.0206649	0.466102	up	8	0	0	0	0	0	9.35711	2.18742	2.18742	2.18742	2.18742	2.18742	chr1	182247941	182248123	+		novel	T026145	G005757	intronic	182
chr21:42330632-42330790-	6.60816	6.68921	5.35492	0.0206649	0.466102	up	8	0	0	0	0	0	9.35711	2.18742	2.18742	2.18742	2.18742	2.18742	chr21	42330631	42330790	-		novel			intergenic	159
chr15:79989661-79989816-	6.60816	6.68921	5.35492	0.0206649	0.466102	up	8	0	0	0	0	0	9.35711	2.18742	2.18742	2.18742	2.18742	2.18742	chr15	79989660	79989816	-		novel			intergenic	156
chrX:47249509-47249718-	6.54407	6.6883	5.3332	0.020924	0.466102	up	0	23	0	0	0	0	2.18742	9.19699	2.18742	2.18742	2.18742	2.18742	chrX	47249508	47249718	-		novel	ENST00000442314	RP11-571E6.4	sense overlapping	210
chr9:99271955-99327765-	6.49018	7.14285	7.81456	0.00518321	0.466102	up	7	1	0	0	0	0	9.1659	4.90085	2.18742	2.18742	2.18742	2.18742	chr9	99271954	99327765	-	hsa_circ_0087636	circBase	NM_033331	CDC14B	exonic	1300
chr11:65135246-65135514+	6.48234	6.61934	4.92689	0.026443	0.466102	up	5	7	0	0	0	0	8.68504	7.50615	2.18742	2.18742	2.18742	2.18742	chr11	65135245	65135514	+		novel	ENST00000533886	RP11-867O8.5	sense overlapping	269
chr11:114452067-114452230+	6.48111	6.64769	5.08173	0.0241803	0.466102	up	0	22	0	0	0	0	2.18742	9.13337	2.18742	2.18742	2.18742	2.18742	chr11	114452066	114452230	+		novel	T067704	G015708	intronic	164
chr8:64312306-64312469-	6.44393	6.53107	4.4534	0.0348332	0.466102	up	3	0	2	0	0	0	7.95868	2.18742	8.56496	2.18742	2.18742	2.18742	chr8	64312305	64312469	-		novel	ENST00000517829	CTD-3046C4.1	intronic	164
chr18:19812073-19812788-	6.43928	6.59393	4.72126	0.0297932	0.466102	up	3	0	2	0	0	0	7.95868	2.18742	8.56496	2.18742	2.18742	2.18742	chr18	19812072	19812788	-		novel	T159671	G036824	antisense	716
chr17:48913727-48913882+	6.42884	6.81764	5.83692	0.0156942	0.466102	up	0	9	2	0	0	0	2.18742	7.86066	8.56496	2.18742	2.18742	2.18742	chr17	48913726	48913882	+		novel	NM_175575	WFIKKN2	intronic	156
chr2:61570950-61577828-	6.42359	6.74291	5.48405	0.0191917	0.466102	up	4	9	0	0	0	0	8.3671	7.86066	2.18742	2.18742	2.18742	2.18742	chr2	61570949	61577828	-	hsa_circ_0120633	circBase	NM_014709	USP34	exonic	1249
chrY:13468095-13482190-	6.42042	6.82445	5.82333	0.0158159	0.466102	up	3	0	2	0	0	0	7.95868	2.18742	8.56496	2.18742	2.18742	2.18742	chrY	13468094	13482190	-		novel	T383251	G090815	intronic	14096
chr6:143915888-143916040-	6.41769	6.56109	4.59928	0.0319866	0.466102	up	7	0	0	0	0	0	9.1659	2.18742	2.18742	2.18742	2.18742	2.18742	chr6	143915887	143916040	-		novel	T312896	G073334	sense overlapping	153
chr3:126942797-126942961-	6.41769	6.56109	4.59928	0.0319866	0.466102	up	7	0	0	0	0	0	9.1659	2.18742	2.18742	2.18742	2.18742	2.18742	chr3	126942796	126942961	-		novel	T249889	G057452	intronic	165
chr14:59934346-59934509-	6.41769	6.56109	4.59928	0.0319866	0.466102	up	7	0	0	0	0	0	9.1659	2.18742	2.18742	2.18742	2.18742	2.18742	chr14	59934345	59934509	-		novel	ENST00000466522	L3HYPDH	intronic	164
chr1:170044776-170044937-	6.41769	6.56109	4.59928	0.0319866	0.466102	up	7	0	0	0	0	0	9.1659	2.18742	2.18742	2.18742	2.18742	2.18742	chr1	170044775	170044937	-		novel	ENST00000490550	KIFAP3	intronic	162
chr3:134842840-134843004-	6.41769	6.56109	4.59928	0.0319866	0.466102	up	7	0	0	0	0	0	9.1659	2.18742	2.18742	2.18742	2.18742	2.18742	chr3	134842839	134843004	-		novel	NM_004441	EPHB1	antisense	165
chr11:2081139-2081307-	6.41769	6.56109	4.59928	0.0319866	0.466102	up	7	0	0	0	0	0	9.1659	2.18742	2.18742	2.18742	2.18742	2.18742	chr11	2081138	2081307	-		novel	T053007	G012283	antisense	169
chr18:36065779-36065938+	6.41769	6.56109	4.59928	0.0319866	0.466102	up	7	0	0	0	0	0	9.1659	2.18742	2.18742	2.18742	2.18742	2.18742	chr18	36065778	36065938	+		novel	T161072	G037216	antisense	160
chr8:141277207-141277378+	6.41769	6.56109	4.59928	0.0319866	0.466102	up	7	0	0	0	0	0	9.1659	2.18742	2.18742	2.18742	2.18742	2.18742	chr8	141277206	141277378	+		novel	NM_031466	TRAPPC9	antisense	172
chr17:5250085-5268533+	6.41769	6.56109	4.59928	0.0319866	0.466102	up	7	0	0	0	0	0	9.1659	2.18742	2.18742	2.18742	2.18742	2.18742	chr17	5250084	5268533	+	hsa_circ_0107107	circBase	NM_004703	RABEP1	exonic	1137
chr14:57946741-57946900+	6.41769	6.56109	4.59928	0.0319866	0.466102	up	7	0	0	0	0	0	9.1659	2.18742	2.18742	2.18742	2.18742	2.18742	chr14	57946740	57946900	+		novel	NM_018168	C14orf105	antisense	160
chr2:242485726-242485880-	6.41769	6.56109	4.59928	0.0319866	0.466102	up	7	0	0	0	0	0	9.1659	2.18742	2.18742	2.18742	2.18742	2.18742	chr2	242485725	242485880	-		novel	GSE61474_TCONS_00205258	GSE61474_XLOC_037512	intronic	155
chr11:102329649-102329802+	6.41769	6.56109	4.59928	0.0319866	0.466102	up	7	0	0	0	0	0	9.1659	2.18742	2.18742	2.18742	2.18742	2.18742	chr11	102329648	102329802	+		novel	ENST00000528717	RP11-315O6.1	intronic	154
chr8:127074703-127074868+	6.41769	6.56109	4.59928	0.0319866	0.466102	up	7	0	0	0	0	0	9.1659	2.18742	2.18742	2.18742	2.18742	2.18742	chr8	127074702	127074868	+		novel	T351004	G082891	intronic	166
chr17:45976856-45977016+	6.41769	6.56109	4.59928	0.0319866	0.466102	up	7	0	0	0	0	0	9.1659	2.18742	2.18742	2.18742	2.18742	2.18742	chr17	45976855	45977016	+		novel	NM_003110	SP2	intronic	161
chr13:97305404-97305559+	6.41769	6.56109	4.59928	0.0319866	0.466102	up	7	0	0	0	0	0	9.1659	2.18742	2.18742	2.18742	2.18742	2.18742	chr13	97305403	97305559	+		novel	NM_153456	HS6ST3	intronic	156
chr12:26753123-26753289-	6.41769	6.56109	4.59928	0.0319866	0.466102	up	7	0	0	0	0	0	9.1659	2.18742	2.18742	2.18742	2.18742	2.18742	chr12	26753122	26753289	-		novel	NM_002223	ITPR2	intronic	167
chr13:83409474-83409643-	6.41769	6.56109	4.59928	0.0319866	0.466102	up	7	0	0	0	0	0	9.1659	2.18742	2.18742	2.18742	2.18742	2.18742	chr13	83409473	83409643	-		novel	T096918	G022759	intronic	170
chr17:73059317-73059487-	6.41769	6.56109	4.59928	0.0319866	0.466102	up	7	0	0	0	0	0	9.1659	2.18742	2.18742	2.18742	2.18742	2.18742	chr17	73059316	73059487	-		novel	NM_015353	KCTD2	antisense	171
chr2:110530503-110530690+	6.41769	6.56109	4.59928	0.0319866	0.466102	up	7	0	0	0	0	0	9.1659	2.18742	2.18742	2.18742	2.18742	2.18742	chr2	110530502	110530690	+		novel	T196561	G045311	sense overlapping	188
chr14:50212798-50212956+	6.41769	6.56109	4.59928	0.0319866	0.466102	up	7	0	0	0	0	0	9.1659	2.18742	2.18742	2.18742	2.18742	2.18742	chr14	50212797	50212956	+		novel	ENST00000554512	KLHDC1	intronic	159
chr14:104679257-104679413+	6.41769	6.56109	4.59928	0.0319866	0.466102	up	7	0	0	0	0	0	9.1659	2.18742	2.18742	2.18742	2.18742	2.18742	chr14	104679256	104679413	+		novel	T111368	G026319	intronic	157
chr17:47207481-47207631-	6.41769	6.56109	4.59928	0.0319866	0.466102	up	7	0	0	0	0	0	9.1659	2.18742	2.18742	2.18742	2.18742	2.18742	chr17	47207480	47207631	-		novel			intergenic	151
chr8:22610294-22610477+	6.41769	6.56109	4.59928	0.0319866	0.466102	up	7	0	0	0	0	0	9.1659	2.18742	2.18742	2.18742	2.18742	2.18742	chr8	22610293	22610477	+		novel	ENST00000521141	RP11-459E5.1	intronic	184
chr3:116330904-116331071-	6.41769	6.56109	4.59928	0.0319866	0.466102	up	7	0	0	0	0	0	9.1659	2.18742	2.18742	2.18742	2.18742	2.18742	chr3	116330903	116331071	-		novel	ENST00000474851	LSAMP	intronic	168
chr1:247488069-247488247-	6.41769	6.56109	4.59928	0.0319866	0.466102	up	7	0	0	0	0	0	9.1659	2.18742	2.18742	2.18742	2.18742	2.18742	chr1	247488068	247488247	-		novel	ENST00000366498	ZNF496	intronic	179
chr10:91688251-91688436+	6.41769	6.56109	4.59928	0.0319866	0.466102	up	7	0	0	0	0	0	9.1659	2.18742	2.18742	2.18742	2.18742	2.18742	chr10	91688250	91688436	+		novel	T045981	G010674	intronic	186
chr15:26966716-26966883-	6.41769	6.56109	4.59928	0.0319866	0.466102	up	7	0	0	0	0	0	9.1659	2.18742	2.18742	2.18742	2.18742	2.18742	chr15	26966715	26966883	-		novel	NM_001278631	GABRB3	intronic	168
chr13:63105727-63105913+	6.41769	6.56109	4.59928	0.0319866	0.466102	up	7	0	0	0	0	0	9.1659	2.18742	2.18742	2.18742	2.18742	2.18742	chr13	63105726	63105913	+		novel	T095480	G022313	antisense	187
chr19:49899206-49899370-	6.41769	6.56109	4.59928	0.0319866	0.466102	up	7	0	0	0	0	0	9.1659	2.18742	2.18742	2.18742	2.18742	2.18742	chr19	49899205	49899370	-		novel	NM_144688	CCDC155	antisense	165
chr16:10272768-10272991-	6.41769	6.56109	4.59928	0.0319866	0.466102	up	7	0	0	0	0	0	9.1659	2.18742	2.18742	2.18742	2.18742	2.18742	chr16	10272767	10272991	-		novel	ENST00000396575	GRIN2A	intronic	224
chr13:114981178-114981350-	6.41769	6.56109	4.59928	0.0319866	0.466102	up	7	0	0	0	0	0	9.1659	2.18742	2.18742	2.18742	2.18742	2.18742	chr13	114981177	114981350	-		novel	GSE61474_TCONS_00088857	GSE61474_XLOC_016885	antisense	173
chr8:27523597-27523753+	6.41769	6.56109	4.59928	0.0319866	0.466102	up	7	0	0	0	0	0	9.1659	2.18742	2.18742	2.18742	2.18742	2.18742	chr8	27523596	27523753	+		novel	NM_016240	SCARA3	intronic	157
chr11:35747472-35747711+	6.41532	6.60587	4.83511	0.0278871	0.466102	up	0	21	0	0	0	0	2.18742	9.06681	2.18742	2.18742	2.18742	2.18742	chr11	35747471	35747711	+	hsa_circ_0095778	circBase	NM_017583	TRIM44	exonic	240
chr2:64089975-64090678+	6.34621	6.56277	4.5866	0.0322241	0.466102	up	0	20	0	0	0	0	2.18742	8.99703	2.18742	2.18742	2.18742	2.18742	chr2	64089974	64090678	+		novel	ENST00000445915	UGP2	intronic	704
chr12:14587271-14589185+	6.2845	6.62941	4.82708	0.0280172	0.466102	up	0	19	0	0	0	0	2.18742	8.92371	2.18742	2.18742	2.18742	2.18742	chr12	14587270	14589185	+	hsa_circ_0097983	circBase	NM_018179	ATF7IP	exonic	233
chr12:620468-620825-	6.28027	6.59294	4.6578	0.030914	0.466102	up	1	16	0	0	0	0	6.4256	8.67832	2.18742	2.18742	2.18742	2.18742	chr12	620467	620825	-		novel	T071267	G016473	sense overlapping	358
chr1:168133494-168133653+	6.27344	6.51831	4.33584	0.0373192	0.466102	up	0	19	0	0	0	0	2.18742	8.92371	2.18742	2.18742	2.18742	2.18742	chr1	168133493	168133653	+		novel			intergenic	160
chr2:80804462-80804632+	6.27344	6.51831	4.33584	0.0373192	0.466102	up	0	19	0	0	0	0	2.18742	8.92371	2.18742	2.18742	2.18742	2.18742	chr2	80804461	80804632	+		novel	ENST00000402739	CTNNA2	intronic	171
chr3:60295962-60314588-	6.27344	6.51831	4.33584	0.0373192	0.466102	up	0	19	0	0	0	0	2.18742	8.92371	2.18742	2.18742	2.18742	2.18742	chr3	60295961	60314588	-		novel	ENST00000341848	FHIT	intronic	18627
chrM:14005-14277-	6.27312	6.51111	4.29911	0.0381337	0.466102	up	1	16	0	0	0	0	6.4256	8.67832	2.18742	2.18742	2.18742	2.18742	chrM	14004	14277	-		novel	uc022bqs.1	JA760602	intronic	273
chr17:16040625-16042500-	6.25749	7.03311	6.91246	0.0085604	0.466102	up	0	18	0	0	0	0	2.18742	8.84646	2.18742	2.18742	2.18742	2.18742	chr17	16040624	16042500	-	hsa_circ_0042175	circBase	NM_006311	NCOR1	exonic	336
chr3:169846472-169863309-	6.21091	6.60856	4.67326	0.0306369	0.466102	up	0	18	0	0	0	0	2.18742	8.84646	2.18742	2.18742	2.18742	2.18742	chr3	169846471	169863309	-	hsa_circ_0067903	circBase	NM_024947	PHC3	exonic	1215
chrY:13468076-13482171-	6.20383	6.64714	4.71944	0.0298247	0.466102	up	2	0	2	0	0	0	7.38686	2.18742	8.56496	2.18742	2.18742	2.18742	chrY	13468075	13482171	-		novel	T383251	G090815	intronic	14096
chr11:65202524-65211534+	6.20235	6.95662	6.31637	0.0119636	0.466102	up	6	0	0	0	0	0	8.94541	2.18742	2.18742	2.18742	2.18742	2.18742	chr11	65202523	65211534	+		novel	NR_131012	NEAT1	sense overlapping	9011
chr18:19345733-19399607+	6.20225	6.93004	6.17891	0.0129291	0.466102	up	6	0	0	0	0	0	8.94541	2.18742	2.18742	2.18742	2.18742	2.18742	chr18	19345732	19399607	+	hsa_circ_0000836	circBase	NM_020774	MIB1	exonic	1600	B-cell chronic lymphocytic leukemia, Cerebellar neurodegeneration, Duchenne muscular dystrophy (DMD), Hodgkin's lymphoma, Intrahepatic cholangiocarcinoma (ICC), acute lymphoblastic leukemia (ALL), acute myeloid leukemia (AML), acute promyelocytic leukemia (APL), adrenocortical carcinoma, autism spectrum disorder (ASD), bladder cancer, breast cancer, cardiac hypertrophy, cholangiocarcinoma, chroni…
chr9:35722858-35724956-	6.20123	6.75398	5.28218	0.0215458	0.466102	up	6	0	0	0	0	0	8.94541	2.18742	2.18742	2.18742	2.18742	2.18742	chr9	35722857	35724956	-		novel	NM_006289	TLN1	exonic	615
chr3:45763492-45773643+	6.19951	6.55243	4.3821	0.0363195	0.466102	up	6	0	0	0	0	0	8.94541	2.18742	2.18742	2.18742	2.18742	2.18742	chr3	45763491	45773643	+	hsa_circ_0065100	circBase	NM_014016	SACM1L	exonic	421
chr7:44880498-44882953-	6.19911	6.51331	4.21896	0.0399761	0.466102	up	6	0	0	0	0	0	8.94541	2.18742	2.18742	2.18742	2.18742	2.18742	chr7	44880497	44882953	-	hsa_circ_0008791	circBase	NM_012412	H2AFV	exonic	192
chr2:171884849-171974367-	6.19897	6.4965	4.15608	0.0414868	0.466102	up	5	3	0	0	0	0	8.68504	6.33117	2.18742	2.18742	2.18742	2.18742	chr2	171884848	171974367	-		novel	NM_012290	TLK1	exonic	1097
chr15:30183207-30183373-	6.19805	6.42142	3.84221	0.049979	0.466102	up	6	0	0	0	0	0	8.94541	2.18742	2.18742	2.18742	2.18742	2.18742	chr15	30183206	30183373	-		novel	ENST00000473741	TJP1	intronic	167
chr12:59345915-59346067+	6.19805	6.42142	3.84221	0.049979	0.466102	up	6	0	0	0	0	0	8.94541	2.18742	2.18742	2.18742	2.18742	2.18742	chr12	59345914	59346067	+		novel	ENST00000547590	RP11-150C16.1	intronic	153
chr3:16867376-16867563-	6.19805	6.42142	3.84221	0.049979	0.466102	up	6	0	0	0	0	0	8.94541	2.18742	2.18742	2.18742	2.18742	2.18742	chr3	16867375	16867563	-		novel	ENST00000460467	PLCL2	antisense	188
chr10:20636354-20636509-	6.19805	6.42142	3.84221	0.049979	0.466102	up	6	0	0	0	0	0	8.94541	2.18742	2.18742	2.18742	2.18742	2.18742	chr10	20636353	20636509	-		novel	T038065	G008676	intronic	156
chr18:33173253-33173409+	6.19805	6.42142	3.84221	0.049979	0.466102	up	6	0	0	0	0	0	8.94541	2.18742	2.18742	2.18742	2.18742	2.18742	chr18	33173252	33173409	+		novel	uc002kyz.4	GALNT1	intronic	157
chr18:22509984-22510150+	6.19805	6.42142	3.84221	0.049979	0.466102	up	6	0	0	0	0	0	8.94541	2.18742	2.18742	2.18742	2.18742	2.18742	chr18	22509983	22510150	+		novel	T159995	G036914	intronic	167
chr13:94461500-94461691+	6.19805	6.42142	3.84221	0.049979	0.466102	up	6	0	0	0	0	0	8.94541	2.18742	2.18742	2.18742	2.18742	2.18742	chr13	94461499	94461691	+		novel	NM_005708	GPC6	intronic	192
chr10:22087012-22087175-	6.19805	6.42142	3.84221	0.049979	0.466102	up	6	0	0	0	0	0	8.94541	2.18742	2.18742	2.18742	2.18742	2.18742	chr10	22087011	22087175	-		novel	ENST00000483085	DNAJC1	intronic	164
chr3:115600002-115600174-	6.19805	6.42142	3.84221	0.049979	0.466102	up	6	0	0	0	0	0	8.94541	2.18742	2.18742	2.18742	2.18742	2.18742	chr3	115600001	115600174	-		novel	ENST00000333617	LSAMP	intronic	173
chr6:89398144-89398296-	6.19805	6.42142	3.84221	0.049979	0.466102	up	6	0	0	0	0	0	8.94541	2.18742	2.18742	2.18742	2.18742	2.18742	chr6	89398143	89398296	-		novel	ENST00000265607	RNGTT	intronic	153
chr3:123891180-123891340+	6.19805	6.42142	3.84221	0.049979	0.466102	up	6	0	0	0	0	0	8.94541	2.18742	2.18742	2.18742	2.18742	2.18742	chr3	123891179	123891340	+		novel	ENST00000448253	KALRN	intronic	161
chr1:179740490-179740639+	6.19805	6.42142	3.84221	0.049979	0.466102	up	6	0	0	0	0	0	8.94541	2.18742	2.18742	2.18742	2.18742	2.18742	chr1	179740489	179740639	+		novel	NM_173509	FAM163A	intronic	150
chr3:10093207-10093372+	6.19805	6.42142	3.84221	0.049979	0.466102	up	6	0	0	0	0	0	8.94541	2.18742	2.18742	2.18742	2.18742	2.18742	chr3	10093206	10093372	+		novel	ENST00000383806	FANCD2	intronic	166
chr20:50364002-50364176-	6.19805	6.42142	3.84221	0.049979	0.466102	up	6	0	0	0	0	0	8.94541	2.18742	2.18742	2.18742	2.18742	2.18742	chr20	50364001	50364176	-		novel	ENST00000402822	ATP9A	intronic	175
chr9:19350700-19352663+	6.19805	6.42142	3.84221	0.049979	0.466102	up	6	0	0	0	0	0	8.94541	2.18742	2.18742	2.18742	2.18742	2.18742	chr9	19350699	19352663	+	hsa_circ_0004563	circBase	NM_017925	DENND4C	exonic	464
chr1:12279773-12279925-	6.19805	6.42142	3.84221	0.049979	0.466102	up	6	0	0	0	0	0	8.94541	2.18742	2.18742	2.18742	2.18742	2.18742	chr1	12279772	12279925	-		novel			intergenic	153
chr2:102507548-102507707+	6.19805	6.42142	3.84221	0.049979	0.466102	up	6	0	0	0	0	0	8.94541	2.18742	2.18742	2.18742	2.18742	2.18742	chr2	102507547	102507707	+		novel	NM_004834	MAP4K4	sense overlapping	160
chr9:114860750-114886716-	6.19805	6.42142	3.84221	0.049979	0.466102	up	6	0	0	0	0	0	8.94541	2.18742	2.18742	2.18742	2.18742	2.18742	chr9	114860749	114886716	-	hsa_circ_0088047	circBase	NM_022486	SUSD1	exonic	768
chr8:6415372-6415525-	6.19805	6.42142	3.84221	0.049979	0.466102	up	6	0	0	0	0	0	8.94541	2.18742	2.18742	2.18742	2.18742	2.18742	chr8	6415371	6415525	-		novel	NM_001118888	ANGPT2	intronic	154
chr15:62949420-62949607+	6.19805	6.42142	3.84221	0.049979	0.466102	up	6	0	0	0	0	0	8.94541	2.18742	2.18742	2.18742	2.18742	2.18742	chr15	62949419	62949607	+		novel	ENST00000474847	TLN2	intronic	188
chr1:15693176-15693370-	6.19805	6.42142	3.84221	0.049979	0.466102	up	6	0	0	0	0	0	8.94541	2.18742	2.18742	2.18742	2.18742	2.18742	chr1	15693175	15693370	-		novel	T003717	G000714	intronic	195
chr20:38752282-38752446-	6.19805	6.42142	3.84221	0.049979	0.466102	up	6	0	0	0	0	0	8.94541	2.18742	2.18742	2.18742	2.18742	2.18742	chr20	38752281	38752446	-		novel	T217738	G050362	intronic	165
chr3:189581869-189582041-	6.19805	6.42142	3.84221	0.049979	0.466102	up	6	0	0	0	0	0	8.94541	2.18742	2.18742	2.18742	2.18742	2.18742	chr3	189581868	189582041	-		novel	T256944	G059227	intronic	173
chr10:28957129-28957328-	6.19805	6.42142	3.84221	0.049979	0.466102	up	6	0	0	0	0	0	8.94541	2.18742	2.18742	2.18742	2.18742	2.18742	chr10	28957128	28957328	-		novel	T038960	G008916	sense overlapping	200
chr12:49048489-49048681+	6.19805	6.42142	3.84221	0.049979	0.466102	up	6	0	0	0	0	0	8.94541	2.18742	2.18742	2.18742	2.18742	2.18742	chr12	49048488	49048681	+		novel	NM_017822	KANSL2	antisense	193
chr5:76696982-76697144-	6.19805	6.42142	3.84221	0.049979	0.466102	up	6	0	0	0	0	0	8.94541	2.18742	2.18742	2.18742	2.18742	2.18742	chr5	76696981	76697144	-		novel	NM_003719	PDE8B	antisense	163
chr8:129229219-129229383+	6.19805	6.42142	3.84221	0.049979	0.466102	up	6	0	0	0	0	0	8.94541	2.18742	2.18742	2.18742	2.18742	2.18742	chr8	129229218	129229383	+		novel	T351442	G082946	antisense	165
chr3:7190856-7191011+	6.19805	6.42142	3.84221	0.049979	0.466102	up	6	0	0	0	0	0	8.94541	2.18742	2.18742	2.18742	2.18742	2.18742	chr3	7190855	7191011	+		novel	ENST00000389335	GRM7	intronic	156
chr3:190078158-190078317+	6.19805	6.42142	3.84221	0.049979	0.466102	up	6	0	0	0	0	0	8.94541	2.18742	2.18742	2.18742	2.18742	2.18742	chr3	190078157	190078317	+		novel	ENST00000468220	CLDN16	intronic	160
chr6:88499695-88499854-	6.19805	6.42142	3.84221	0.049979	0.466102	up	6	0	0	0	0	0	8.94541	2.18742	2.18742	2.18742	2.18742	2.18742	chr6	88499694	88499854	-		novel	NR_110869	LOC101928911	antisense	160
chr12:117504687-117504844-	6.19805	6.42142	3.84221	0.049979	0.466102	up	6	0	0	0	0	0	8.94541	2.18742	2.18742	2.18742	2.18742	2.18742	chr12	117504686	117504844	-		novel	NM_001168325	TESC	intronic	158
chr15:76566753-76584854-	6.19805	6.42142	3.84221	0.049979	0.466102	up	6	0	0	0	0	0	8.94541	2.18742	2.18742	2.18742	2.18742	2.18742	chr15	76566752	76584854	-		novel	NM_000126	ETFA	exonic	548
chr18:12493071-12506640-	6.19805	6.42142	3.84221	0.049979	0.466102	up	6	0	0	0	0	0	8.94541	2.18742	2.18742	2.18742	2.18742	2.18742	chr18	12493070	12506640	-	hsa_circ_0107898	circBase	NM_020148	SPIRE1	exonic	382
chr4:11499914-11500081+	6.19805	6.42142	3.84221	0.049979	0.466102	up	6	0	0	0	0	0	8.94541	2.18742	2.18742	2.18742	2.18742	2.18742	chr4	11499913	11500081	+		novel	T261304	G060091	intronic	168
chr4:79437098-79437303-	6.19805	6.42142	3.84221	0.049979	0.466102	up	6	0	0	0	0	0	8.94541	2.18742	2.18742	2.18742	2.18742	2.18742	chr4	79437097	79437303	-		novel	NM_025074	FRAS1	antisense	206
chr5:58579346-58579526-	6.19805	6.42142	3.84221	0.049979	0.466102	up	6	0	0	0	0	0	8.94541	2.18742	2.18742	2.18742	2.18742	2.18742	chr5	58579345	58579526	-		novel	NM_006203	PDE4D	intronic	181
chr10:77196849-77197010+	6.19805	6.42142	3.84221	0.049979	0.466102	up	6	0	0	0	0	0	8.94541	2.18742	2.18742	2.18742	2.18742	2.18742	chr10	77196848	77197010	+		novel	NM_001305581	C10orf11	intronic	162
chr10:11371485-11371649+	6.19805	6.42142	3.84221	0.049979	0.466102	up	6	0	0	0	0	0	8.94541	2.18742	2.18742	2.18742	2.18742	2.18742	chr10	11371484	11371649	+		novel	ENST00000315874	CELF2	intronic	165
chr17:3673760-3673914+	6.19805	6.42142	3.84221	0.049979	0.466102	up	6	0	0	0	0	0	8.94541	2.18742	2.18742	2.18742	2.18742	2.18742	chr17	3673759	3673914	+		novel	NM_002208	ITGAE	antisense	155
chr5:109011948-109012105+	6.19805	6.42142	3.84221	0.049979	0.466102	up	6	0	0	0	0	0	8.94541	2.18742	2.18742	2.18742	2.18742	2.18742	chr5	109011947	109012105	+		novel	T287192	G067027	intronic	158
chr5:102403627-102403802-	6.19805	6.42142	3.84221	0.049979	0.466102	up	6	0	0	0	0	0	8.94541	2.18742	2.18742	2.18742	2.18742	2.18742	chr5	102403626	102403802	-		novel			intergenic	176
chr1:156402905-156403066-	6.19805	6.42142	3.84221	0.049979	0.466102	up	6	0	0	0	0	0	8.94541	2.18742	2.18742	2.18742	2.18742	2.18742	chr1	156402904	156403066	-		novel			intergenic	162
chr5:39035914-39036083-	6.19805	6.42142	3.84221	0.049979	0.466102	up	6	0	0	0	0	0	8.94541	2.18742	2.18742	2.18742	2.18742	2.18742	chr5	39035913	39036083	-		novel	ENST00000510711	RICTOR	intronic	170
chr2:80382723-80382886+	6.19805	6.42142	3.84221	0.049979	0.466102	up	6	0	0	0	0	0	8.94541	2.18742	2.18742	2.18742	2.18742	2.18742	chr2	80382722	80382886	+		novel	ENST00000402739	CTNNA2	intronic	164
chr3:145719573-145719736-	6.19805	6.42142	3.84221	0.049979	0.466102	up	6	0	0	0	0	0	8.94541	2.18742	2.18742	2.18742	2.18742	2.18742	chr3	145719572	145719736	-		novel			intergenic	164
chr11:11365790-11365959+	6.19805	6.42142	3.84221	0.049979	0.466102	up	6	0	0	0	0	0	8.94541	2.18742	2.18742	2.18742	2.18742	2.18742	chr11	11365789	11365959	+		novel	NM_198516	GALNT18	antisense	170
chr12:15926595-15926752-	6.19805	6.42142	3.84221	0.049979	0.466102	up	6	0	0	0	0	0	8.94541	2.18742	2.18742	2.18742	2.18742	2.18742	chr12	15926594	15926752	-		novel	ENST00000535752	EPS8	intronic	158
chr17:6460456-6460624-	6.19805	6.42142	3.84221	0.049979	0.466102	up	6	0	0	0	0	0	8.94541	2.18742	2.18742	2.18742	2.18742	2.18742	chr17	6460455	6460624	-		novel	T140485	G032777	antisense	169
chr13:89481512-89481681-	6.19805	6.42142	3.84221	0.049979	0.466102	up	6	0	0	0	0	0	8.94541	2.18742	2.18742	2.18742	2.18742	2.18742	chr13	89481511	89481681	-		novel	T097292	G022863	intronic	170
chr2:31358860-31359023-	6.19805	6.42142	3.84221	0.049979	0.466102	up	6	0	0	0	0	0	8.94541	2.18742	2.18742	2.18742	2.18742	2.18742	chr2	31358859	31359023	-		novel	NR_045602	GALNT14	intronic	164
chr13:86686676-86686851-	6.19805	6.42142	3.84221	0.049979	0.466102	up	6	0	0	0	0	0	8.94541	2.18742	2.18742	2.18742	2.18742	2.18742	chr13	86686675	86686851	-		novel	T097108	G022807	intronic	176
chr22:29749661-29749843+	6.19805	6.42142	3.84221	0.049979	0.466102	up	6	0	0	0	0	0	8.94541	2.18742	2.18742	2.18742	2.18742	2.18742	chr22	29749660	29749843	+		novel	NM_001127	AP1B1	antisense	183
chr12:109721924-109722078+	6.19805	6.42142	3.84221	0.049979	0.466102	up	6	0	0	0	0	0	8.94541	2.18742	2.18742	2.18742	2.18742	2.18742	chr12	109721923	109722078	+		novel	T086059	G019981	intronic	155
chr11:133406637-133406812+	6.19805	6.42142	3.84221	0.049979	0.466102	up	6	0	0	0	0	0	8.94541	2.18742	2.18742	2.18742	2.18742	2.18742	chr11	133406636	133406812	+		novel	T070713	G016365	antisense	176
chr13:51282881-51283042+	6.19805	6.42142	3.84221	0.049979	0.466102	up	6	0	0	0	0	0	8.94541	2.18742	2.18742	2.18742	2.18742	2.18742	chr13	51282880	51283042	+		novel	ENST00000470726	DLEU1	intronic	162
chr13:19626041-19626195+	6.19805	6.42142	3.84221	0.049979	0.466102	up	6	0	0	0	0	0	8.94541	2.18742	2.18742	2.18742	2.18742	2.18742	chr13	19626040	19626195	+		novel	ENST00000444553	PHF2P2	antisense	155
chr12:32734894-32764217+	6.19805	6.42142	3.84221	0.049979	0.466102	up	6	0	0	0	0	0	8.94541	2.18742	2.18742	2.18742	2.18742	2.18742	chr12	32734893	32764217	+	hsa_circ_0098409	circBase	NM_139241	FGD4	exonic	1246
chr2:227876959-227877115+	6.19805	6.42142	3.84221	0.049979	0.466102	up	6	0	0	0	0	0	8.94541	2.18742	2.18742	2.18742	2.18742	2.18742	chr2	227876958	227877115	+		novel	NM_000092	COL4A4	antisense	157
chr9:101200198-101200365-	6.19805	6.42142	3.84221	0.049979	0.466102	up	6	0	0	0	0	0	8.94541	2.18742	2.18742	2.18742	2.18742	2.18742	chr9	101200197	101200365	-		novel	NM_005458	GABBR2	intronic	168
chrX:43928517-43928722+	6.19805	6.42142	3.84221	0.049979	0.466102	up	6	0	0	0	0	0	8.94541	2.18742	2.18742	2.18742	2.18742	2.18742	chrX	43928516	43928722	+		novel			intergenic	206
chr15:38702623-38702805+	6.19805	6.42142	3.84221	0.049979	0.466102	up	6	0	0	0	0	0	8.94541	2.18742	2.18742	2.18742	2.18742	2.18742	chr15	38702622	38702805	+		novel	T114458	G027038	intronic	183
chr2:217149956-217150106-	6.19805	6.42142	3.84221	0.049979	0.466102	up	6	0	0	0	0	0	8.94541	2.18742	2.18742	2.18742	2.18742	2.18742	chr2	217149955	217150106	-		novel	GSE61474_TCONS_00203558	GSE61474_XLOC_037206	intronic	151
chr21:29646381-29646531-	6.19805	6.42142	3.84221	0.049979	0.466102	up	6	0	0	0	0	0	8.94541	2.18742	2.18742	2.18742	2.18742	2.18742	chr21	29646380	29646531	-		novel	T224720	G051916	intronic	151
chr10:6061099-6061258-	6.19805	6.42142	3.84221	0.049979	0.466102	up	6	0	0	0	0	0	8.94541	2.18742	2.18742	2.18742	2.18742	2.18742	chr10	6061098	6061258	-		novel	ENST00000256876	IL2RA	intronic	160
chr5:156202100-156202268-	6.19805	6.42142	3.84221	0.049979	0.466102	up	6	0	0	0	0	0	8.94541	2.18742	2.18742	2.18742	2.18742	2.18742	chr5	156202099	156202268	-		novel	T291986	G068263	intronic	169
chr8:123375576-123375745-	6.19805	6.42142	3.84221	0.049979	0.466102	up	6	0	0	0	0	0	8.94541	2.18742	2.18742	2.18742	2.18742	2.18742	chr8	123375575	123375745	-		novel	T350451	G082724	intronic	170
chr20:31606894-31607068+	6.19805	6.42142	3.84221	0.049979	0.466102	up	6	0	0	0	0	0	8.94541	2.18742	2.18742	2.18742	2.18742	2.18742	chr20	31606893	31607068	+		novel	NM_025227	BPIFB2	sense overlapping	175
chr3:141228410-141231122+	6.19805	6.42142	3.84221	0.049979	0.466102	up	6	0	0	0	0	0	8.94541	2.18742	2.18742	2.18742	2.18742	2.18742	chr3	141228409	141231122	+	hsa_circ_0122177	circBase	NM_006506	RASA2	sense overlapping	2713
chr2:33335649-33360027+	6.19606	6.44799	3.96547	0.0464438	0.466102	up	3	9	0	0	0	0	7.95868	7.86066	2.18742	2.18742	2.18742	2.18742	chr2	33335648	33360027	+		novel	NM_206943	LTBP1	exonic	338
chr1:21167349-21191755-	6.12384	6.73187	5.10159	0.023905	0.466102	up	5	2	0	0	0	0	8.68504	5.78645	2.18742	2.18742	2.18742	2.18742	chr1	21167348	21191755	-	hsa_circ_0010458	circBase	NM_003760	EIF4G3	exonic	1439
chr6:35586873-35610620-	6.07969	6.8124	5.51642	0.0188398	0.466102	up	0	16	0	0	0	0	2.18742	8.67832	2.18742	2.18742	2.18742	2.18742	chr6	35586872	35610620	-	hsa_circ_0001599	circBase	NM_004117	FKBP5	exonic	527	breast cancer, colorectal cancer, endometrial cancer, epithelial ovarian cancer (EOC), kidney cancer, lung cancer, malignant melanoma, non-alcoholic fatty liver disease (NAFLD), ovarian cancer (OC), testicular germ cell tumor
chr12:122773036-122801402-	6.04058	6.64217	4.62574	0.0314969	0.466102	up	4	4	0	0	0	0	8.3671	6.72565	2.18742	2.18742	2.18742	2.18742	chr12	122773035	122801402	-	hsa_circ_0097597	circBase	NM_002956	CLIP1	exonic	281
chr9:114873934-114886716-	6.03555	6.64611	4.62478	0.0315145	0.466102	up	5	1	0	0	0	0	8.68504	4.90085	2.18742	2.18742	2.18742	2.18742	chr9	114873933	114886716	-		novel	NM_022486	SUSD1	exonic	465
chrX:118763281-118763471-	6.00499	6.88552	5.79967	0.0160301	0.466102	up	0	15	0	0	0	0	2.18742	8.58628	2.18742	2.18742	2.18742	2.18742	chrX	118763280	118763471	-	hsa_circ_0139646	circBase	NM_015129	SEPT6	exonic	191
chr16:53289512-53302038+	5.96206	7.07394	6.60861	0.0101494	0.466102	up	4	3	0	0	0	0	8.3671	6.33117	2.18742	2.18742	2.18742	2.18742	chr16	53289511	53302038	+	hsa_circ_0039365	circBase	NM_025134	CHD9	exonic	688
chr2:27822450-27824309+	5.95988	6.51052	4.06495	0.0437835	0.466102	up	0	15	0	0	0	0	2.18742	8.58628	2.18742	2.18742	2.18742	2.18742	chr2	27822449	27824309	+	hsa_circ_0000985	circBase	NM_032434	ZNF512	exonic	392	Cerebellar neurodegeneration, Duchenne muscular dystrophy (DMD), Glomerulosclerosis, Hodgkin's lymphoma, acute lymphoblastic leukemia (ALL), acute myeloid leukemia (AML), anaplastic thyroid carcinoma (ATC), bladder cancer, cardiac hypertrophy, cervical cancer, chronic lymphocytic leukemia (CLL), colorectal cancer, head and neck squamous cell carcinoma (HNSCC), malignant melanoma, miyoshi myopathy…
chr19:11446123-11446459-	5.95362	6.59839	4.36416	0.0367039	0.466102	up	0	9	1	0	0	0	2.18742	7.86066	7.5822	2.18742	2.18742	2.18742	chr19	11446122	11446459	-	hsa_circ_0109021	circBase	NM_004283	RAB3D	exonic	244
chr19:17311102-17311638+	5.95331	6.45654	3.84602	0.0498656	0.466102	up	0	15	0	0	0	0	2.18742	8.58628	2.18742	2.18742	2.18742	2.18742	chr19	17311101	17311638	+	hsa_circ_0000910	circBase	NM_004145	MYO9B	exonic	325	Insulinoma, acute myeloid leukemia (AML), breast cancer, cholangiocarcinoma, epithelial ovarian cancer (EOC), lung cancer, malignant melanoma
chr10:27054147-27066170-	5.94356	6.96035	5.98207	0.0144529	0.466102	up	5	0	0	0	0	0	8.68504	2.18742	2.18742	2.18742	2.18742	2.18742	chr10	27054146	27066170	-	hsa_circ_0093403	circBase	NM_005470	ABI1	exonic	535
chr3:186015210-186031392-	5.94309	7.13749	6.87166	0.00875802	0.466102	up	5	0	0	0	0	0	8.68504	2.18742	2.18742	2.18742	2.18742	2.18742	chr3	186015209	186031392	-		novel	NM_001346	DGKG	sense overlapping	16183
chr11:95546096-95552068+	5.86459	6.47212	3.84383	0.0499309	0.466102	up	0	14	0	0	0	0	2.18742	8.48796	2.18742	2.18742	2.18742	2.18742	chr11	95546095	95552068	+	hsa_circ_0008820	circBase	NM_014679	CEP57	exonic	497
chr3:184220429-184220848+	5.85734	7.1794	6.24652	0.0124446	0.466102	up	5	1	3	1	0	0	8.68504	4.90085	9.14412	3.81893	2.18742	2.18742	chr3	184220428	184220848	+		novel	ENST00000444495	EIF2B5	intronic	420
chr6:31239010-31324103-	5.809	6.92985	5.75651	0.0164286	0.466102	up	1	10	0	0	0	0	6.4256	8.00984	2.18742	2.18742	2.18742	2.18742	chr6	31239009	31324103	-		novel	NM_002117	HLA-C	sense overlapping	85094
chr17:28022477-28030080-	5.68691	6.65251	4.3905	0.036141	0.466102	up	0	12	0	0	0	0	2.18742	8.26862	2.18742	2.18742	2.18742	2.18742	chr17	28022476	28030080	-	hsa_circ_0042825	circBase	NM_033389	SSH2	exonic	169
chr1:9982244-9994918-	5.67369	6.54778	3.98704	0.045853	0.466102	up	0	12	0	0	0	0	2.18742	8.26862	2.18742	2.18742	2.18742	2.18742	chr1	9982243	9994918	-	hsa_circ_0114653	circBase	NM_032368	LZIC	sense overlapping	12675
chr14:50131344-50141145-	5.62745	6.76083	4.69487	0.0302541	0.466102	up	4	0	0	0	0	0	8.3671	2.18742	2.18742	2.18742	2.18742	2.18742	chr14	50131343	50141145	-	hsa_circ_0031787	circBase	NM_002692	POLE2	exonic	437
chr18:2700537-2700916+	5.58475	6.71953	4.56927	0.0325518	0.466102	up	0	11	0	0	0	0	2.18742	8.14502	2.18742	2.18742	2.18742	2.18742	chr18	2700536	2700916	+	hsa_circ_0108163	circBase	NM_015295	SMCHD1	exonic	305
chr5:54569121-54577343-	5.57051	6.61518	4.14942	0.04165	0.466102	up	0	11	0	0	0	0	2.18742	8.14502	2.18742	2.18742	2.18742	2.18742	chr5	54569120	54577343	-	hsa_circ_0007572	circBase	NM_019030	DHX29	exonic	810
chrM:13856-15518-	5.35743	7.78319	8.83275	0.00295909	0.466102	up	1	50	0	3	0	0	6.4256	10.3112	2.18742	5.05435	2.18742	2.18742	chrM	13855	15518	-		novel	T370388	G087360	intronic	1663
chr1:172011149-172038045+	5.28656	6.61221	3.86868	0.0491965	0.466102	up	1	6	0	0	0	0	6.4256	7.28977	2.18742	2.18742	2.18742	2.18742	chr1	172011148	172038045	+	hsa_circ_0111153	circBase	NM_015569	DNM3	exonic	430
chr10:35772332-35819171+	5.22134	6.6457	3.84633	0.0498564	0.466102	up	3	0	0	0	0	0	7.95868	2.18742	2.18742	2.18742	2.18742	2.18742	chr10	35772331	35819171	+	hsa_circ_0093625	circBase	NM_145012	CCNY	exonic	425
chr3:184220399-184220818+	5.18825	7.1915	5.20541	0.0225178	0.466102	up	5	1	3	1	1	0	8.68504	4.90085	9.14412	3.81893	3.83458	2.18742	chr3	184220398	184220818	+		novel	ENST00000444495	EIF2B5	intronic	420
chr7:152480272-152498816+	5.0918	6.74797	4.09802	0.0429349	0.466102	up	2	2	0	0	0	0	7.38686	5.78645	2.18742	2.18742	2.18742	2.18742	chr7	152480271	152498816	+	hsa_circ_0006890	circBase	NM_020445	ACTR3B	exonic	292
chr1:6880241-6948959+	4.89076	6.74572	3.8523	0.0496793	0.466102	up	2	1	0	0	0	0	7.38686	4.90085	2.18742	2.18742	2.18742	2.18742	chr1	6880240	6948959	+	hsa_circ_0002975	circBase	NM_015215	CAMTA1	sense overlapping	68719
chr17:76075476-76083174+	4.88647	7.07202	5.11978	0.0236558	0.466102	up	0	6	0	0	0	0	2.18742	7.28977	2.18742	2.18742	2.18742	2.18742	chr17	76075475	76083174	+	hsa_circ_0002434	circBase	NM_018996	TNRC6C	exonic	592
chr15:23685362-23685814-	4.8295	7.15079	4.45167	0.0348684	0.466102	up	4	0	4	0	0	3	8.3671	2.18742	9.55625	2.18742	2.18742	5.06331	chr15	23685361	23685814	-		novel	ENST00000312015	GOLGA6L2	intronic	453
chrY:13464932-13479648-	4.28467	9.53156	14.2326	0.000161593	0.466102	up	34	5	13	0	26	1	11.4369	7.03511	11.2506	2.18742	8.00597	3.82597	chrY	13464931	13479648	-		novel	T383251	G090815	intronic	14717
chr4:54292039-54310270-	3.98087	8.26791	7.45463	0.00632792	0.466102	up	0	35	0	6	0	0	2.18742	9.79887	2.18742	5.95191	2.18742	2.18742	chr4	54292038	54310270	-		novel	NM_030917	FIP1L1	antisense	18232
chr6:166829530-166829724-	3.70139	8.86795	8.76525	0.00307062	0.466102	up	14	30	5	16	1	5	10.1602	9.5777	9.87644	7.29903	3.83458	5.71944	chr6	166829529	166829724	-		novel	ENST00000405189	RPS6KA2	intronic	195
