# Supplementary material for: CircRNA_0075723 protects against pneumonia-induced sepsis through inhibiting macrophage pyroptosis by sponging miR-155-5p and regulating SHIP1 expression
Source: Front Immunol. 2023 Feb 27;14:1095457. doi: 10.3389/fimmu.2023.1095457 (PMC10008927; doi:10.3389/fimmu.2023.1095457)
Supplement: Supplementary file 6 [file Table_6.xlsx]

## Sheet: down_Sepsis_vs_Con
Differentially expressed circRNAs for: down_Sepsis_vs_Con Fold Change cut-off: 2.0 P-value cut-off: 0.05 Column A: CircRNAID, the ID of the identified circRNA by DCC. Column B ~ G: edgeR results for differentially expressed circRNAs. Column H ~ M: junction reads, the junction read number of each sample. Column N ~ S: logCPM by edgeR. Column S ~ W: the coordinates of circRNA. Column X: circBaseID,…
	Sepsis_vs_Con down regulated circRNAs
	P-value, Fold change and Regulation						junction reads						logCPM by edgeR						Annotations
CircRNAID	logFC	logCPM	F	PValue	FDR	regulation	Sepsis1	Sepsis2	Sepsis3	Con1	Con2	Con3	Sepsis1	Sepsis2	Sepsis3	Con1	Con2	Con3	chrom	txStart	txEnd	strand	circBaseID	source	best_transcript	GeneName	Catalog	predicted_sequence_length	circRNA-associated diseases
chr1:15964802-15970145+	-9.06969	8.97253	18.741	1.49801e-05	0.120699	down	0	0	0	234	36	112	2.18742	2.18742	2.18742	11.13	8.46834	10.0805	chr1	15964801	15970145	+	hsa_circ_0000019	circBase	NM_032341	DDI2	exonic	257	acute lymphoblastic leukemia (ALL), acute myeloid leukemia (AML), cardiac hypertrophy, colorectal cancer, lung cancer, non-alcoholic fatty liver disease (NAFLD), prostate cancer
chr10:33093943-33113532+	-8.21292	8.6526	13.8069	0.000202649	0.466102	down	0	0	0	27	122	60	2.18742	2.18742	2.18742	8.03682	10.216	9.18529	chr10	33093942	33113532	+	hsa_circ_0093573	circBase	NM_024688	CCDC7	exonic	255
chr10:22002701-22016857+	-7.92072	7.88114	9.25496	0.0023489	0.466102	down	0	0	0	4	148	18	2.18742	2.18742	2.18742	5.41908	10.4938	7.47442	chr10	22002700	22016857	+	hsa_circ_0007084	circBase	NM_004641	MLLT10	exonic	364
chr9:33986758-33989124-	-7.74721	7.95864	9.18245	0.0024438	0.466102	down	0	0	0	32	115	4	2.18742	2.18742	2.18742	8.27801	10.1311	5.42836	chr9	33986757	33989124	-		novel	NM_001282529	UBAP2	exonic	232
chr2:183817133-183818059-	-7.68373	7.74863	8.14608	0.00431589	0.466102	down	0	0	0	33	51	61	2.18742	2.18742	2.18742	8.32177	8.96537	9.20895	chr2	183817132	183818059	-	hsa_circ_0002092	circBase	NM_013436	NCKAP1	exonic	448
chr17:30267305-30293215+	-7.52251	7.80918	8.03921	0.00457802	0.466102	down	0	0	0	0	90	39	2.18742	2.18742	2.18742	2.18742	9.77909	8.56987	chr17	30267304	30293215	+	hsa_circ_0042963	circBase	NM_015355	SUZ12	exonic	231
chr1:1647590-1647917-	-7.48606	7.60942	7.20007	0.00729069	0.466102	down	0	0	0	100	27	0	2.18742	2.18742	2.18742	9.9074	8.05947	2.18742	chr1	1647589	1647917	-		novel	uc001ahh.4	SLC35E2B	intronic	328
chr11:16205432-16208501-	-7.37677	7.38572	6.16658	0.0130194	0.466102	down	0	0	0	43	63	11	2.18742	2.18742	2.18742	8.69885	9.26772	6.78726	chr11	16205431	16208501	-	hsa_circ_0021350	circBase	NM_017508	SOX6	exonic	242
chr10:17645559-17646046-	-7.3526	7.42842	6.30408	0.0120468	0.466102	down	0	0	0	41	66	8	2.18742	2.18742	2.18742	8.63091	9.33435	6.34996	chr10	17645558	17646046	-	hsa_circ_0006751	circBase	NM_014241	HACD1	exonic	226
chr2:61118818-61128218+	-7.25474	7.62335	6.80687	0.00908148	0.466102	down	0	0	0	16	91	0	2.18742	2.18742	2.18742	7.29903	9.79495	2.18742	chr2	61118817	61128218	+	hsa_circ_0001011	circBase	NM_002908	REL	exonic	384
chr2:178096617-178098999-	-7.24814	7.55786	6.57073	0.0103677	0.466102	down	0	0	0	27	43	37	2.18742	2.18742	2.18742	8.03682	8.72165	8.49485	chr2	178096616	178098999	-		novel	NM_006164	NFE2L2	sense overlapping	2383
chr1:21231376-21268823-	-7.24089	7.85808	7.60685	0.00581524	0.466102	down	0	0	0	0	74	32	2.18742	2.18742	2.18742	2.18742	9.4983	8.28824	chr1	21231375	21268823	-	hsa_circ_0111887	circBase	NM_003760	EIF4G3	exonic	929
chr3:32757717-32758729+	-7.19185	7.47592	6.19837	0.0127876	0.466102	down	0	0	0	28	29	46	2.18742	2.18742	2.18742	8.08839	8.16086	8.80539	chr3	32757716	32758729	+	hsa_circ_0064697	circBase	NM_015442	CNOT10	exonic	171
chr9:79968325-79972754+	-7.18953	7.34804	5.71636	0.0168085	0.466102	down	0	0	0	0	102	0	2.18742	2.18742	2.18742	2.18742	9.95878	2.18742	chr9	79968324	79972754	+		novel	NM_015186	VPS13A	exonic	534
chr14:90397885-90398971-	-7.17528	7.26804	5.38713	0.0202868	0.466102	down	0	0	0	32	11	59	2.18742	2.18742	2.18742	8.27801	6.79941	9.16123	chr14	90397884	90398971	-	hsa_circ_0032891	circBase	NM_145231	EFCAB11	exonic	193
chr9:33318729-33319125+	-7.12026	7.19347	5.03234	0.0248795	0.466102	down	0	0	0	51	45	2	2.18742	2.18742	2.18742	8.94253	8.78655	4.57341	chr9	33318728	33319125	+	hsa_circ_0086648	circBase	NM_002504	NFX1	exonic	318
chr7:11075267-11078482+	-7.11751	7.42085	5.88239	0.015294	0.466102	down	0	0	0	0	97	0	2.18742	2.18742	2.18742	2.18742	9.88661	2.18742	chr7	11075266	11078482	+	hsa_circ_0133024	circBase	NM_014660	PHF14	exonic	621
chr14:39623415-39627606-	-7.10767	7.18424	4.9819	0.0256149	0.466102	down	0	0	0	42	54	1	2.18742	2.18742	2.18742	8.66528	9.0471	3.82597	chr14	39623414	39627606	-	hsa_circ_0005836	circBase	NM_001079537	TRAPPC6B	exonic	202
chr6:111208708-111211559+	-7.08254	7.93935	7.54452	0.00601986	0.466102	down	0	0	0	86	10	0	2.18742	2.18742	2.18742	9.69092	6.66779	2.18742	chr6	111208707	111211559	+	hsa_circ_0005954	circBase	NM_001634	AMD1	exonic	317
chr12:50821545-50822873+	-7.06648	7.15417	4.82046	0.0281251	0.466102	down	0	0	0	0	48	46	2.18742	2.18742	2.18742	2.18742	8.87873	8.80539	chr12	50821544	50822873	+	hsa_circ_0003873	circBase	NM_052879	LARP4	exonic	304
chr1:89236035-89237562+	-7.05619	7.37192	5.5993	0.0179687	0.466102	down	0	0	0	44	6	44	2.18742	2.18742	2.18742	8.73166	5.97328	8.74193	chr1	89236034	89237562	+	hsa_circ_0002008	circBase	NM_006256	PKN2	exonic	481
chr15:41361768-41362745-	-7.04774	7.87144	7.23534	0.00714884	0.466102	down	0	0	0	37	52	4	2.18742	2.18742	2.18742	8.4846	8.99313	5.42836	chr15	41361767	41362745	-	hsa_circ_0007489	circBase	NM_017553	INO80	exonic	177
chr1:21267984-21268823-	-7.03556	7.16984	4.83525	0.0278847	0.466102	down	0	0	0	0	46	46	2.18742	2.18742	2.18742	2.18742	8.81793	8.80539	chr1	21267983	21268823	-	hsa_circ_0010474	circBase	NM_003760	EIF4G3	exonic	840
chr10:75789597-75802911+	-7.02444	7.12371	4.66126	0.0308518	0.466102	down	0	0	0	4	82	5	2.18742	2.18742	2.18742	5.41908	9.64552	5.71944	chr10	75789596	75802911	+		novel	uc010qky.1	VCL	intronic	13315
chr7:128202369-128214845+	-6.95068	7.70512	6.49545	0.0108158	0.466102	down	0	0	0	23	28	36	2.18742	2.18742	2.18742	7.80983	8.11106	8.45583	chr7	128202368	128214845	+		novel	ENST00000479267	RP11-274B21.1	sense overlapping	12477
chr3:142144064-142145683-	-6.94726	7.42062	5.60549	0.0179052	0.466102	down	0	0	0	55	30	2	2.18742	2.18742	2.18742	9.05049	8.20901	4.57341	chr3	142144063	142145683	-	hsa_circ_0067620	circBase	NM_019001	XRN1	exonic	319
chr18:43705710-43708803+	-6.93426	7.21598	4.86142	0.0274648	0.466102	down	0	0	0	32	36	18	2.18742	2.18742	2.18742	8.27801	8.46834	7.47442	chr18	43705709	43708803	+		novel	NM_138443	HAUS1	sense overlapping	3094
chr1:32657912-32658901+	-6.9027	7.10977	4.46413	0.034615	0.466102	down	0	0	0	0	24	60	2.18742	2.18742	2.18742	2.18742	7.89262	9.18529	chr1	32657911	32658901	+	hsa_circ_0011363	circBase	NM_175852	TXLNA	exonic	288
chr13:33054727-33101669-	-6.8944	7.14518	4.57007	0.0325365	0.466102	down	0	0	0	0	83	0	2.18742	2.18742	2.18742	2.18742	9.66291	2.18742	chr13	33054726	33101669	-	hsa_circ_0005723	circBase	NM_014887	N4BP2L2	sense overlapping	46943
chr10:70507131-70507323+	-6.888	7.02644	4.18114	0.0408774	0.466102	down	0	0	0	0	40	43	2.18742	2.18742	2.18742	2.18742	8.61848	8.70912	chr10	70507130	70507323	+	hsa_circ_0003444	circBase	NM_018237	CCAR1	exonic	193
chr7:156526871-156549159-	-6.88227	7.26262	4.95065	0.026082	0.466102	down	0	0	0	25	22	36	2.18742	2.18742	2.18742	7.92778	7.7696	8.45583	chr7	156526870	156549159	-	hsa_circ_0133777	circBase	NM_022458	LMBR1	exonic	154
chr6:17648038-17649531-	-6.85208	7.55375	5.85377	0.0155447	0.466102	down	0	0	0	8	39	34	2.18742	2.18742	2.18742	6.34016	8.58238	8.37447	chr6	17648037	17649531	-	hsa_circ_0075723	circBase	NM_005124	NUP153	exonic	237
chr3:195997286-196010409-	-6.83895	7.24676	4.83678	0.0278601	0.466102	down	0	0	0	0	62	18	2.18742	2.18742	2.18742	2.18742	9.24481	7.47442	chr3	195997285	196010409	-	hsa_circ_0123202	circBase	NM_005017	PCYT1A	exonic	191
chr1:115005726-115006178-	-6.8347	7.04604	4.18142	0.0408707	0.466102	down	0	0	0	13	45	22	2.18742	2.18742	2.18742	7.00907	8.78655	7.7572	chr1	115005725	115006178	-	hsa_circ_0013637	circBase	NM_015906	TRIM33	exonic	278
chr12:122884679-122885275-	-6.82377	6.98147	3.97339	0.0462262	0.466102	down	0	0	0	0	79	0	2.18742	2.18742	2.18742	2.18742	9.59206	2.18742	chr12	122884678	122885275	-		novel	ENST00000361654	CLIP1	intronic	597
chr4:129857810-129869725-	-6.81984	7.17859	4.58495	0.0322552	0.466102	down	0	0	0	0	54	25	2.18742	2.18742	2.18742	2.18742	9.0471	7.93797	chr4	129857809	129869725	-		novel	NM_144643	SCLT1	exonic	611
chr4:128998943-129003460+	-6.81089	7.23542	4.76074	0.0291172	0.466102	down	0	0	0	37	27	15	2.18742	2.18742	2.18742	8.4846	8.05947	7.21876	chr4	128998942	129003460	+	hsa_circ_0125299	circBase	NM_018078	LARP1B	exonic	316
chr11:3752621-3752808-	-6.8075	7.26139	4.84266	0.0277653	0.466102	down	0	0	0	34	3	42	2.18742	2.18742	2.18742	8.36423	5.07426	8.67555	chr11	3752620	3752808	-	hsa_circ_0002350	circBase	NM_005387	NUP98	exonic	188
chr10:32854486-32873232+	-6.79475	7.99901	7.09872	0.00771454	0.466102	down	0	0	0	11	19	48	2.18742	2.18742	2.18742	6.7773	7.56284	8.86618	chr10	32854485	32873232	+	hsa_circ_0008679	circBase	NM_024688	CCDC7	sense overlapping	18747
chr6:76412361-76412788+	-6.79089	7.04145	4.11758	0.042441	0.466102	down	0	0	0	47	24	7	2.18742	2.18742	2.18742	8.82583	7.89262	6.16878	chr6	76412360	76412788	+	hsa_circ_0001614	circBase	NM_015571	SENP6	exonic	428	Duchenne muscular dystrophy (DMD), acute myeloid leukemia (AML), autism spectrum disorder (ASD), breast cancer, colorectal cancer, epithelial ovarian cancer (EOC), hepatocellular carcinoma (HCC), kidney cancer, lung cancer, malignant melanoma, prostate cancer, retinitis pigmentosa (RP), uveal melanoma
chr22:41738533-41739580+	-6.7849	7.0338	4.08772	0.0431973	0.466102	down	0	0	0	66	2	10	2.18742	2.18742	2.18742	9.31146	4.58367	6.65569	chr22	41738532	41739580	+	hsa_circ_0001236	circBase	NM_017590	ZC3H7B	exonic	262	acute lymphoblastic leukemia (ALL), cervical cancer, pancreatic ductal adenocarcinoma (PDAC), uterine leiomyoma (ULM)
chr3:47734731-47742892-	-6.778	7.16436	4.4855	0.0341848	0.466102	down	0	0	0	2	22	53	2.18742	2.18742	2.18742	4.56502	7.7696	9.00781	chr3	47734730	47742892	-	hsa_circ_0123958	circBase	NM_003074	SMARCC1	exonic	185
chr4:129857810-129892154-	-6.77764	7.07537	4.20558	0.0402926	0.466102	down	0	0	0	6	23	48	2.18742	2.18742	2.18742	5.95191	7.83242	8.86618	chr4	129857809	129892154	-		novel	ENST00000434680	SCLT1	intronic	34345
chr1:35881067-35881315+	-6.7684	7.06583	4.16572	0.0412511	0.466102	down	0	0	0	0	76	0	2.18742	2.18742	2.18742	2.18742	9.53654	2.18742	chr1	35881066	35881315	+	hsa_circ_0011558	circBase	NM_005095	ZMYM4	exonic	249
chrX:77270159-77275895+	-6.74154	7.48922	5.48242	0.0192096	0.466102	down	0	0	0	0	27	48	2.18742	2.18742	2.18742	2.18742	8.05947	8.86618	chrX	77270158	77275895	+	hsa_circ_0001934	circBase	ENST00000341514	ATP7A	exonic	375
chr2:64800080-64812679+	-6.73898	7.59529	5.77747	0.0162338	0.466102	down	0	0	0	29	35	11	2.18742	2.18742	2.18742	8.13818	8.42822	6.78726	chr2	64800079	64812679	+	hsa_circ_0006037	circBase	NM_017657	AFTPH	exonic	308
chr7:77212872-77230123+	-6.72241	7.11732	4.26937	0.0388066	0.466102	down	0	0	0	26	48	0	2.18742	2.18742	2.18742	7.98333	8.87873	2.18742	chr7	77212871	77230123	+	hsa_circ_0080838	circBase	NM_002835	PTPN12	exonic	410
chr4:38933072-38937411+	-6.71757	7.27953	4.77781	0.0288299	0.466102	down	0	0	0	37	28	9	2.18742	2.18742	2.18742	8.4846	8.11106	6.51091	chr4	38933071	38937411	+		novel	NM_138389	FAM114A1	exonic	375
chr5:159462147-159478190+	-6.70682	7.17136	4.41771	0.0355691	0.466102	down	0	0	0	7	55	11	2.18742	2.18742	2.18742	6.15906	9.07335	6.78726	chr5	159462146	159478190	+	hsa_circ_0128465	circBase	NM_003314	TTC1	exonic	415
chr9:125846922-125852664+	-6.70585	7.10779	4.22029	0.0399446	0.466102	down	0	0	0	8	50	15	2.18742	2.18742	2.18742	6.34016	8.93706	7.21876	chr9	125846921	125852664	+	hsa_circ_0137880	circBase	NM_012197	RABGAP1	sense overlapping	5743
chr14:53003437-53011089-	-6.6999	7.44933	5.30476	0.0212683	0.466102	down	0	0	0	29	32	12	2.18742	2.18742	2.18742	8.13818	8.30073	6.90782	chr14	53003436	53011089	-	hsa_circ_0031940	circBase	NM_020784	TXNDC16	exonic	573
chr11:110118428-110124834-	-6.68811	7.18823	4.44678	0.0349684	0.466102	down	0	0	0	8	61	3	2.18742	2.18742	2.18742	6.34016	9.22152	5.06331	chr11	110118427	110124834	-	hsa_circ_0094944	circBase	NM_002906	RDX	exonic	295
chr5:93964516-93966448+	-6.67798	7.21621	4.52169	0.0334691	0.466102	down	0	0	0	29	19	24	2.18742	2.18742	2.18742	8.13818	7.56284	7.88019	chr5	93964515	93966448	+	hsa_circ_0073371	circBase	NM_032290	SLF1	exonic	431
chr2:68717322-68740812+	-6.67556	7.19554	4.45368	0.0348273	0.466102	down	0	0	0	50	22	0	2.18742	2.18742	2.18742	8.91423	7.7696	2.18742	chr2	68717321	68740812	+	hsa_circ_0003874	circBase	NM_173545	APLF	exonic	526
chr7:151902191-151904513-	-6.67111	7.25877	4.64716	0.0311063	0.466102	down	0	0	0	0	71	0	2.18742	2.18742	2.18742	2.18742	9.43898	2.18742	chr7	151902190	151904513	-	hsa_circ_0083014	circBase	NM_170606	KMT2C	exonic	249
chr1:154231453-154232505+	-6.65135	7.24701	4.58356	0.0322813	0.466102	down	0	0	0	61	7	3	2.18742	2.18742	2.18742	9.19865	6.18065	5.06331	chr1	154231452	154232505	+	hsa_circ_0014405	circBase	NM_014847	UBAP2L	exonic	136
chr7:2477439-2483381+	-6.65088	7.0384	3.95126	0.0468376	0.466102	down	0	0	0	0	70	0	2.18742	2.18742	2.18742	2.18742	9.41865	2.18742	chr7	2477438	2483381	+	hsa_circ_0134009	circBase	T317488	G074338	exonic	241
chr9:102814699-102822454-	-6.65087	7.07916	4.06975	0.0436591	0.466102	down	0	0	0	0	70	0	2.18742	2.18742	2.18742	2.18742	9.41865	2.18742	chr9	102814698	102822454	-	hsa_circ_0137538	circBase	NM_015051	ERP44	exonic	229
chr3:182923664-182925611-	-6.64574	7.43434	5.17461	0.0229205	0.466102	down	0	0	0	0	41	29	2.18742	2.18742	2.18742	2.18742	8.6537	8.1484	chr3	182923663	182925611	-	hsa_circ_0122934	circBase	ENST00000328913	MCF2L2	exonic	388
chr12:100598718-100599522+	-6.64259	7.10693	4.14259	0.0418185	0.466102	down	0	0	0	16	36	18	2.18742	2.18742	2.18742	7.29903	8.46834	7.47442	chr12	100598717	100599522	+	hsa_circ_0027857	circBase	NM_022496	ACTR6	exonic	187
chr16:70294947-70296427-	-6.63472	7.30413	4.74134	0.0294473	0.466102	down	0	0	0	45	15	10	2.18742	2.18742	2.18742	8.76374	7.23105	6.65569	chr16	70294946	70296427	-	hsa_circ_0003438	circBase	NM_001605	AARS	exonic	293
chr3:195047614-195066046-	-6.62902	7.20061	4.40971	0.0357362	0.466102	down	0	0	0	66	0	4	2.18742	2.18742	2.18742	9.31146	2.18742	5.42836	chr3	195047613	195066046	-	hsa_circ_0007347	circBase	NM_012287	ACAP2	exonic	459
chr17:28011581-28030080-	-6.62281	7.65078	5.72872	0.0166906	0.466102	down	0	0	0	6	32	31	2.18742	2.18742	2.18742	5.95191	8.30073	8.24312	chr17	28011580	28030080	-	hsa_circ_0000754	circBase	NM_033389	SSH2	exonic	291	Cerebellar neurodegeneration, Duchenne muscular dystrophy (DMD), acute myeloid leukemia (AML), breast cancer, cardiac hypertrophy, cholangiocarcinoma, chronic lymphocytic leukemia (CLL), colorectal cancer, epithelial ovarian cancer (EOC), esophageal cancer, facioscapulohumeral muscular dystrophy (FSHD), glioblastoma multiforme (GBM), head and neck squamous cell carcinoma (HNSCC), kidney cancer, l…
chr11:117023157-117034608+	-6.60252	7.08103	4.01957	0.0449765	0.466102	down	0	0	0	14	41	13	2.18742	2.18742	2.18742	7.11233	8.6537	7.01908	chr11	117023156	117034608	+	hsa_circ_0007827	circBase	NM_002572	PAFAH1B2	exonic	418
chr5:43675613-43677908+	-6.57078	7.54974	5.36537	0.0205415	0.466102	down	0	0	0	41	5	21	2.18742	2.18742	2.18742	8.63091	5.73102	7.69153	chr5	43675612	43677908	+	hsa_circ_0003832	circBase	NM_012343	NNT	exonic	242
chr16:74493580-74497377-	-6.56101	7.14821	4.16689	0.0412229	0.466102	down	0	0	0	4	38	24	2.18742	2.18742	2.18742	5.41908	8.54536	7.88019	chr16	74493579	74497377	-	hsa_circ_0003315	circBase	NM_012201	GLG1	exonic	477
chr17:60629663-60642498+	-6.55267	7.3135	4.6558	0.0309499	0.466102	down	0	0	0	22	8	36	2.18742	2.18742	2.18742	7.74704	6.36193	8.45583	chr17	60629662	60642498	+	hsa_circ_0008371	circBase	NM_006852	TLK2	exonic	437
chrX:149962164-149984551-	-6.54497	7.54366	5.30625	0.0212501	0.466102	down	0	0	0	0	65	0	2.18742	2.18742	2.18742	2.18742	9.31248	2.18742	chrX	149962163	149984551	-	hsa_circ_0001948	circBase	NM_031462	CD99L2	exonic	366
chr20:35684549-35693876-	-6.54201	7.20663	4.31644	0.037747	0.466102	down	0	0	0	0	49	16	2.18742	2.18742	2.18742	2.18742	8.90819	7.30911	chr20	35684548	35693876	-	hsa_circ_0001153	circBase	NM_002895	RBL1	exonic	517
chr15:85230856-85234875-	-6.53671	7.26882	4.49691	0.0339574	0.466102	down	0	0	0	0	21	44	2.18742	2.18742	2.18742	2.18742	7.70392	8.74193	chr15	85230855	85234875	-	hsa_circ_0036599	circBase	NM_014300	SEC11A	exonic	260
chr9:114860750-114875148-	-6.5311	7.49138	5.14804	0.0232738	0.466102	down	0	0	0	18	6	41	2.18742	2.18742	2.18742	7.46431	5.97328	8.64117	chr9	114860749	114875148	-	hsa_circ_0088046	circBase	NM_022486	SUSD1	exonic	588
chr13:21305980-21306260-	-6.52947	7.33513	4.68955	0.0303479	0.466102	down	0	0	0	31	8	26	2.18742	2.18742	2.18742	8.23289	6.36193	7.99352	chr13	21305979	21306260	-	hsa_circ_0003285	circBase	NM_174928	N6AMT2	exonic	281
chr2:109067484-109068922+	-6.52502	8.18082	7.03381	0.00799916	0.466102	down	0	0	0	53	2	10	2.18742	2.18742	2.18742	8.99752	4.58367	6.65569	chr2	109067483	109068922	+	hsa_circ_0116966	circBase	NM_181453	GCC2	exonic	153
chr17:76082584-76083174+	-6.51752	7.56207	5.30932	0.0212127	0.466102	down	0	0	0	6	41	17	2.18742	2.18742	2.18742	5.95191	8.6537	7.39413	chr17	76082583	76083174	+	hsa_circ_0045862	circBase	NM_018996	TNRC6C	exonic	325
chr11:77394755-77404656-	-6.48717	7.2936	4.50462	0.0338046	0.466102	down	0	0	0	27	17	19	2.18742	2.18742	2.18742	8.03682	7.40646	7.55048	chr11	77394754	77404656	-	hsa_circ_0000344	circBase	NM_016578	RSF1	exonic	350	Cerebellar neurodegeneration, Waldenstrom Macroglobulinemia (WM), breast cancer, cardiac hypertrophy, cardiomyopathy, colorectal cancer, coronary artery disease, endometrial cancer, epithelial ovarian cancer (EOC), heart failure, hepatocellular carcinoma (HCC), kidney cancer, lung cancer, malignant melanoma, myeloproliferative disorder, myocardial infarction, non-alcoholic fatty liver disease (NA…
chr2:55209651-55214834-	-6.41176	7.11633	3.8993	0.0483078	0.466102	down	0	0	0	43	2	15	2.18742	2.18742	2.18742	8.69885	4.58367	7.21876	chr2	55209650	55214834	-	hsa_circ_0001006	circBase	NM_007008	RTN4	exonic	347	B-cell chronic lymphocytic leukemia, Cerebellar neurodegeneration, Hodgkin's lymphoma, Intrahepatic cholangiocarcinoma (ICC), acute lymphoblastic leukemia (ALL), acute myeloid leukemia (AML), acute promyelocytic leukemia (APL), adrenocortical carcinoma, autism spectrum disorder (ASD), bladder cancer, breast cancer, cardiac hypertrophy, chronic lymphocytic leukemia (CLL), chronic pancreatitis, col…
chr20:58318162-58330419+	-6.38794	7.16665	4.01002	0.0452319	0.466102	down	0	0	0	44	4	11	2.18742	2.18742	2.18742	8.73166	5.43969	6.78726	chr20	58318161	58330419	+	hsa_circ_0115518	circBase	NM_183244	PHACTR3	exonic	423
chr6:10702602-10702872+	-6.32448	7.24574	4.1513	0.041604	0.466102	down	0	0	0	13	30	13	2.18742	2.18742	2.18742	7.00907	8.20901	7.01908	chr6	10702601	10702872	+	hsa_circ_0005917	circBase	NM_017906	PAK1IP1	exonic	196
chr3:52771602-52773650-	-6.27722	7.47042	4.70156	0.0301365	0.466102	down	0	0	0	0	39	15	2.18742	2.18742	2.18742	2.18742	8.58238	7.21876	chr3	52771601	52773650	-	hsa_circ_0001308	circBase	NM_003157	NEK4	exonic	340
chr19:16198837-16199930+	-6.25307	7.39175	4.46035	0.0346916	0.466102	down	0	0	0	0	49	4	2.18742	2.18742	2.18742	2.18742	8.90819	5.42836	chr19	16198836	16199930	+	hsa_circ_0005855	circBase	NM_003290	TPM4	exonic	147
chr17:19812494-19813291-	-6.21806	7.23711	3.99301	0.0456907	0.466102	down	0	0	0	7	20	25	2.18742	2.18742	2.18742	6.15906	7.63511	7.93797	chr17	19812493	19813291	-	hsa_circ_0006256	circBase	NM_007202	AKAP10	exonic	149
chr15:75219107-75221573-	-6.14994	7.35377	4.21419	0.0400885	0.466102	down	0	0	0	45	0	5	2.18742	2.18742	2.18742	8.76374	2.18742	5.71944	chr15	75219106	75221573	-	hsa_circ_0005725	circBase	NM_004255	COX5A	exonic	239
chr12:14599922-14610229+	-5.2199	8.54206	9.54868	0.00200122	0.466102	down	0	1	0	76	40	86	2.18742	4.90085	2.18742	9.51363	8.61848	9.70125	chr12	14599921	14610229	+	hsa_circ_0025511	circBase	NM_018179	ATF7IP	exonic	229
chr20:40161689-40179999-	-4.61063	8.35478	7.17786	0.00738148	0.466102	down	1	0	0	13	130	50	6.4256	2.18742	2.18742	7.00907	10.3073	8.92451	chr20	40161688	40179999	-	hsa_circ_0001159	circBase	NM_032221	CHD6	exonic	577
chr11:76174865-76183884-	-4.55087	8.22858	6.41607	0.01131	0.466102	down	0	1	0	44	55	26	2.18742	4.90085	2.18742	8.73166	9.07335	7.99352	chr11	76174864	76183884	-		novel	NM_020193	C11orf30	antisense	9020
chr18:21087949-21089243+	-4.52356	7.51832	4.29719	0.0381766	0.466102	down	0	1	0	71	9	39	2.18742	4.90085	2.18742	9.41608	6.52295	8.56987	chr18	21087948	21089243	+	hsa_circ_0108071	circBase	NM_013326	C18orf8	exonic	144
chr14:59757935-59787302+	-4.31041	7.62565	4.19013	0.0406613	0.466102	down	0	1	0	51	16	36	2.18742	4.90085	2.18742	8.94253	7.32142	8.45583	chr14	59757934	59787302	+	hsa_circ_0102243	circBase	NM_014992	DAAM1	exonic	257
chr21:17205667-17214859+	-4.19412	7.57006	3.85741	0.0495283	0.466102	down	0	1	0	84	9	2	2.18742	4.90085	2.18742	9.65716	6.52295	4.57341	chr21	17205666	17214859	+	hsa_circ_0005238	circBase	NM_013396	USP25	exonic	344
chr12:14609495-14610229+	-4.16239	7.96023	4.72046	0.0298069	0.466102	down	0	1	0	29	54	11	2.18742	4.90085	2.18742	8.13818	9.0471	6.78726	chr12	14609494	14610229	+	hsa_circ_0025513	circBase	NM_018179	ATF7IP	exonic	163
chr2:202195193-202195556-	-4.06329	7.89146	4.95394	0.0260324	0.466102	down	0	2	0	104	23	26	2.18742	5.78645	2.18742	9.96372	7.83242	7.99352	chr2	202195192	202195556	-	hsa_circ_0057753	circBase	NR_110620	ALS2CR12	exonic	151
chr4:154315414-154318485+	-3.83898	9.58795	10.2578	0.00136129	0.466102	down	2	3	0	64	281	59	7.38686	6.33117	2.18742	9.26739	11.4166	9.16123	chr4	154315413	154318485	+	hsa_circ_0006225	circBase	NM_032117	MND1	exonic	190
chr4:38091553-38104778+	-3.78459	8.56299	6.15246	0.0131238	0.466102	down	1	1	0	40	70	62	6.4256	4.90085	2.18742	8.5957	9.41865	9.23223	chr4	38091552	38104778	+	hsa_circ_0001402	circBase	NM_015173	TBC1D1	exonic	507
chr12:72163580-72167802+	-3.72242	7.92462	3.84718	0.049831	0.466102	down	1	0	0	0	64	43	6.4256	2.18742	2.18742	2.18742	9.29027	8.70912	chr12	72163579	72167802	+	hsa_circ_0099178	circBase	NM_014999	RAB21	exonic	232
chr1:246754814-246755243+	-3.69318	7.76992	3.88218	0.0488027	0.466102	down	0	2	0	44	25	48	2.18742	5.78645	2.18742	8.73166	7.95041	8.86618	chr1	246754813	246755243	+	hsa_circ_0017310	circBase	NM_152609	CNST	exonic	430
chr17:27778473-27794234+	-3.69262	9.30953	9.16717	0.00246427	0.466102	down	0	7	0	56	198	98	2.18742	7.50615	2.18742	9.07627	10.9125	9.88872	chr17	27778472	27794234	+	hsa_circ_0008866	circBase	NM_020791	TAOK1	exonic	298
chr4:39739040-39747430+	-3.6764	7.99433	3.8923	0.0485095	0.466102	down	1	0	0	57	9	38	6.4256	2.18742	2.18742	9.10159	6.52295	8.53285	chr4	39739039	39747430	+	hsa_circ_0126278	circBase	NM_005339	UBE2K	exonic	153
chr12:69042479-69048032+	-3.65152	8.14246	4.67747	0.0305619	0.466102	down	0	2	0	38	54	24	2.18742	5.78645	2.18742	8.52259	9.0471	7.88019	chr12	69042478	69048032	+	hsa_circ_0027461	circBase	NM_015646	RAP1B	exonic	350
chr19:1032391-1032695+	-3.63904	8.2283	5.23217	0.022174	0.466102	down	0	3	0	4	156	0	2.18742	6.33117	2.18742	5.41908	10.5695	2.18742	chr19	1032390	1032695	+	hsa_circ_0004891	circBase	NM_004368	CNN2	exonic	205
chr12:32751431-32764217+	-3.58676	8.16627	4.5814	0.032322	0.466102	down	0	2	0	33	53	25	2.18742	5.78645	2.18742	8.32177	9.02037	7.93797	chr12	32751430	32764217	+	hsa_circ_0025843	circBase	NM_139241	FGD4	exonic	738
chr5:75993812-75997038+	-3.56457	8.6328	5.77982	0.0162121	0.466102	down	2	0	0	6	91	96	7.38686	2.18742	2.18742	5.95191	9.79495	9.85912	chr5	75993811	75997038	+	hsa_circ_0129656	circBase	NM_001285460	IQGAP2	exonic	299
chr4:54280782-54294350-	-3.52958	8.96955	6.9704	0.00828756	0.466102	down	1	3	0	79	110	47	6.4256	6.33117	2.18742	9.56914	10.0672	8.83611	chr4	54280781	54294350	-		novel	NM_030917	FIP1L1	antisense	13569
chr16:69729039-69729282+	-3.47562	8.05454	4.36999	0.0365785	0.466102	down	0	3	0	26	61	55	2.18742	6.33117	2.18742	7.98333	9.22152	9.06078	chr16	69729038	69729282	+	hsa_circ_0006845	circBase	NM_006599	NFAT5	exonic	244
chr7:102398301-102401858+	-3.44344	8.72991	5.41855	0.019925	0.466102	down	1	1	0	64	24	48	6.4256	4.90085	2.18742	9.26739	7.89262	8.86618	chr7	102398300	102401858	+	hsa_circ_0007520	circBase	NR_026879	FAM185A	exonic	232
chr17:29061915-29062115+	-3.43529	8.48198	5.47686	0.0192709	0.466102	down	2	1	0	103	32	89	7.38686	4.90085	2.18742	9.94985	8.30073	9.75045	chr17	29061914	29062115	+	hsa_circ_0042852	circBase	NR_024187	SUZ12P1	exonic	112
chr10:98667022-98667504+	-3.29617	9.41407	8.09583	0.0044372	0.466102	down	0	10	0	134	124	105	2.18742	8.00984	2.18742	10.3279	10.2394	9.9878	chr10	98667021	98667504	+	hsa_circ_0007707	circBase	NM_032440	LCOR	exonic	146
chr1:65830318-65831879+	-3.28999	8.67214	5.55239	0.0184565	0.466102	down	1	3	0	63	85	51	6.4256	6.33117	2.18742	9.24484	9.69707	8.95281	chr1	65830317	65831879	+	hsa_circ_0002454	circBase	NM_014787	DNAJC6	exonic	350
chr1:22041882-22048257-	-3.23	8.18178	4.09506	0.0430102	0.466102	down	0	3	0	44	31	46	2.18742	6.33117	2.18742	8.73166	8.2556	8.80539	chr1	22041881	22048257	-	hsa_circ_0000028	circBase	NM_032236	USP48	exonic	315
chr3:56626998-56628056+	-3.22401	8.60423	5.2287	0.0222183	0.466102	down	1	3	0	57	66	67	6.4256	6.33117	2.18742	9.10159	9.33435	9.34331	chr3	56626997	56628056	+	hsa_circ_0001313	circBase	NR_024460	CCDC66	exonic	468
chr1:185183639-185200840+	-3.11848	8.25658	4.33225	0.0373981	0.466102	down	0	5	0	31	81	59	2.18742	7.03511	2.18742	8.23289	9.62792	9.16123	chr1	185183638	185200840	+	hsa_circ_0004689	circBase	NM_017673	SWT1	exonic	469
chr2:171902684-171906684-	-3.09429	8.77073	5.11597	0.0237078	0.466102	down	1	3	0	41	52	81	6.4256	6.33117	2.18742	8.63091	8.99313	9.61532	chr2	171902683	171906684	-	hsa_circ_0004813	circBase	NM_012290	TLK1	exonic	437
chrX:53430498-53430825-	-3.08119	10.6738	10.5515	0.00116114	0.466102	down	2	29	0	399	220	306	7.38686	9.52909	2.18742	11.8987	11.0642	11.5267	chrX	53430497	53430825	-	hsa_circ_0001921	circBase	NM_006306	SMC1A	exonic	224
chr7:134642820-134643041+	-2.97776	8.8975	5.40569	0.0200722	0.466102	down	0	7	0	39	134	38	2.18742	7.50615	2.18742	8.55961	10.3509	8.53285	chr7	134642819	134643041	+		novel	NM_004342	CALD1	exonic	126
chr14:58690340-58690574+	-2.88935	9.27294	5.99838	0.0143199	0.466102	down	0	9	0	29	169	50	2.18742	7.86066	2.18742	8.13818	10.6846	8.92451	chr14	58690339	58690574	+	hsa_circ_0032064	circBase	NM_018477	ACTR10	exonic	154
chr10:22896856-22898646-	-2.86033	9.00126	5.3702	0.0204847	0.466102	down	0	9	0	62	47	133	2.18742	7.86066	2.18742	9.22193	8.84865	10.3275	chr10	22896855	22898646	-	hsa_circ_0003826	circBase	NM_005028	PIP4K2A	exonic	195
chr8:131164982-131181313-	-2.83177	10.5577	8.73432	0.00312314	0.466102	down	0	25	0	89	353	142	2.18742	9.31639	2.18742	9.74012	11.7452	10.4216	chr8	131164981	131181313	-	hsa_circ_0001824	circBase	NM_018482	ASAP1	exonic	334	B-cell chronic lymphocytic leukemia, Hodgkin's lymphoma, Intrahepatic cholangiocarcinoma (ICC), acute lymphoblastic leukemia (ALL), acute myeloid leukemia (AML), acute promyelocytic leukemia (APL), adrenocortical carcinoma, autism spectrum disorder (ASD), bladder cancer, breast cancer, cardiac hypertrophy, chronic lymphocytic leukemia (CLL), chronic pancreatitis, colorectal cancer, gastric cancer…
chr13:26974590-26975761+	-2.70392	8.54531	3.92635	0.0475363	0.466102	down	0	6	0	70	65	17	2.18742	7.28977	2.18742	9.39576	9.31248	7.39413	chr13	26974589	26975761	+	hsa_circ_0003489	circBase	NM_001260	CDK8	exonic	336
chr3:169863211-169867032-	-2.6623	9.40082	5.66224	0.0173349	0.466102	down	2	12	0	114	145	108	7.38686	8.26862	2.18742	10.0956	10.4643	10.0283	chr3	169863210	169867032	-	hsa_circ_0001360	circBase	NM_024947	PHC3	exonic	258	B-cell chronic lymphocytic leukemia, Hodgkin's lymphoma, Intrahepatic cholangiocarcinoma (ICC), acute lymphoblastic leukemia (ALL), acute myeloid leukemia (AML), acute promyelocytic leukemia (APL), adrenocortical carcinoma, autism spectrum disorder (ASD), bladder cancer, breast cancer, cardiac hypertrophy, chronic lymphocytic leukemia (CLL), chronic pancreatitis, colorectal cancer, gastric cancer…
chr10:1125951-1126416+	-2.65282	8.64294	3.93849	0.0471945	0.466102	down	2	4	0	62	87	50	7.38686	6.72565	2.18742	9.22193	9.73044	8.92451	chr10	1125950	1126416	+	hsa_circ_0004277	circBase	NM_014023	WDR37	exonic	161
chr2:136527339-136528305+	-2.60739	8.54706	3.95688	0.0466815	0.466102	down	0	11	0	133	73	31	2.18742	8.14502	2.18742	10.3171	9.4788	8.24312	chr2	136527338	136528305	+		novel	NM_014607	UBXN4	exonic	220
chr8:52758221-52773806-	-2.59457	8.92031	4.32183	0.0376278	0.466102	down	0	9	1	135	103	34	2.18742	7.86066	7.5822	10.3386	9.97279	8.37447	chr8	52758220	52773806	-	hsa_circ_0136721	circBase	NM_052937	PCMTD1	exonic	505
chr9:33960824-33963789-	-2.5534	8.68498	4.0307	0.0446808	0.466102	down	0	12	0	58	117	71	2.18742	8.26862	2.18742	9.12647	10.1559	9.4264	chr9	33960823	33963789	-	hsa_circ_0001849	circBase	NM_001282529	UBAP2	exonic	119
chr3:3182194-3186394+	-2.55143	8.59559	3.86666	0.0492559	0.466102	down	0	11	0	86	74	68	2.18742	8.14502	2.18742	9.69092	9.4983	9.36453	chr3	3182193	3186394	+	hsa_circ_0123488	circBase	NM_182916	TRNT1	exonic	266
chr13:43528084-43544806-	-2.52552	8.99035	4.25305	0.0391813	0.466102	down	2	7	0	44	172	24	7.38686	7.50615	2.18742	8.73166	10.7099	7.88019	chr13	43528083	43544806	-	hsa_circ_0000479	circBase	NM_033255	EPSTI1	exonic	375
chr2:144966170-144969146-	-2.43441	9.23618	4.42952	0.0353237	0.466102	down	3	8	0	16	187	83	7.95868	7.69427	2.18742	7.29903	10.8302	9.65031	chr2	144966169	144969146	-	hsa_circ_0001072	circBase	NM_024659	GTDC1	exonic	267
chr7:27824782-27825108+	-2.43007	8.92844	3.86186	0.0493971	0.466102	down	4	4	0	83	97	79	8.3671	6.72565	2.18742	9.63998	9.88661	9.57946	chr7	27824781	27825108	+	hsa_circ_0079668	circBase	NM_006024	TAX1BP1	exonic	240
chr11:77330651-77336863-	-2.42069	10.5428	6.69244	0.00968297	0.466102	down	2	35	0	225	310	138	7.38686	9.79887	2.18742	11.0735	11.558	10.3805	chr11	77330650	77336863	-	hsa_circ_0023694	circBase	NM_001293	CLNS1A	exonic	474
chr2:11426665-11427862-	-2.38587	10.5351	6.55977	0.0104317	0.466102	down	3	41	0	241	355	189	7.95868	10.0261	2.18742	11.1724	11.7533	10.8329	chr2	11426664	11427862	-	hsa_circ_0006526	circBase	NM_004850	ROCK2	exonic	183
chr12:69044180-69045831+	-2.32613	11.5553	7.89349	0.00496181	0.466102	down	7	55	2	325	596	354	9.1659	10.4483	8.56496	11.6031	12.5	11.7366	chr12	69044179	69045831	+	hsa_circ_0027463	circBase	NM_015646	RAP1B	exonic	126
chr8:37971710-37976881+	-2.31835	9.26349	4.3159	0.0377591	0.466102	down	0	20	0	72	145	113	2.18742	8.99703	2.18742	9.43613	10.4643	10.0933	chr8	37971709	37976881	+	hsa_circ_0001790	circBase	NM_004674	ASH2L	exonic	362
chr17:45479498-45492285+	-2.30741	10.3308	5.82174	0.0158302	0.466102	down	2	33	0	61	271	260	7.38686	9.71442	2.18742	9.19865	11.3644	11.2921	chr17	45479497	45492285	+	hsa_circ_0000778	circBase	NM_152347	EFCAB13	exonic	549	Waldenstrom Macroglobulinemia (WM), chronic pancreatitis, head and neck squamous cell carcinoma (HNSCC), ovarian cancer (OC), primary biliary cirrhosis (PBC), renal clear cell carcinoma, retinoblastoma
chr19:57967021-57967550-	-2.28057	9.28158	4.14967	0.041644	0.466102	down	1	16	0	43	184	74	6.4256	8.67832	2.18742	8.69885	10.807	9.48571	chr19	57967020	57967550	-	hsa_circ_0000963	circBase	ENST00000596831	AC004076.9	exonic	148	hepatocellular carcinoma (HCC)
chr17:30267305-30267505+	-2.26629	9.18827	3.99479	0.0456426	0.466102	down	0	18	0	95	29	167	2.18742	8.84646	2.18742	9.83376	8.16086	10.6549	chr17	30267304	30267505	+	hsa_circ_0042961	circBase	NM_015355	SUZ12	exonic	112
chr11:120276827-120278532+	-2.19599	10.6578	5.82849	0.0157696	0.466102	down	6	47	0	378	282	216	8.94541	10.2223	2.18742	11.8207	11.4217	11.0251	chr11	120276826	120278532	+	hsa_circ_0024604	circBase	NM_015313	ARHGEF12	exonic	110
chr21:16412684-16415895-	-2.19191	9.47125	4.14116	0.0418538	0.466102	down	4	14	0	82	202	80	8.3671	8.48796	2.18742	9.6226	10.9413	9.5975	chr21	16412683	16415895	-	hsa_circ_0115643	circBase	ENST00000400202	NRIP1	intronic	3212
chr11:68318589-68331900+	-2.16511	9.34982	3.87886	0.0488991	0.466102	down	0	18	0	30	168	73	2.18742	8.84646	2.18742	8.18631	10.6761	9.46621	chr11	68318588	68331900	+	hsa_circ_0007660	circBase	NM_018312	PPP6R3	exonic	423
chr8:71126138-71128999-	-2.13294	9.87518	4.46794	0.034538	0.466102	down	4	24	0	44	339	95	8.3671	9.25792	2.18742	8.73166	11.6869	9.84409	chr8	71126137	71128999	-	hsa_circ_0137069	circBase	NM_006540	NCOA2	exonic	278
chr16:15091610-15092262+	-2.13209	10.3747	5.1028	0.0238883	0.466102	down	4	35	0	185	230	204	8.3671	9.79887	2.18742	10.7918	11.1282	10.9428	chr16	15091609	15092262	+	hsa_circ_0038005	circBase	NM_015027	PDXDC1	exonic	140
chr14:39648295-39648666+	-2.07949	11.4086	6.32464	0.011908	0.466102	down	12	76	0	384	555	413	9.93873	10.9135	2.18742	11.8434	12.3973	11.9587	chr14	39648294	39648666	+	hsa_circ_0101802	circBase	NM_002687	PNN	exonic	295
chr10:22880558-22898646-	-2.03183	10.0577	4.28903	0.0383603	0.466102	down	5	27	0	112	266	137	8.68504	9.42665	2.18742	10.0702	11.3376	10.3701	chr10	22880557	22898646	-	hsa_circ_0003583	circBase	NM_005028	PIP4K2A	exonic	348
chr17:57430576-57430887+	-2.03116	10.1512	4.32839	0.0374831	0.466102	down	3	26	1	159	206	134	7.95868	9.37257	7.5822	10.5739	10.9695	10.3382	chr17	57430575	57430887	+	hsa_circ_0005600	circBase	NM_001005404	YPEL2	exonic	312
chr1:117944808-117948267+	-2.0193	10.8299	5.24199	0.0220491	0.466102	down	7	67	0	188	571	268	9.1659	10.7321	2.18742	10.8149	12.4383	11.3357	chr1	117944807	117948267	+	hsa_circ_0000116	circBase	NM_006699	MAN1A2	exonic	353	prostate cancer
chr4:144464662-144465125+	-1.90185	13.3111	7.31499	0.00683876	0.466102	down	39	335	2	1533	1672	1551	11.6345	13.051	8.56496	13.8393	13.9875	13.8665	chr4	144464661	144465125	+	hsa_circ_0001445	circBase	NM_003601	SMARCA5	exonic	269
chr1:1747195-1756938-	-1.85051	10.9901	4.62799	0.0314557	0.466102	down	2	87	1	276	416	333	7.38686	11.1081	7.5822	11.3677	11.9818	11.6485	chr1	1747194	1756938	-	hsa_circ_0000008	circBase	NM_002074	GNB1	exonic	249
chr11:73418465-73429763-	-1.82854	10.8256	4.30256	0.0380563	0.466102	down	10	47	0	128	380	284	9.67703	10.2223	2.18742	10.262	11.8514	11.4192	chr11	73418464	73429763	-	hsa_circ_0000339	circBase	NM_198896	RAB6A	exonic	312	Alzheimer's disease, B-cell chronic lymphocytic leukemia, Duchenne muscular dystrophy (DMD), Oral Carcinoma, PFV-1 infection, acute myeloid leukemia (AML), acute promyelocytic leukemia (APL), autism spectrum disorder (ASD), breast cancer, chronic lymphocytic leukemia (CLL), colorectal cancer, glioblastoma, glioma, hepatocellular carcinoma (HCC), lung cancer, multiple myeloma (MM), nemaline myopat…
chr8:52773405-52773806-	-1.82685	12.6592	6.15906	0.0130749	0.466102	down	24	264	0	1052	999	1222	10.9354	12.7076	2.18742	13.2963	13.2448	13.5227	chr8	52773404	52773806	-	hsa_circ_0001801	circBase	NM_052937	PCMTD1	exonic	402	Alzheimer's disease, PFV-1 infection, acute lymphoblastic leukemia (ALL), acute myeloid leukemia (AML), cardiac hypertrophy, colorectal cancer, hepatocellular carcinoma (HCC), lung cancer, multiple myeloma (MM), non-alcoholic fatty liver disease (NAFLD), pancreatic cancer, prostate cancer, testicular germ cell tumor, uterine leiomyoma (ULM)
chr15:76152219-76165909+	-1.66683	11.6383	4.38297	0.0363009	0.466102	down	4	133	2	519	399	489	8.3671	11.7194	8.56496	12.2776	11.9217	12.2022	chr15	76152218	76165909	+	hsa_circ_0104568	circBase	NM_173469	UBE2Q2	exonic	306
chr2:106774514-106782539-	-1.66419	11.198	3.93013	0.0474298	0.466102	down	17	54	2	249	438	372	10.4393	10.4219	8.56496	11.2194	12.0561	11.8081	chr2	106774513	106782539	-	hsa_circ_0001060	circBase	NM_025076	UXS1	exonic	182
chr3:196118684-196129890-	-1.57362	13.5434	5.29347	0.0214066	0.466102	down	69	482	1	1834	2179	1623	12.4568	13.5756	7.5822	14.0978	14.3695	13.9319	chr3	196118683	196129890	-	hsa_circ_0001380	circBase	NM_015562	UBXN7	exonic	247
chr5:137320946-137324004-	-1.53589	12.6549	4.4151	0.0356235	0.466102	down	28	240	4	981	829	989	11.1573	12.5702	9.55625	13.1955	12.9758	13.2176	chr5	137320945	137324004	-	hsa_circ_0001535	circBase	NM_016603	FAM13B	exonic	331	Duchenne muscular dystrophy (DMD), autism spectrum disorder (ASD), breast cancer, uveal melanoma
