# Supplementary material for: CircRNA_0075723 protects against pneumonia-induced sepsis through inhibiting macrophage pyroptosis by sponging miR-155-5p and regulating SHIP1 expression
Source: Front Immunol. 2023 Feb 27;14:1095457. doi: 10.3389/fimmu.2023.1095457 (PMC10008927; doi:10.3389/fimmu.2023.1095457)
Supplement: Supplementary file 7 [file Table_7.xlsx]

## Sheet: up_Sepsis_vs_Pneumonia
Differentially expressed circRNAs for: up_Sepsis_vs_Pneumonia Fold Change cut-off: 2.0 P-value cut-off: 0.05 Column A: CircRNAID, the ID of the identified circRNA by DCC. Column B ~ G: edgeR results for differentially expressed circRNAs. Column H ~ M: junction reads, the junction read number of each sample. Column N ~ S: logCPM by edgeR. Column S ~ W: the coordinates of circRNA. Column X: circBas…
	Sepsis_vs_Pneumonia up regulated circRNAs
	P-value, Fold change and Regulation						junction reads						logCPM by edgeR						Annotations
CircRNAID	logFC	logCPM	F	PValue	FDR	regulation	Sepsis1	Sepsis2	Sepsis3	Pneumonia1	Pneumonia2	Pneumonia3	Sepsis1	Sepsis2	Sepsis3	Pneumonia1	Pneumonia2	Pneumonia3	chrom	txStart	txEnd	strand	circBaseID	source	best_transcript	GeneName	Catalog	predicted_sequence_length	circRNA-associated diseases
chr7:52645712-52645893-	7.45649	7.30259	8.07197	0.00449598	0.535108	up	0	0	7	0	0	0	2.18742	2.18742	10.3599	2.18742	2.18742	2.18742	chr7	52645711	52645893	-		novel			intergenic	182
chr10:134177909-134178281-	7.34853	7.2401	7.64587	0.00569078	0.535108	up	4	16	2	0	0	0	8.3671	8.67832	8.56496	2.18742	2.18742	2.18742	chr10	134177908	134178281	-		novel	T051301	G012018	sense overlapping	373
chr6:155129204-155131342+	7.30271	7.20501	7.37048	0.0066309	0.535108	up	13	0	0	0	0	0	10.0537	2.18742	2.18742	2.18742	2.18742	2.18742	chr6	155129203	155131342	+	hsa_circ_0131128	circBase	NM_014892	SCAF8	exonic	439
chr5:14031648-14031803-	7.23477	7.11078	6.62748	0.0100424	0.535108	up	0	0	6	0	0	0	2.18742	2.18742	10.1383	2.18742	2.18742	2.18742	chr5	14031647	14031803	-		novel	T279127	G064783	intronic	156
chr3:71763873-71764043-	7.23477	7.11078	6.62748	0.0100424	0.535108	up	0	0	6	0	0	0	2.18742	2.18742	10.1383	2.18742	2.18742	2.18742	chr3	71763872	71764043	-		novel	NM_001134651	EIF4E3	intronic	171
chr4:10603494-10603787-	7.23477	7.11078	6.62748	0.0100424	0.535108	up	0	0	6	0	0	0	2.18742	2.18742	10.1383	2.18742	2.18742	2.18742	chr4	10603493	10603787	-		novel	ENST00000442825	CLNK	intronic	294
chr2:224576834-224576983+	7.23477	7.11078	6.62748	0.0100424	0.535108	up	0	0	6	0	0	0	2.18742	2.18742	10.1383	2.18742	2.18742	2.18742	chr2	224576833	224576983	+		novel	T208659	G048245	intronic	150
chr15:23685362-23685814-	7.21565	7.15079	6.8512	0.00885884	0.535108	up	4	0	4	0	0	0	8.3671	2.18742	9.55625	2.18742	2.18742	2.18742	chr15	23685361	23685814	-		novel	ENST00000312015	GOLGA6L2	intronic	453
chr5:160616730-160616892+	7.18808	7.11508	6.69804	0.00965264	0.535108	up	12	0	0	0	0	0	9.93873	2.18742	2.18742	2.18742	2.18742	2.18742	chr5	160616729	160616892	+		novel	T292418	G068389	intronic	163
chr2:170462549-170465268+	7.09302	7.01646	6.00893	0.0142345	0.535108	up	0	9	4	0	0	0	2.18742	7.86066	9.55625	2.18742	2.18742	2.18742	chr2	170462548	170465268	+	hsa_circ_0118006	circBase	NM_004792	PPIG	exonic	241
chr13:91488833-91489006+	7.09302	7.01646	6.00893	0.0142345	0.535108	up	0	9	4	0	0	0	2.18742	7.86066	9.55625	2.18742	2.18742	2.18742	chr13	91488832	91489006	+		novel	T097460	G022930	intronic	174
chr1:206973881-206974056+	7.06353	7.01937	6.03745	0.0140064	0.535108	up	11	0	0	0	0	0	9.81381	2.18742	2.18742	2.18742	2.18742	2.18742	chr1	206973880	206974056	+		novel	NM_153758	IL19	intronic	176
chr12:109961691-109961850+	6.97403	6.89351	5.2477	0.0219768	0.535108	up	0	0	5	0	0	0	2.18742	2.18742	9.87644	2.18742	2.18742	2.18742	chr12	109961690	109961850	+		novel	NM_130466	UBE3B	sense overlapping	160
chr19:32795737-32795912-	6.97403	6.89351	5.2477	0.0219768	0.535108	up	0	0	5	0	0	0	2.18742	2.18742	9.87644	2.18742	2.18742	2.18742	chr19	32795736	32795912	-		novel	T172915	G040183	sense overlapping	176
chr2:237083583-237083739+	6.97403	6.89351	5.2477	0.0219768	0.535108	up	0	0	5	0	0	0	2.18742	2.18742	9.87644	2.18742	2.18742	2.18742	chr2	237083582	237083739	+		novel	ENST00000415226	AC079135.1	intronic	157
chr3:17923542-17923707+	6.97403	6.89351	5.2477	0.0219768	0.535108	up	0	0	5	0	0	0	2.18742	2.18742	9.87644	2.18742	2.18742	2.18742	chr3	17923541	17923707	+		novel	T238856	G054863	intronic	166
chr6:12384233-12384395+	6.97403	6.89351	5.2477	0.0219768	0.535108	up	0	0	5	0	0	0	2.18742	2.18742	9.87644	2.18742	2.18742	2.18742	chr6	12384232	12384395	+		novel	T297592	G069514	intronic	163
chr4:127991695-127991859-	6.97403	6.89351	5.2477	0.0219768	0.535108	up	0	0	5	0	0	0	2.18742	2.18742	9.87644	2.18742	2.18742	2.18742	chr4	127991694	127991859	-		novel	ENST00000506852	RP11-810P8.1	intronic	165
chr10:74709864-74710026-	6.97403	6.89351	5.2477	0.0219768	0.535108	up	0	0	5	0	0	0	2.18742	2.18742	9.87644	2.18742	2.18742	2.18742	chr10	74709863	74710026	-		novel	NM_032562	PLA2G12B	intronic	163
chr11:18941885-18986305+	6.97403	6.89351	5.2477	0.0219768	0.535108	up	0	0	5	0	0	0	2.18742	2.18742	9.87644	2.18742	2.18742	2.18742	chr11	18941884	18986305	+		novel	ENST00000528646	RP11-583F24.8	sense overlapping	44421
chr3:44247789-44247967-	6.97403	6.89351	5.2477	0.0219768	0.535108	up	0	0	5	0	0	0	2.18742	2.18742	9.87644	2.18742	2.18742	2.18742	chr3	44247788	44247967	-		novel			intergenic	179
chr12:123699306-123699469-	6.97403	6.89351	5.2477	0.0219768	0.535108	up	0	0	5	0	0	0	2.18742	2.18742	9.87644	2.18742	2.18742	2.18742	chr12	123699305	123699469	-		novel	NM_022782	MPHOSPH9	sense overlapping	164
chr6:99629841-99630005+	6.97403	6.89351	5.2477	0.0219768	0.535108	up	0	0	5	0	0	0	2.18742	2.18742	9.87644	2.18742	2.18742	2.18742	chr6	99629840	99630005	+		novel	T308503	G072205	intronic	165
chr15:37517866-37518046+	6.97403	6.89351	5.2477	0.0219768	0.535108	up	0	0	5	0	0	0	2.18742	2.18742	9.87644	2.18742	2.18742	2.18742	chr15	37517865	37518046	+		novel	T114389	G027009	antisense	181
chr7:36852884-36853033-	6.97403	6.89351	5.2477	0.0219768	0.535108	up	0	0	5	0	0	0	2.18742	2.18742	9.87644	2.18742	2.18742	2.18742	chr7	36852883	36853033	-		novel	T321705	G075352	intronic	150
chr10:3641182-3641331+	6.97403	6.89351	5.2477	0.0219768	0.535108	up	0	0	5	0	0	0	2.18742	2.18742	9.87644	2.18742	2.18742	2.18742	chr10	3641181	3641331	+		novel	NR_131187	LOC105376360	intronic	150
chr1:10562096-10562259-	6.97403	6.89351	5.2477	0.0219768	0.535108	up	0	0	5	0	0	0	2.18742	2.18742	9.87644	2.18742	2.18742	2.18742	chr1	10562095	10562259	-		novel	NM_004565	PEX14	antisense	164
chr5:8330332-8330495+	6.97403	6.89351	5.2477	0.0219768	0.535108	up	0	0	5	0	0	0	2.18742	2.18742	9.87644	2.18742	2.18742	2.18742	chr5	8330331	8330495	+		novel	T278734	G064660	antisense	164
chr1:210055333-210055490-	6.97403	6.89351	5.2477	0.0219768	0.535108	up	0	0	5	0	0	0	2.18742	2.18742	9.87644	2.18742	2.18742	2.18742	chr1	210055332	210055490	-		novel	T029771	G006619	intronic	158
chr18:46157402-46157559-	6.97403	6.89351	5.2477	0.0219768	0.535108	up	0	0	5	0	0	0	2.18742	2.18742	9.87644	2.18742	2.18742	2.18742	chr18	46157401	46157559	-		novel	NM_014772	CTIF	antisense	158
chr12:56551589-56551890-	6.97403	6.89351	5.2477	0.0219768	0.535108	up	0	0	5	0	0	0	2.18742	2.18742	9.87644	2.18742	2.18742	2.18742	chr12	56551588	56551890	-		novel	ENST00000548731	RP11-603J24.14	sense overlapping	302
chr3:56140427-56140597-	6.97403	6.89351	5.2477	0.0219768	0.535108	up	0	0	5	0	0	0	2.18742	2.18742	9.87644	2.18742	2.18742	2.18742	chr3	56140426	56140597	-		novel	ENST00000288221	ERC2	intronic	171
chr3:196823899-196824052-	6.97403	6.89351	5.2477	0.0219768	0.535108	up	0	0	5	0	0	0	2.18742	2.18742	9.87644	2.18742	2.18742	2.18742	chr3	196823898	196824052	-		novel	ENST00000314062	DLG1	intronic	154
chr21:42385361-42385523+	6.97403	6.89351	5.2477	0.0219768	0.535108	up	0	0	5	0	0	0	2.18742	2.18742	9.87644	2.18742	2.18742	2.18742	chr21	42385360	42385523	+		novel	T226467	G052305	antisense	163
chrX:114591887-114592044-	6.97403	6.89351	5.2477	0.0219768	0.535108	up	0	0	5	0	0	0	2.18742	2.18742	9.87644	2.18742	2.18742	2.18742	chrX	114591886	114592044	-		novel	T379034	G089694	antisense	158
chr11:18941892-18986312+	6.97403	6.89351	5.2477	0.0219768	0.535108	up	0	0	5	0	0	0	2.18742	2.18742	9.87644	2.18742	2.18742	2.18742	chr11	18941891	18986312	+		novel	ENST00000528646	RP11-583F24.8	sense overlapping	44421
chr4:165041459-165041627-	6.97403	6.89351	5.2477	0.0219768	0.535108	up	0	0	5	0	0	0	2.18742	2.18742	9.87644	2.18742	2.18742	2.18742	chr4	165041458	165041627	-		novel	ENST00000503104	MARCH1	intronic	169
chr22:31646938-31647117+	6.97403	6.89351	5.2477	0.0219768	0.535108	up	0	0	5	0	0	0	2.18742	2.18742	9.87644	2.18742	2.18742	2.18742	chr22	31646937	31647117	+		novel	uc011aln.2	LIMK2	intronic	180
chr6:52935855-52941341+	6.94091	7.2041	6.84677	0.00888088	0.535108	up	2	24	0	0	0	0	7.38686	9.25792	2.18742	2.18742	2.18742	2.18742	chr6	52935854	52941341	+	hsa_circ_0003700	circBase	NM_033480	FBXO9	exonic	304
chr1:204841034-204841188+	6.92718	6.91713	5.39085	0.0202437	0.535108	up	10	0	0	0	0	0	9.67703	2.18742	2.18742	2.18742	2.18742	2.18742	chr1	204841033	204841188	+		novel	ENST00000338515	NFASC	intronic	155
chr8:98103595-98103762+	6.92718	6.91713	5.39085	0.0202437	0.535108	up	10	0	0	0	0	0	9.67703	2.18742	2.18742	2.18742	2.18742	2.18742	chr8	98103594	98103762	+		novel	ENST00000522617	CPQ	intronic	168
chr2:138158086-138158241+	6.92718	6.91713	5.39085	0.0202437	0.535108	up	10	0	0	0	0	0	9.67703	2.18742	2.18742	2.18742	2.18742	2.18742	chr2	138158085	138158241	+		novel	uc010zbj.1	THSD7B	intronic	156
chr11:120343759-120348235+	6.80278	7.21803	6.70631	0.00960795	0.535108	up	1	24	0	0	0	0	6.4256	9.25792	2.18742	2.18742	2.18742	2.18742	chr11	120343758	120348235	+	hsa_circ_0009021	circBase	NM_015313	ARHGEF12	exonic	577
chr13:95686859-95705438+	6.77735	6.89711	5.12516	0.0235825	0.535108	up	9	0	0	0	0	0	9.52592	2.18742	2.18742	2.18742	2.18742	2.18742	chr13	95686858	95705438	+		novel	NM_005845	ABCC4	antisense	18580
chr5:159048745-159048900-	6.7765	6.80744	4.74622	0.029364	0.535108	up	9	0	0	0	0	0	9.52592	2.18742	2.18742	2.18742	2.18742	2.18742	chr5	159048744	159048900	-		novel	T292267	G068348	sense overlapping	156
chr3:24419147-24419308-	6.7765	6.80744	4.74622	0.029364	0.535108	up	9	0	0	0	0	0	9.52592	2.18742	2.18742	2.18742	2.18742	2.18742	chr3	24419146	24419308	-		novel	ENST00000413780	THRB	intronic	162
chr8:93311865-93312026-	6.7765	6.80744	4.74622	0.029364	0.535108	up	9	0	0	0	0	0	9.52592	2.18742	2.18742	2.18742	2.18742	2.18742	chr8	93311864	93312026	-		novel			intergenic	162
chr12:111115045-111115202-	6.7765	6.80744	4.74622	0.029364	0.535108	up	9	0	0	0	0	0	9.52592	2.18742	2.18742	2.18742	2.18742	2.18742	chr12	111115044	111115202	-		novel	NM_001256413	HVCN1	intronic	158
chr12:16542575-16568122+	6.7765	6.80744	4.74622	0.029364	0.535108	up	9	0	0	0	0	0	9.52592	2.18742	2.18742	2.18742	2.18742	2.18742	chr12	16542574	16568122	+		novel	ENST00000359720	MGST1	intronic	25548
chr18:34358863-34359015+	6.7765	6.80744	4.74622	0.029364	0.535108	up	9	0	0	0	0	0	9.52592	2.18742	2.18742	2.18742	2.18742	2.18742	chr18	34358862	34359015	+		novel	ENST00000445677	FHOD3	intronic	153
chr19:4331959-4332109-	6.7765	6.80744	4.74622	0.029364	0.535108	up	9	0	0	0	0	0	9.52592	2.18742	2.18742	2.18742	2.18742	2.18742	chr19	4331958	4332109	-		novel	NM_017720	STAP2	sense overlapping	151
chr3:156621764-156621925+	6.7765	6.80744	4.74622	0.029364	0.535108	up	9	0	0	0	0	0	9.52592	2.18742	2.18742	2.18742	2.18742	2.18742	chr3	156621763	156621925	+		novel	ENST00000467376	LEKR1	intronic	162
chr8:1197250-1198384+	6.69609	6.71339	4.24396	0.0393916	0.535108	up	0	7	3	0	0	0	2.18742	7.50615	9.14412	2.18742	2.18742	2.18742	chr8	1197249	1198384	+		novel	ENST00000520524	CTD-2281E23.2	intronic	1135
chr13:95898289-95898446+	6.64001	6.66851	4.01899	0.044992	0.535108	up	0	6	3	0	0	0	2.18742	7.28977	9.14412	2.18742	2.18742	2.18742	chr13	95898288	95898446	+		novel	NM_005845	ABCC4	antisense	158
chr14:24680617-24681035-	6.60836	6.76026	4.41157	0.0356973	0.535108	up	3	15	0	0	0	0	7.95868	8.58628	2.18742	2.18742	2.18742	2.18742	chr14	24680616	24681035	-	hsa_circ_0101488	circBase	ENST00000533523	CHMP4A	exonic	332
chr1:241148379-241148546-	6.60816	6.68921	4.10347	0.0427966	0.535108	up	8	0	0	0	0	0	9.35711	2.18742	2.18742	2.18742	2.18742	2.18742	chr1	241148378	241148546	-		novel	ENST00000331110	RGS7	intronic	168
chr3:184468671-184468833-	6.60816	6.68921	4.10347	0.0427966	0.535108	up	8	0	0	0	0	0	9.35711	2.18742	2.18742	2.18742	2.18742	2.18742	chr3	184468670	184468833	-		novel	T256227	G059040	antisense	163
chr6:6725562-6725726-	6.60816	6.68921	4.10347	0.0427966	0.535108	up	8	0	0	0	0	0	9.35711	2.18742	2.18742	2.18742	2.18742	2.18742	chr6	6725561	6725726	-		novel	T296615	G069335	intronic	165
chr1:211076999-211077180-	6.60816	6.68921	4.10347	0.0427966	0.535108	up	8	0	0	0	0	0	9.35711	2.18742	2.18742	2.18742	2.18742	2.18742	chr1	211076998	211077180	-		novel	NM_002238	KCNH1	intronic	182
chr2:71938943-71939105-	6.60816	6.68921	4.10347	0.0427966	0.535108	up	8	0	0	0	0	0	9.35711	2.18742	2.18742	2.18742	2.18742	2.18742	chr2	71938942	71939105	-		novel			intergenic	163
chr15:79989661-79989816-	6.60816	6.68921	4.10347	0.0427966	0.535108	up	8	0	0	0	0	0	9.35711	2.18742	2.18742	2.18742	2.18742	2.18742	chr15	79989660	79989816	-		novel			intergenic	156
chr8:130798863-130799018-	6.60816	6.68921	4.10347	0.0427966	0.535108	up	8	0	0	0	0	0	9.35711	2.18742	2.18742	2.18742	2.18742	2.18742	chr8	130798862	130799018	-		novel	NM_031415	GSDMC	sense overlapping	156
chr16:29932735-29932889-	6.60816	6.68921	4.10347	0.0427966	0.535108	up	8	0	0	0	0	0	9.35711	2.18742	2.18742	2.18742	2.18742	2.18742	chr16	29932734	29932889	-		novel	uc010bzb.2	BOLA2	intronic	155
chr21:42330632-42330790-	6.60816	6.68921	4.10347	0.0427966	0.535108	up	8	0	0	0	0	0	9.35711	2.18742	2.18742	2.18742	2.18742	2.18742	chr21	42330631	42330790	-		novel			intergenic	159
chr14:73171376-73171529-	6.60816	6.68921	4.10347	0.0427966	0.535108	up	8	0	0	0	0	0	9.35711	2.18742	2.18742	2.18742	2.18742	2.18742	chr14	73171375	73171529	-		novel	ENST00000541685	DPF3	intronic	154
chr1:183086409-183086577+	6.60816	6.68921	4.10347	0.0427966	0.535108	up	8	0	0	0	0	0	9.35711	2.18742	2.18742	2.18742	2.18742	2.18742	chr1	183086408	183086577	+		novel	NM_002293	LAMC1	sense overlapping	169
chr3:146769111-146769265-	6.60816	6.68921	4.10347	0.0427966	0.535108	up	8	0	0	0	0	0	9.35711	2.18742	2.18742	2.18742	2.18742	2.18742	chr3	146769110	146769265	-		novel	ENST00000473299	RP11-649A16.1	intronic	155
chr2:28905024-28905192-	6.60816	6.68921	4.10347	0.0427966	0.535108	up	8	0	0	0	0	0	9.35711	2.18742	2.18742	2.18742	2.18742	2.18742	chr2	28905023	28905192	-		novel	T187042	G042908	intronic	169
chr5:54618582-54618751+	6.60816	6.68921	4.10347	0.0427966	0.535108	up	8	0	0	0	0	0	9.35711	2.18742	2.18742	2.18742	2.18742	2.18742	chr5	54618581	54618751	+		novel	ENST00000503165	SKIV2L2	intronic	170
chr17:58218371-58218534+	6.60816	6.68921	4.10347	0.0427966	0.535108	up	8	0	0	0	0	0	9.35711	2.18742	2.18742	2.18742	2.18742	2.18742	chr17	58218370	58218534	+		novel	T151668	G035196	antisense	164
chr4:164985067-164985227+	6.60816	6.68921	4.10347	0.0427966	0.535108	up	8	0	0	0	0	0	9.35711	2.18742	2.18742	2.18742	2.18742	2.18742	chr4	164985066	164985227	+		novel	NM_001166373	MARCH1	antisense	161
chr1:182247942-182248123+	6.60816	6.68921	4.10347	0.0427966	0.535108	up	8	0	0	0	0	0	9.35711	2.18742	2.18742	2.18742	2.18742	2.18742	chr1	182247941	182248123	+		novel	T026145	G005757	intronic	182
chr14:74563954-74564110+	6.60816	6.68921	4.10347	0.0427966	0.535108	up	8	0	0	0	0	0	9.35711	2.18742	2.18742	2.18742	2.18742	2.18742	chr14	74563953	74564110	+		novel	ENST00000553404	LIN52	intronic	157
chr1:54564642-54564803+	6.60816	6.68921	4.10347	0.0427966	0.535108	up	8	0	0	0	0	0	9.35711	2.18742	2.18742	2.18742	2.18742	2.18742	chr1	54564641	54564803	+		novel	NR_130900	TCEANC2	intronic	162
chrM:14922-15491-	6.55026	6.74939	4.32776	0.0374969	0.535108	up	0	23	0	0	0	0	2.18742	9.19699	2.18742	2.18742	2.18742	2.18742	chrM	14921	15491	-		novel	uc022bqs.1	JA760602	intronic	570
chrX:47249509-47249718-	6.54407	6.6883	4.08213	0.0433405	0.535108	up	0	23	0	0	0	0	2.18742	9.19699	2.18742	2.18742	2.18742	2.18742	chrX	47249508	47249718	-		novel	ENST00000442314	RP11-571E6.4	sense overlapping	210
chr11:114452067-114452230+	6.48111	6.64769	3.8884	0.0486223	0.535108	up	0	22	0	0	0	0	2.18742	9.13337	2.18742	2.18742	2.18742	2.18742	chr11	114452066	114452230	+		novel	T067704	G015708	intronic	164
chr2:58284997-58287336+	6.4208	6.90952	4.75358	0.0292385	0.535108	up	7	0	0	0	0	0	9.1659	2.18742	2.18742	2.18742	2.18742	2.18742	chr2	58284996	58287336	+		novel	ENST00000428021	VRK2	intronic	2340
chr8:68178241-68189692-	6.3522	6.76217	4.1382	0.0419272	0.535108	up	6	2	0	0	0	0	8.94541	5.78645	2.18742	2.18742	2.18742	2.18742	chr8	68178240	68189692	-	hsa_circ_0136999	circBase	NM_006421	ARFGEF1	exonic	1096
chr5:38991051-39003724-	6.29152	6.87993	4.52184	0.0334661	0.535108	up	4	7	0	0	0	0	8.3671	7.50615	2.18742	2.18742	2.18742	2.18742	chr5	38991050	39003724	-	hsa_circ_0006157	circBase	NM_152756	RICTOR	exonic	388
chr12:541032-547720+	6.07607	6.78259	3.9888	0.0458051	0.535108	up	0	16	0	0	0	0	2.18742	8.67832	2.18742	2.18742	2.18742	2.18742	chr12	541031	547720	+	hsa_circ_0098803	circBase	NM_032358	CCDC77	exonic	458
chr19:19576149-19576423+	5.94336	6.80102	3.84493	0.0498981	0.535108	up	5	0	0	0	0	0	8.68504	2.18742	2.18742	2.18742	2.18742	2.18742	chr19	19576148	19576423	+		novel	NM_017660	GATAD2A	exonic	275
chr3:47139445-47144913-	5.91007	6.83749	4.00379	0.0453995	0.535108	up	0	14	0	0	0	0	2.18742	8.48796	2.18742	2.18742	2.18742	2.18742	chr3	47139444	47144913	-	hsa_circ_0001289	circBase	NM_014159	SETD2	exonic	303	acute lymphoblastic leukemia (ALL), acute myeloid leukemia (AML), cardiac hypertrophy, colorectal cancer, lung cancer, non-alcoholic fatty liver disease (NAFLD), prostate cancer
chr5:176468127-176471534+	5.89359	6.9578	4.34474	0.0371248	0.535108	up	2	8	0	0	0	0	7.38686	7.69427	2.18742	2.18742	2.18742	2.18742	chr5	176468126	176471534	+	hsa_circ_0075143	circBase	NM_012279	ZNF346	exonic	342
chr3:124996570-124998091-	5.63571	7.08722	4.47677	0.0343599	0.535108	up	0	11	0	0	0	0	2.18742	8.14502	2.18742	2.18742	2.18742	2.18742	chr3	124996569	124998091	-	hsa_circ_0006095	circBase	NM_021964	ZNF148	exonic	208
chr3:174241203-174271547+	5.62599	7.0159	4.11416	0.0425271	0.535108	up	4	0	0	0	0	0	8.3671	2.18742	2.18742	2.18742	2.18742	2.18742	chr3	174241202	174271547	+	hsa_circ_0122758	circBase	uc003fir.3	NAALADL2	intronic	30345
chr2:145182363-145183105-	5.6248	7.12348	4.42654	0.0353854	0.535108	up	4	0	0	0	0	0	8.3671	2.18742	2.18742	2.18742	2.18742	2.18742	chr2	145182362	145183105	-	hsa_circ_0117523	circBase	NM_001171653	ZEB2	intronic	743
chr15:66048478-66053776-	5.62213	7.29795	4.95355	0.0260383	0.535108	up	4	0	0	0	0	0	8.3671	2.18742	2.18742	2.18742	2.18742	2.18742	chr15	66048477	66053776	-	hsa_circ_0104325	circBase	NM_005848	DENND4A	exonic	405
chr1:78398967-78408503+	5.61214	6.91008	3.90866	0.0480394	0.535108	up	0	11	0	0	0	0	2.18742	8.14502	2.18742	2.18742	2.18742	2.18742	chr1	78398966	78408503	+	hsa_circ_0013013	circBase	uc001did.1	NEXN	exonic	964
chr7:105103068-105108910-	5.57484	7.19374	4.65543	0.0309566	0.535108	up	2	5	0	0	0	0	7.38686	7.03511	2.18742	2.18742	2.18742	2.18742	chr7	105103067	105108910	-	hsa_circ_0081844	circBase	NM_019042	PUS7	exonic	359
chr4:120460115-120488299-	4.91412	7.42431	5.20141	0.0225697	0.535108	up	9	2	0	1	0	0	9.52592	5.78645	2.18742	4.30161	2.18742	2.18742	chr4	120460114	120488299	-	hsa_circ_0008144	circBase	NM_001083	PDE5A	exonic	801
chr6:160163120-160164824+	4.51817	7.26931	3.97014	0.0463153	0.535108	up	7	9	0	0	0	1	9.1659	7.86066	2.18742	2.18742	2.18742	5.28562	chr6	160163119	160164824	+	hsa_circ_0078548	circBase	NM_004906	WTAP	exonic	187
chr17:45438744-45456619+	4.5151	8.51445	9.76676	0.00177722	0.535108	up	16	38	0	2	2	0	10.3521	9.91693	2.18742	5.12457	6.13585	2.18742	chr17	45438743	45456619	+	hsa_circ_0106983	circBase	NM_152347	EFCAB13	exonic	921
chr12:2364987-2365256-	3.28749	9.43017	8.63096	0.00330537	0.535108	up	34	9	13	5	4	10	11.4369	7.86066	11.2506	6.3288	7.08835	8.44735	chr12	2364986	2365256	-		novel	T071565	G016530	intronic	270
chr10:91511103-91522592+	3.23714	8.20414	4.6833	0.0304583	0.535108	up	7	25	0	2	0	3	9.1659	9.31639	2.18742	5.12457	2.18742	6.75366	chr10	91511102	91522592	+	hsa_circ_0019079	circBase	NM_016195	KIF20B	exonic	893
chr18:107887-108499+	3.1726	9.40184	8.04508	0.00456322	0.535108	up	30	10	14	7	5	9	11.2566	8.00984	11.3574	6.79068	7.40059	8.29744	chr18	107886	108499	+		novel	T157367	G036263	intronic	613
chrM:4384-5369+	3.03591	8.22296	4.51981	0.0335058	0.535108	up	4	69	0	6	1	4	8.3671	10.7745	2.18742	6.57815	5.2264	7.15339	chrM	4383	5369	+		novel	T370381	G087361	intronic	986
chrY:13464932-13479648-	2.60305	9.53156	5.93868	0.014813	0.535108	up	34	5	13	4	11	13	11.4369	7.03511	11.2506	6.02717	8.51672	8.82151	chrY	13464931	13479648	-		novel	T383251	G090815	intronic	14717
