# Supplementary material for: CircRNA_0075723 protects against pneumonia-induced sepsis through inhibiting macrophage pyroptosis by sponging miR-155-5p and regulating SHIP1 expression
Source: Front Immunol. 2023 Feb 27;14:1095457. doi: 10.3389/fimmu.2023.1095457 (PMC10008927; doi:10.3389/fimmu.2023.1095457)
Supplement: Supplementary file 8 [file Table_8.xlsx]

## Sheet: down_Sepsis_vs_Pneumonia
Differentially expressed circRNAs for: down_Sepsis_vs_Pneumonia Fold Change cut-off: 2.0 P-value cut-off: 0.05 Column A: CircRNAID, the ID of the identified circRNA by DCC. Column B ~ G: edgeR results for differentially expressed circRNAs. Column H ~ M: junction reads, the junction read number of each sample. Column N ~ S: logCPM by edgeR. Column S ~ W: the coordinates of circRNA. Column X: circB…
	Sepsis_vs_Pneumonia down regulated circRNAs
	P-value, Fold change and Regulation						junction reads						logCPM by edgeR						Annotations
CircRNAID	logFC	logCPM	F	PValue	FDR	regulation	Sepsis1	Sepsis3	Sepsis4	Pneumonia1	Pneumonia2	Pneumonia4	Sepsis1	Sepsis3	Sepsis4	Pneumonia1	Pneumonia2	Pneumonia4	chrom	txStart	txEnd	strand	circBaseID	source	best_transcript	GeneName	Catalog	predicted_sequence_length	circRNA-associated diseases
chr2:109067484-109068922+	-7.9015	8.18082	10.5818	0.00114224	0.535108	down	0	0	0	42	7	22	2.18742	2.18742	2.18742	9.32531	7.87486	9.57455	chr2	109067483	109068922	+	hsa_circ_0116966	circBase	NM_181453	GCC2	exonic	153
chr10:33093943-33113532+	-7.48921	8.6526	11.1923	0.000821528	0.535108	down	0	0	0	20	5	22	2.18742	2.18742	2.18742	8.26615	7.40059	9.57455	chr10	33093942	33113532	+	hsa_circ_0093573	circBase	NM_024688	CCDC7	exonic	255
chr10:32854486-32873232+	-7.44052	7.99901	8.5478	0.0034598	0.535108	down	0	0	0	4	4	29	2.18742	2.18742	2.18742	6.02717	7.08835	9.97102	chr10	32854485	32873232	+	hsa_circ_0008679	circBase	NM_024688	CCDC7	sense overlapping	18747
chr10:120488807-120489922-	-7.37598	7.50527	6.59025	0.0102546	0.535108	down	0	0	0	16	4	22	2.18742	2.18742	2.18742	7.94955	7.08835	9.57455	chr10	120488806	120489922	-	hsa_circ_0020134	circBase	NM_153810	CACUL1	exonic	230
chr7:77200395-77212967+	-7.30464	7.37278	5.97808	0.0144857	0.535108	down	0	0	0	37	6	9	2.18742	2.18742	2.18742	9.14383	7.65713	8.29744	chr7	77200394	77212967	+	hsa_circ_0080834	circBase	NM_002835	PTPN12	exonic	282
chr6:111208708-111211559+	-7.08451	7.93935	7.49995	0.00617063	0.535108	down	0	0	0	15	18	3	2.18742	2.18742	2.18742	7.85821	9.22022	6.75366	chr6	111208707	111211559	+	hsa_circ_0005954	circBase	NM_001634	AMD1	exonic	317
chr14:103474809-103478525-	-6.98388	7.20146	4.85799	0.0275196	0.535108	down	0	0	0	21	8	8	2.18742	2.18742	2.18742	8.33552	8.064	8.13012	chr14	103474808	103478525	-	hsa_circ_0101334	circBase	NM_006035	CDC42BPB	exonic	176
chr15:41361768-41362745-	-6.95081	7.87144	6.97353	0.00827308	0.535108	down	0	0	0	7	12	10	2.18742	2.18742	2.18742	6.79068	8.64076	8.44735	chr15	41361767	41362745	-	hsa_circ_0007489	circBase	NM_017553	INO80	exonic	177
chr17:11958206-11984847+	-6.89241	7.30428	5.08442	0.0241429	0.535108	down	0	0	0	19	0	15	2.18742	2.18742	2.18742	8.19327	2.18742	9.02602	chr17	11958205	11984847	+	hsa_circ_0007508	circBase	NM_003010	MAP2K4	exonic	278
chr18:48450468-48458730+	-6.85689	7.10729	4.37759	0.0364158	0.535108	down	0	0	0	6	16	5	2.18742	2.18742	2.18742	6.57815	9.05167	7.46605	chr18	48450467	48458730	+	hsa_circ_0047702	circBase	NM_002396	ME2	exonic	361
chr17:28011581-28030080-	-6.85594	7.65078	6.13261	0.0132719	0.535108	down	0	0	0	44	1	2	2.18742	2.18742	2.18742	9.39196	5.2264	6.19883	chr17	28011580	28030080	-	hsa_circ_0000754	circBase	NM_033389	SSH2	exonic	291	Cerebellar neurodegeneration, Duchenne muscular dystrophy (DMD), acute myeloid leukemia (AML), breast cancer, cardiac hypertrophy, cholangiocarcinoma, chronic lymphocytic leukemia (CLL), colorectal cancer, epithelial ovarian cancer (EOC), esophageal cancer, facioscapulohumeral muscular dystrophy (FSHD), glioblastoma multiforme (GBM), head and neck squamous cell carcinoma (HNSCC), kidney cancer, l…
chr17:56081012-56082402-	-6.84468	7.28571	4.94804	0.0261214	0.535108	down	0	0	0	8	18	2	2.18742	2.18742	2.18742	6.97589	9.22022	6.19883	chr17	56081011	56082402	-	hsa_circ_0107191	circBase	NM_006924	SRSF1	sense overlapping	1391
chr1:63944435-63955889-	-6.83493	7.09453	4.32149	0.0376353	0.535108	down	0	0	0	35	4	3	2.18742	2.18742	2.18742	9.06433	7.08835	6.75366	chr1	63944434	63955889	-	hsa_circ_0113868	circBase	NM_014288	ITGB3BP	exonic	206
chr8:58989271-58989423+	-6.83016	6.96016	3.91246	0.0479307	0.535108	down	0	0	0	50	0	0	2.18742	2.18742	2.18742	9.57521	2.18742	2.18742	chr8	58989270	58989423	+		novel	ENST00000519262	FAM110B	intronic	153
chr17:65924471-65928135+	-6.79582	6.9545	3.84491	0.0498985	0.535108	down	0	0	0	0	22	1	2.18742	2.18742	2.18742	2.18742	9.50772	5.28562	chr17	65924470	65928135	+	hsa_circ_0045462	circBase	NM_004459	BPTF	exonic	508
chr17:76082584-76083174+	-6.73276	7.56207	5.64215	0.0175346	0.535108	down	0	0	0	23	8	3	2.18742	2.18742	2.18742	8.465	8.064	6.75366	chr17	76082583	76083174	+	hsa_circ_0045862	circBase	NM_018996	TNRC6C	exonic	325
chr3:52771602-52773650-	-6.71562	7.47042	5.3549	0.0206652	0.535108	down	0	0	0	16	9	5	2.18742	2.18742	2.18742	7.94955	8.2312	7.46605	chr3	52771601	52773650	-	hsa_circ_0001308	circBase	NM_003157	NEK4	exonic	340
chr10:119078383-119100613-	-6.70181	7.32836	4.90178	0.0268301	0.535108	down	0	0	0	39	2	1	2.18742	2.18742	2.18742	9.21919	6.13585	5.28562	chr10	119078382	119100613	-	hsa_circ_0092827	circBase	NM_173791	PDZD8	exonic	226
chrX:149962164-149984551-	-6.67419	7.54366	5.50523	0.0189607	0.535108	down	0	0	0	40	0	2	2.18742	2.18742	2.18742	9.25544	2.18742	6.19883	chrX	149962163	149984551	-	hsa_circ_0001948	circBase	NM_031462	CD99L2	exonic	366
chr1:21231376-21268823-	-6.66756	7.85808	6.3432	0.011784	0.535108	down	0	0	0	8	9	8	2.18742	2.18742	2.18742	6.97589	8.2312	8.13012	chr1	21231375	21268823	-	hsa_circ_0111887	circBase	NM_003760	EIF4G3	exonic	929
chr5:43675613-43677908+	-6.64139	7.54974	5.43366	0.0197532	0.535108	down	0	0	0	1	13	7	2.18742	2.18742	2.18742	4.30161	8.75497	7.94082	chr5	43675612	43677908	+	hsa_circ_0003832	circBase	NM_012343	NNT	exonic	242
chr7:128202369-128214845+	-6.63749	7.70512	5.86649	0.0154327	0.535108	down	0	0	0	18	10	2	2.18742	2.18742	2.18742	8.11652	8.38101	6.19883	chr7	128202368	128214845	+		novel	ENST00000479267	RP11-274B21.1	sense overlapping	12477
chr16:67662273-67663436+	-6.60901	7.14832	4.20493	0.0403079	0.535108	down	0	0	0	17	8	4	2.18742	2.18742	2.18742	8.03545	8.064	7.15339	chr16	67662272	67663436	+	hsa_circ_0008272	circBase	NM_006565	CTCF	exonic	319
chr2:64800080-64812679+	-6.58722	7.59529	5.4711	0.0193345	0.535108	down	0	0	0	10	10	5	2.18742	2.18742	2.18742	7.28734	8.38101	7.46605	chr2	64800079	64812679	+	hsa_circ_0006037	circBase	NM_017657	AFTPH	exonic	308
chr9:36197548-36199093+	-6.58053	7.26075	4.51657	0.0335694	0.535108	down	0	0	0	33	1	3	2.18742	2.18742	2.18742	8.98018	5.2264	6.75366	chr9	36197547	36199093	+	hsa_circ_0008133	circBase	NM_001833	CLTA	exonic	156
chr15:75219107-75221573-	-6.55355	7.35377	4.75708	0.0291792	0.535108	down	0	0	0	22	9	0	2.18742	2.18742	2.18742	8.40171	8.2312	2.18742	chr15	75219106	75221573	-	hsa_circ_0005725	circBase	NM_004255	COX5A	exonic	239
chr19:16198837-16199930+	-6.55033	7.39175	4.85558	0.027558	0.535108	down	0	0	0	8	0	15	2.18742	2.18742	2.18742	6.97589	2.18742	9.02602	chr19	16198836	16199930	+	hsa_circ_0005855	circBase	NM_003290	TPM4	exonic	147
chr9:114860750-114875148-	-6.53591	7.49138	5.10946	0.0237969	0.535108	down	0	0	0	4	8	9	2.18742	2.18742	2.18742	6.02717	8.064	8.29744	chr9	114860749	114875148	-	hsa_circ_0088046	circBase	NM_022486	SUSD1	exonic	588
chr7:72883847-72884813-	-6.48181	7.11579	3.95852	0.0466361	0.535108	down	0	0	0	17	0	10	2.18742	2.18742	2.18742	8.03545	2.18742	8.44735	chr7	72883846	72884813	-	hsa_circ_0003866	circBase	NM_032408	BAZ1B	exonic	273
chr12:112096540-112097149-	-6.34518	7.1771	3.95503	0.0467329	0.535108	down	0	0	0	5	3	11	2.18742	2.18742	2.18742	6.3288	6.68932	8.58314	chr12	112096539	112097149	-	hsa_circ_0007885	circBase	ENST00000327551	BRAP	exonic	249
chr4:83867411-83900159-	-6.32195	7.23637	4.08773	0.0431971	0.535108	down	0	0	0	5	9	5	2.18742	2.18742	2.18742	6.3288	8.2312	7.46605	chr4	83867410	83900159	-	hsa_circ_0007676	circBase	NR_110254	LIN54	exonic	480
chr8:17808124-17810695+	-6.31471	7.23353	4.0685	0.0436915	0.535108	down	0	0	0	4	0	14	2.18742	2.18742	2.18742	6.02717	2.18742	8.92739	chr8	17808123	17810695	+	hsa_circ_0083455	circBase	NM_006197	PCM1	exonic	327
chr6:17648038-17649531-	-6.31363	7.55375	4.90065	0.0268477	0.535108	down	0	0	0	1	14	2	2.18742	2.18742	2.18742	4.30161	8.8608	6.19883	chr6	17648037	17649531	-	hsa_circ_0075723	circBase	NM_005124	NUP153	exonic	237
chrX:77270159-77275895+	-6.29092	7.48922	4.73162	0.0296142	0.535108	down	0	0	0	15	8	1	2.18742	2.18742	2.18742	7.85821	8.064	5.28562	chrX	77270158	77275895	+	hsa_circ_0001934	circBase	ENST00000341514	ATP7A	exonic	375
chr3:182923664-182925611-	-6.26987	7.43434	4.58328	0.0322867	0.535108	down	0	0	0	27	3	0	2.18742	2.18742	2.18742	8.69356	6.68932	2.18742	chr3	182923663	182925611	-	hsa_circ_0122934	circBase	ENST00000328913	MCF2L2	exonic	388
chr1:193044950-193046180+	-6.25018	7.21122	3.93239	0.0473661	0.535108	down	0	0	0	9	0	11	2.18742	2.18742	2.18742	7.14	2.18742	8.58314	chr1	193044949	193046180	+	hsa_circ_0111566	circBase	NM_004600	TROVE2	exonic	506
chrM:8626-8779+	-6.22844	7.19536	3.85584	0.0495745	0.535108	down	0	0	0	0	2	13	2.18742	2.18742	2.18742	2.18742	6.13585	8.82151	chrM	8625	8779	+		novel	uc011mfi.2	OK/SW-cl.16	sense overlapping	154
chr14:53003437-53011089-	-6.22267	7.44933	4.53173	0.0332733	0.535108	down	0	0	0	11	5	5	2.18742	2.18742	2.18742	7.42101	7.40059	7.46605	chr14	53003436	53011089	-	hsa_circ_0031940	circBase	NM_020784	TXNDC16	exonic	573
chr17:19812494-19813291-	-6.19285	7.23711	3.92639	0.0475353	0.535108	down	0	0	0	6	5	7	2.18742	2.18742	2.18742	6.57815	7.40059	7.94082	chr17	19812493	19813291	-	hsa_circ_0006256	circBase	NM_007202	AKAP10	exonic	149
chr1:15964802-15970145+	-6.13893	8.97253	7.67808	0.0055901	0.535108	down	0	0	0	15	0	7	2.18742	2.18742	2.18742	7.85821	2.18742	7.94082	chr1	15964801	15970145	+	hsa_circ_0000019	circBase	NM_032341	DDI2	exonic	257	acute lymphoblastic leukemia (ALL), acute myeloid leukemia (AML), cardiac hypertrophy, colorectal cancer, lung cancer, non-alcoholic fatty liver disease (NAFLD), prostate cancer
chr13:21305980-21306260-	-6.12979	7.33513	4.12354	0.042292	0.535108	down	0	0	0	28	1	0	2.18742	2.18742	2.18742	8.74546	5.2264	2.18742	chr13	21305979	21306260	-	hsa_circ_0003285	circBase	NM_174928	N6AMT2	exonic	281
chr11:77394755-77404656-	-6.05258	7.2936	3.91031	0.0479921	0.535108	down	0	0	0	22	0	3	2.18742	2.18742	2.18742	8.40171	2.18742	6.75366	chr11	77394754	77404656	-	hsa_circ_0000344	circBase	NM_016578	RSF1	exonic	350	Cerebellar neurodegeneration, Waldenstrom Macroglobulinemia (WM), breast cancer, cardiac hypertrophy, cardiomyopathy, colorectal cancer, coronary artery disease, endometrial cancer, epithelial ovarian cancer (EOC), heart failure, hepatocellular carcinoma (HCC), kidney cancer, lung cancer, malignant melanoma, myeloproliferative disorder, myocardial infarction, non-alcoholic fatty liver disease (NA…
chr17:60629663-60642498+	-5.99972	7.3135	3.87068	0.0491379	0.535108	down	0	0	0	6	1	9	2.18742	2.18742	2.18742	6.57815	5.2264	8.29744	chr17	60629662	60642498	+	hsa_circ_0008371	circBase	NM_006852	TLK2	exonic	437
chr9:33986758-33989124-	-5.90698	7.95864	5.11148	0.0237692	0.535108	down	0	0	0	11	5	2	2.18742	2.18742	2.18742	7.42101	7.40059	6.19883	chr9	33986757	33989124	-		novel	NM_001282529	UBAP2	exonic	232
chr17:30267305-30293215+	-5.90688	7.80918	4.81786	0.0281675	0.535108	down	0	0	0	19	0	3	2.18742	2.18742	2.18742	8.19327	2.18742	6.75366	chr17	30267304	30293215	+	hsa_circ_0042963	circBase	NM_015355	SUZ12	exonic	231
chr2:61118818-61128218+	-5.75987	7.62335	4.18229	0.0408498	0.535108	down	0	0	0	6	0	8	2.18742	2.18742	2.18742	6.57815	2.18742	8.13012	chr2	61118817	61128218	+	hsa_circ_0001011	circBase	NM_002908	REL	exonic	384
chr11:76174865-76183884-	-4.42018	8.22858	6.02684	0.0140908	0.535108	down	0	1	0	30	8	11	2.18742	4.90085	2.18742	8.84398	8.064	8.58314	chr11	76174864	76183884	-		novel	NM_020193	C11orf30	antisense	9020
chr9:114904600-114919893-	-4.3618	7.57453	4.12882	0.04216	0.535108	down	0	1	0	19	14	8	2.18742	4.90085	2.18742	8.19327	8.8608	8.13012	chr9	114904599	114919893	-	hsa_circ_0088058	circBase	NM_022486	SUSD1	exonic	603
chr12:14599922-14610229+	-4.29474	8.54206	6.54706	0.0105065	0.535108	down	0	1	0	44	4	6	2.18742	4.90085	2.18742	9.39196	7.08835	7.72288	chr12	14599921	14610229	+	hsa_circ_0025511	circBase	NM_018179	ATF7IP	exonic	229
chr12:14609495-14610229+	-4.21936	7.96023	4.81045	0.0282889	0.535108	down	0	1	0	33	7	6	2.18742	4.90085	2.18742	8.98018	7.87486	7.72288	chr12	14609494	14610229	+	hsa_circ_0025513	circBase	NM_018179	ATF7IP	exonic	163
chr22:24133943-24135875+	-4.16439	8.17234	5.38241	0.0203418	0.535108	down	1	0	0	57	4	11	6.4256	2.18742	2.18742	9.76319	7.08835	8.58314	chr22	24133942	24135875	+	hsa_circ_0004208	circBase	NM_003073	SMARCB1	exonic	269
chr7:102398301-102401858+	-4.07824	8.72991	7.40779	0.00649479	0.535108	down	1	1	0	12	20	35	6.4256	4.90085	2.18742	7.54334	9.37112	10.2412	chr7	102398300	102401858	+	hsa_circ_0007520	circBase	NR_026879	FAM185A	exonic	232
chr12:32751431-32764217+	-3.61315	8.16627	4.5949	0.0320685	0.535108	down	0	2	0	11	22	6	2.18742	5.78645	2.18742	7.42101	9.50772	7.72288	chr12	32751430	32764217	+	hsa_circ_0025843	circBase	NM_139241	FGD4	exonic	738
chr12:69042479-69048032+	-3.48845	8.14246	4.2422	0.0394323	0.535108	down	0	2	0	7	19	8	2.18742	5.78645	2.18742	6.79068	9.29764	8.13012	chr12	69042478	69048032	+	hsa_circ_0027461	circBase	NM_015646	RAP1B	exonic	350
chr4:38091553-38104778+	-3.40757	8.56299	5.00876	0.0252205	0.535108	down	1	1	0	54	3	10	6.4256	4.90085	2.18742	9.68561	6.68932	8.44735	chr4	38091552	38104778	+	hsa_circ_0001402	circBase	NM_015173	TBC1D1	exonic	507
chr1:52293468-52299842-	-3.38571	7.94796	3.90028	0.0482795	0.535108	down	0	3	0	53	12	2	2.18742	6.33117	2.18742	9.65879	8.64076	6.19883	chr1	52293467	52299842	-	hsa_circ_0009076	circBase	NM_002525	NRD1	exonic	228
chr2:171902684-171906684-	-3.13626	8.77073	5.20476	0.0225262	0.535108	down	1	3	0	37	26	9	6.4256	6.33117	2.18742	9.14383	9.74734	8.29744	chr2	171902683	171906684	-	hsa_circ_0004813	circBase	NM_012290	TLK1	exonic	437
chr4:154315414-154318485+	-3.13623	9.58795	7.02404	0.0080429	0.535108	down	2	3	0	45	24	27	7.38686	6.33117	2.18742	9.42417	9.6325	9.86841	chr4	154315413	154318485	+	hsa_circ_0006225	circBase	NM_032117	MND1	exonic	190
chr8:131164982-131181313-	-3.12383	10.5577	10.3825	0.00127234	0.535108	down	0	25	0	194	41	76	2.18742	9.31639	2.18742	11.5249	10.4017	11.3569	chr8	131164981	131181313	-	hsa_circ_0001824	circBase	NM_018482	ASAP1	exonic	334	B-cell chronic lymphocytic leukemia, Hodgkin's lymphoma, Intrahepatic cholangiocarcinoma (ICC), acute lymphoblastic leukemia (ALL), acute myeloid leukemia (AML), acute promyelocytic leukemia (APL), adrenocortical carcinoma, autism spectrum disorder (ASD), bladder cancer, breast cancer, cardiac hypertrophy, chronic lymphocytic leukemia (CLL), chronic pancreatitis, colorectal cancer, gastric cancer…
chr4:54280782-54294350-	-3.11608	8.96955	5.4864	0.019166	0.535108	down	1	3	0	46	18	12	6.4256	6.33117	2.18742	9.45567	9.22022	8.70724	chr4	54280781	54294350	-		novel	NM_030917	FIP1L1	antisense	13569
chr1:21377359-21437876-	-3.0574	8.67793	5.22833	0.0222229	0.535108	down	0	7	0	32	41	9	2.18742	7.50615	2.18742	8.93619	10.4017	8.29744	chr1	21377358	21437876	-	hsa_circ_0000026	circBase	NM_003760	EIF4G3	exonic	190
chr14:58690340-58690574+	-2.98652	9.27294	6.3347	0.0118406	0.535108	down	0	9	0	68	11	34	2.18742	7.86066	2.18742	10.0165	8.51672	10.1995	chr14	58690339	58690574	+	hsa_circ_0032064	circBase	NM_018477	ACTR10	exonic	154
chr5:75993812-75997038+	-2.90479	8.6328	3.86344	0.0493503	0.535108	down	2	0	0	37	6	12	7.38686	2.18742	2.18742	9.14383	7.65713	8.70724	chr5	75993811	75997038	+	hsa_circ_0129656	circBase	NM_001285460	IQGAP2	exonic	299
chr17:27778473-27794234+	-2.74071	9.30953	5.27013	0.0216954	0.535108	down	0	7	0	49	17	13	2.18742	7.50615	2.18742	9.54624	9.13841	8.82151	chr17	27778472	27794234	+	hsa_circ_0008866	circBase	NM_020791	TAOK1	exonic	298
chr7:134642820-134643041+	-2.71966	8.8975	4.534	0.0332291	0.535108	down	0	7	0	54	11	15	2.18742	7.50615	2.18742	9.68561	8.51672	9.02602	chr7	134642819	134643041	+		novel	NM_004342	CALD1	exonic	126
chr20:19560644-19566188+	-2.7165	8.70502	4.06002	0.0439114	0.535108	down	4	0	0	15	40	18	8.3671	2.18742	2.18742	7.85821	10.3662	9.28696	chr20	19560643	19566188	+	hsa_circ_0114779	circBase	NM_020689	SLC24A3	exonic	264
chr5:176402397-176409624-	-2.61356	8.91352	4.52895	0.0333273	0.535108	down	0	12	0	69	24	19	2.18742	8.26862	2.18742	10.0375	9.6325	9.3644	chr5	176402396	176409624	-	hsa_circ_0008631	circBase	NM_016290	UIMC1	exonic	240
chr10:98667022-98667504+	-2.49688	9.41407	4.81082	0.0282827	0.535108	down	0	10	0	29	30	17	2.18742	8.00984	2.18742	8.79556	9.95277	9.20511	chr10	98667021	98667504	+	hsa_circ_0007707	circBase	NM_032440	LCOR	exonic	146
chr5:86627165-86633908+	-2.30029	9.18391	3.97051	0.0463051	0.535108	down	1	13	0	47	33	21	6.4256	8.38245	2.18742	9.4865	10.0897	9.50784	chr5	86627164	86633908	+	hsa_circ_0007507	circBase	NM_002890	RASA1	exonic	478
chr12:69044180-69045831+	-2.30024	11.5553	7.71745	0.00546947	0.535108	down	7	55	2	386	99	86	9.1659	10.4483	8.56496	12.5163	11.6706	11.535	chr12	69044179	69045831	+	hsa_circ_0027463	circBase	NM_015646	RAP1B	exonic	126
chr11:77330651-77336863-	-2.18852	10.5428	5.53454	0.0186457	0.535108	down	2	35	0	227	25	36	7.38686	9.79887	2.18742	11.7512	9.69106	10.2817	chr11	77330650	77336863	-	hsa_circ_0023694	circBase	NM_001293	CLNS1A	exonic	474
chrX:53430498-53430825-	-2.11299	10.6738	5.27383	0.0216494	0.535108	down	2	29	0	191	17	31	7.38686	9.52909	2.18742	11.5024	9.13841	10.0668	chrX	53430497	53430825	-	hsa_circ_0001921	circBase	NM_006306	SMC1A	exonic	224
chr17:45479498-45492285+	-1.96257	10.3308	4.27764	0.0386183	0.535108	down	2	33	0	117	66	16	7.38686	9.71442	2.18742	10.7968	11.0867	9.11835	chr17	45479497	45492285	+	hsa_circ_0000778	circBase	NM_152347	EFCAB13	exonic	549	Waldenstrom Macroglobulinemia (WM), chronic pancreatitis, head and neck squamous cell carcinoma (HNSCC), ovarian cancer (OC), primary biliary cirrhosis (PBC), renal clear cell carcinoma, retinoblastoma
chr4:144464662-144465125+	-1.43906	13.3111	4.29736	0.0381729	0.535108	down	39	335	2	692	364	313	11.6345	13.051	8.56496	13.358	13.5476	13.3971	chr4	144464661	144465125	+	hsa_circ_0001445	circBase	NM_003601	SMARCA5	exonic	269
